# Supplementary material for: The Mouse Age Phenome Knowledgebase and Disease-Specific Inter-Species Age Mapping
Source: PLoS One. 2013 Dec 3;8(12):e81114. doi: 10.1371/journal.pone.0081114 (PMC3849212; doi:10.1371/journal.pone.0081114)
Supplement: File S1 — The text mining script (Miner_mouse.pl) implemented in Perl. This script was used to mine PubMed abstracts for age associations. (ZIP) [file pone.0081114.s002.zip]

Archive with 1 entries (1 files):
- Miner_mouse.pl
