# Supplementary material for: The Mouse Age Phenome Knowledgebase and Disease-Specific Inter-Species Age Mapping
Source: PLoS One. 2013 Dec 3;8(12):e81114. doi: 10.1371/journal.pone.0081114 (PMC3849212; doi:10.1371/journal.pone.0081114)
Supplement: File S1 — The text mining script (Miner_mouse.pl) implemented in Perl. This script was used to mine PubMed abstracts for age associations. (ZIP) [file pone.0081114.s002.zip › Miner_mouse.pl]

#usr/bin/perl
#use regex;
#use strict;

# This script uses regular expressions to determine if an abstract mentions a specific age or age range, retrieves the mentioned age 
# or age range.

# Input text format: pubmed abstracts in the MEDLINE format
# The script uses the following files:
# AgeTerms_mouse_new.txt
# RelationshipTerms.txt


 

############### Global Variables ###############
my@AgeTerms; my@relationTerms; my$para; my@pub; my@mesh;my$date;my@AgeTerms2;my@AgeTerms3;my@AgeTerms4;my@AgeTerms5;
my$title; my$abstract; my$publication; my$block; my$stats =0; my$animal_count=0;
my%abs3=(); my%out1=(); my%out2=();
################################################

@ARGV == 2 or die "usage: Miner_mouse.pl INPUT_TEXT_FILE OUT_FILE\n";
my$InFile = shift;
my$OutFile = shift;

open (STAT, ">statistics_$OutFile") or die "can't open stats file";
open (TERM, "AgeTerms_mouse_new.txt") or die "can't open age terms file"; #opening file of Age relating terms
	while (my$term = <TERM>){ #reading line by line and pushing each age term into an array
	chomp $term;
	push (@AgeTerms,$term);
	}
close TERM;
print "finished reading terms file...\n";

open (TEXT,"$InFile") or die "can't open the text file"; #opening the input text file 
$/="\n\n";
while (my$line=<TEXT>){  
	$para = "$line";
		if ($line){
		$stats = $stats+1;
		(%abs3)=findAge($para, @AgeTerms);
		$para='';
		if($stats%1000){} else{print "checked $stats abstracts for age mentioning...\n";}
		}
	}
print "finished reading all the abstracts...\n";

$/="\n";
close TEXT;

###############################################
############# Calling subroutines #############
Info(%abs3);
extractRelation(%out1);
extractText(%out2,@AgeTerms);
giveID($OutFile);

###############################################
##### getting statistics for the analysis #####
print STAT "number of reviewed abstracts:	$stats\n";
my$agestat = scalar keys (%abs3);
print STAT "number of age related abstracts:	$agestat\n";
print STAT "number of animal related abstract:	$animal_count\n";
my$agestat2 = scalar keys (%out1);
my$agestat3 = scalar keys (%out2);
###############################################
#
#
#
#
#
###############################################
sub findAge{ 
# this function finds age related abstract, extracts the age range min and max and prints these abstracts out to file.

my%numbers=();

my$block = $para;
$block=~s/\n/ /g; 	$block=~s/      //g;  chomp($block); $block=~s/^ //g;
my@abs = split ("AB  - ", $block);
my@abs2 = split ("[A-Z][A-Z]  - ", $abs[1]);

$abstract = $abs2[0];
$abstract =~s/\n//g;
$abstract =~s/  / /g;
	
my$AT=1; ### move to before else if wish to get only one term per abstract

# if the paragraph does not contain mice/mouse it's counted as other animal abstratct
if(($abstract=~/patient/ig) or ($abstract=~/subject/ig) or ($abstract=~/person/ig) or ($abstract=~/ fish /ig) or ($abstract=~/drosophila/ig)or($abstract=~/ pig /ig)or($abstract=~/ pigs /ig) or ($abstract=~/monkey/ig) 
or ($abstract=~/dog/ig) or ($abstract=~/horse/ig) or ($abstract=~/ cat /ig)){}

elsif (($abstract=~/mouse/ig)or($abstract=~/mice/ig)){

	my$all_text=$abstract;
	$all_text=~s/([^A-Z]+\.[ ]{1,2})([A-Z])/$1\n$2/g; # split into sentences
	my@sents = split ("\n", $all_text);
	foreach my$absbit(@sents){ my$printb='';
		$absbit =~s/wks/wk/g;
		$absbit =~s/ ds / d /g;
		$absbit =~s/ mos / mo /g;
		$absbit =~s/averaged/averaged#/g;
		$absbit =~s/averages/averages#/g;
		$absbit =~s/average/average#/g;
		$absbit =~s/stage/stage#/g;
		$absbit =~s/stages/stages#/g;
		$absbit =~s/corrected for age/corrected for age#/g;
		$absbit =~s/adjusted for age/adjusted for age#/g;
		$absbit=~s/ \= /\=/g;
		$absbit=~s/\= /\=/g;
		$absbit=~s/ \=/\=/g;
		$absbit=~s/\> or \=/\>or\=/g;
		$absbit=~s/\>or \=/\>or\=/g;
		$absbit=~s/\> or\=/\>or\=/g;
		$absbit=~s/ \>or\= /\>or\=/g;
		$absbit=~s/ \>or\=/\>or\=/g;
		$absbit=~s/\>or\= /\>or\=/g;
		$absbit=~s/\< or \=/\<or\=/g;
		$absbit=~s/\<or \=/\<or\=/g;
		$absbit=~s/\< or\=/\<or\=/g;
		$absbit=~s/ \<or\= /\<or\=/g;
		$absbit=~s/ \<or\=/\<or\=/g;
		$absbit=~s/\<or\= /\<or\=/g;
		$absbit=~s/\< \/ \=/\<\/\=/g;
		$absbit=~s/\<\/ \=/\<\/\=/g;
		$absbit=~s/\< \/\=/\<\/\=/g;
		$absbit=~s/ \<\/\= /\<\/\=/g;
		$absbit=~s/ \<\/\=/\<\/\=/g;
		$absbit=~s/\<\/\= /\<\/\=/g;
		$absbit=~s/ \< /\</g;
		$absbit=~s/\< /\</g;
		$absbit=~s/ \</\</g;
		$absbit=~s/ \> /\>/g;
		$absbit=~s/ \>/\>/g;
		$absbit=~s/\> /\>/g;
		$absbit=~s/\(//g;
		$absbit=~s/\)//g;
		$absbit=~s/\[//g;
		$absbit=~s/\]//g;

	foreach my$Term (@AgeTerms){ 
		chomp($Term);
		my@split_term=split("\t",$Term);
		my$ageTerm="$split_term[0]";
		my$term_type="$split_term[1]";
		if($AT){
			if ($absbit =~/($ageTerm)/ig) {			
				$age = $1;
				if($term_type eq "point"){
					my$min=$2; my$max=$2;
					$printb = "$block | noph_AGE $age MINAGE $min MAXAGE $max\n";
					$abs3{$printb}='ping';
					$AT='';
				}
				if($term_type eq "range"){
					my$min=$2; my$max=$3;
					$printb = "$block | noph_AGE $age MINAGE $min MAXAGE $max\n";
					$abs3{$printb}='ping';
					$AT='';
				}
				if($term_type eq "min"){
					my$min=$2; my$max="MAX*"; 
					$printb = "$block | noph_AGE $age MINAGE $min MAXAGE $max\n";
					$abs3{$printb}='ping';
					$AT='';
				}
				if($term_type eq "max"){
					my$min="0"; my$max=$3;
					$printb = "$block | noph_AGE $age MINAGE $min MAXAGE $max\n";
					$abs3{$printb}='ping';
					$AT='';
				}
			}
		}
	}
}
}
else{$animal_count=$animal_count+1;}
return %abs3;
return $animal_count;

}

###############################################
# this function gets all evidence relevant information and prints to output file

sub Info{ 

print "getting relevant info for age related abstracts...\n";

my($pubID,$abstract2,@meshTerms,$meshTerm,@pubs,$pub2,$class,@PTs,$publication,$totalAge,$MinAge,$MaxAge,@ages, $AgeTerm2);
my$push=''; my$bluuu=0;

while ( my ($block2, $w) = each(%abs3) ){ # extracting relevant info' for database (for evidence table)
	@meshTerms=(); $bluuu=$bluuu+1;
	my@abs=split("AB  - ",$block2); my$abs2 = $abs[1]; #get abstract 
	if ($abs2=~/[A-Z][A-Z]  -/){
		my@abs3=split("[A-Z][A-Z]  - ",$abs2); 
		$abstract2=$abs3[0]; 
		$abstract2=~s/ABSTRACT//;
	}
	elsif($abs2=~/[A-Z][A-Z][A-Z] -/){
		my@abs3=split("[A-Z][A-Z][A-Z] - ",$abs2); 
		$abstract2=$abs3[0]; 
		$abstract2=~s/ABSTRACT//;
	}
		
	if ($block2=~/PMID- (\d+)/){ # get pubmed ID
		$pubID = "PMID: $1";
	} 
	if ($block2=~/DP  \- (\d{4})/){ # get publication Year
		$date=$1;  
	} 
		
	my@tit=split("TI  - ",$block2); #get title
	my$tit2 = $tit[1];
	my@tit3=split(" [A-Z][A-Z]  - ", $tit2); 
	$title=$tit3[0]; 
	$title=~s/  / /g;
	
	if ($block2=~/TA  \- (.*)/){ # get publication
		$pub2=$1; @pubs = split(" [A-Z][A-Z]  - ", $pub2); 
		$publication = $pubs[0];
	} 
	if ($block2=~/PT  \- (.*)/) {  # get evidence class 
		
		# Checking which class of evidence the abstract belongs to.
		if ($1=~/Review/){
			$class = 'Review';
		}
		elsif ($1=~/Clinical Trial/i){
			$class= 'ClinicalTrial';
		}
		elsif ($1=~/Case Study/i){
			$class = 'CaseReport';
		}
		elsif($1=~/Case Reports/i){
			$class = 'CaseReport';
		}
		elsif($1=~/Case Report/i){
			$class = 'CaseReport';
		}
		elsif($1=~/Letter/i){
			$class = 'Letter';
		}
		elsif ($1=~/Comparative Study/i){
			$class = 'ComparativeStudy';
		}
		elsif ($1=~/Journal Article/i){
			$class = 'JournalArticle';
		} 
		else {
			$class = 'Undefined';
		}
	}

	if ($block2=~/MH  \- (.*) EDAT/){ # get MeSH terms
		my$M=$1; 
		$M=~s/ MH  - /, /g; 
		push (@meshTerms,$M);
	} 
	if ($block2=~/noph_AGE (.*)MINAGE/){ #get age term
		$AgeTerm2=$1; 
	} 
	if ($block2=~/MINAGE (.*)MAXAGE/){ #get min of age range
		$MinAge=$1; 
	} 
	if ($block2=~/MAXAGE (.*)/){ # get max of age range
		$MaxAge=$1; 
	} 
		
	$push="EvidenceClass: $class \tIdentifier: $pubID \tPublication: $publication \tPublicationYear: $date \tTitle: $title \tAbstract: $abstract2 \tMeSH: @meshTerms \tAgeTerm: $AgeTerm2 \tMinAge: $MinAge \tMaxAge: $MaxAge\n";
	
	$out1{$push}='pingo';

	}
	
return %out1;	
close IN;

}


###############################################
# this function finds what type of relationship there is between age an phenotype 
	
sub extractRelation{ 
print "extracting age-phenotype relation for each evidence instance...\n";

my(@instances, $instance, @splitted, @relations, $relationTerm, $propertyType, $propertyTerm, $age, @typeProp, $abstract3, $testv); 
my$push2='';

open (IN2, "RelationshipTerms.txt") or die "can't open property file"; 
while (my$line5 = <IN2>){	
	chomp $line5;
	push (@relations,$line5); # each cell a relation type and regex for that relation, tab delimeted
}

$propertyTerm=''; $propertyType='';
while ( my ($instance, $w2) = each(%out1) ){
	$testv='1'; 
	@splitted = split("\t",$instance);
	$age = $splitted[7]; 
	chomp($age); 
	$age=~s/AgeTerm: //;
	$age=~s/  $//;
	if ($age=~/onset/gi){ # if the age term contains the word onset the relationship type is 'age of onset'
		$push2="$instance\tRelation: AgeOfOnset\n"; 
		$out2{$push2}='pingoo'; 
		$testv='';
	} 
	elsif ($age=~/diagnosis/gi){ # if the age term contains the word diagnosis the relationship type is 'age of diagnosis'
		$push2="$instance\tRelation: AgeOfDiagnosis\n"; 
		$out2{$push2}='pingoo'; 
		$testv='';
	} 
	else{ # if the age term does not contain the word onset or diagnosis, hat type of relationship there is between age and phenotype
		$abstract3 = $splitted[5]; 
		my$check=1;
		foreach $relationTerm (@relations){
			if($check){
				@typeProp = split("\t",$relationTerm); 
				$propertyTerm = $typeProp[1]; $propertyType = $typeProp[0]; $propertyTerm=~s/\$age/$age/;
				
				#spliting the abstract into sentences
				$abstract3=~s/([^A-Z]+\.[ ]{1,2})([A-Z])/$1\n$2/g; # split into sentences
				my@sensplit = split ("\n", $abstract3);
				foreach my$sensp(@sensplit){
					if ($sensp=~/$propertyTerm/gi){ 
						$check=''; 
						$push2="$instance\tRelation: $propertyType\n"; 
						$out2{$push2}='pingoo'; 
						$testv=''; 
					} 
				}
			}
		}
		if ($testv) { #  PRINTS NonSpecific ONLY IF THERE IS NO OTHER ASSIGNED PROPERTY
			$push2="$instance\tRelation: NonSpecific\n"; 
			$out2{$push2}='pingoo'; 
		}
	}	
}

return %out2;

close IN2;
close IN3;
}

###############################################
# this function generates the evidence text snippet from the whole abstract
sub extractText{ # NOT USING THIS FUNCTION NOW - SEE new_extractText
print "extracting evidential snippet from relevant abstracts...\n";

my(@instances, $instance, @splitted, $abs4, %hash, %hash2,$sent, $J, @sentences, $key, $value, $newKey,$newKey2, $AgeTerm6, $rel, @conc, $conclusions, $testA ); 
my($e, $I, $P, $PY, $T, $M, $Mi, $Ma, @results, $res, $con, $temp3, @cons, $AgeSent, $sent2, $sent3, $PatientSent, $con1, $key1, $value1, $testKey, @testKey2); 
my($bigKey, $Ptest, $PatientSent2,$testKey3, $key5, $value5);
open (OUT4, ">Temp_1") or die "can't open output file";


while ( my ($instance2, $w3) = each(%out2) ){
	@splitted = split("\t",$instance2);
	$e = $splitted[0]; # evidence class
	$I = $splitted[1]; # id 
	$P = $splitted[2]; # publication
	$PY = $splitted[3]; # PublicationYear
	$T = $splitted[4]; # title
	$M = $splitted[6]; # mesh
	$Mi = $splitted[8]; # min
	$Ma = $splitted[9]; # max
	$AgeTerm6 = $splitted[7]; #getting age term
	chomp($AgeTerm6); 
	$AgeTerm6=~s/AgeTerm: //;
	$AgeTerm6=~s/  $//; 
	$AgeTerm6=~s/\(//g; 
	$AgeTerm6=~s/\)//g; 
	$AgeTerm6=~s/\[//g; 
	$AgeTerm6=~s/\]//g; 
	$rel = $splitted[10]; #getting the relationship
	chomp($rel);
	$rel=~s/\n//g; 
	$rel=~s/Relation: //; 
	$abs4 = $splitted[5]; #getting abstract
	$abs4=~s/FAU - .*//;
	$abs4=~s/::/:/i;
	$abs4=~s/\.Methods/\. Methods/gi;
	$abs4=~s/\.Results:/\. Results:/gi;
	$abs4=~s/\.Conclusions:/\. Conclusions:/gi;
	$abs4=~s/vs\./vs /gi;
	$abs4=~s/e\.g\./eg /gi;
	$abs4=~s/i\.e\./ie /gi;
	$abs4=~s/U\.S\./US /g;
	$abs4=~s/  $//;
	$abs4=~s/  / /g;
	$abs4=~s/abstract: //i;
	$abs4=~s/ \= /\=/g;
	$abs4=~s/\= /\=/g;
	$abs4=~s/ \=/\=/g;
	$abs4=~s/\> or \=/\>or\=/g;
	$abs4=~s/\>or \=/\>or\=/g;
	$abs4=~s/\> or\=/\>or\=/g;
	$abs4=~s/ \>or\= /\>or\=/g;
	$abs4=~s/ \>or\=/\>or\=/g;
	$abs4=~s/\>or\= /\>or\=/g;
	$abs4=~s/\< or \=/\<or\=/g;
	$abs4=~s/\<or \=/\<or\=/g;
	$abs4=~s/\< or\=/\<or\=/g;
	$abs4=~s/ \<or\= /\<or\=/g;
	$abs4=~s/ \<or\=/\<or\=/g;
	$abs4=~s/\<or\= /\<or\=/g;
	$abs4=~s/\< \/ \=/\<\/\=/g;
	$abs4=~s/\<\/ \=/\<\/\=/g;
	$abs4=~s/\< \/\=/\<\/\=/g;
	$abs4=~s/ \<\/\= /\<\/\=/g;
	$abs4=~s/ \<\/\=/\<\/\=/g;
	$abs4=~s/\<\/\= /\<\/\=/g;
	$abs4=~s/ \< /\</g;
	$abs4=~s/\< /\</g;
	$abs4=~s/ \</\</g;
	$abs4=~s/ \> /\>/g;
	$abs4=~s/ \>/\>/g;
	$abs4=~s/\> /\>/g;

	%hash='';
	$testA='';
	my$conv2='';
	# testing if the abstract can be devided into subsections
	if(($abs4=~/methods\:/i)or($abs4=~/results:/i)or($abs4=~/result\(s\):/i)or($abs4=~/RESULTS\:/i)or($abs4=~/conclusions\:/i)or($abs4=~/design\:/i)or($abs4=~/objective\:/i)or($abs4=~/aims\:/i)or($abs4=~/research design and methods\:/i)){
		$testA='1'; #set var to true for testing later
	} 
		
	# For evidence with an age of evaluation relation
	if (($rel eq 'AgeOfEvaluation') or ($rel eq 'NonSpecific')){ 
		my$spliter2='';
		if ($testA){ # if the abstract can be devided into subsections:
			$conclusions=''; my$purpose='';
			# getting the conclusions section out of the whole abstract
			if (($abs4=~/(CONCLUSIONS\/INTERPRETATION\: *)/gi)or($abs4=~/(CONCLUSION\: *)/gi)or($abs4=~/(CONCLUSIONS\: *)/gi)or($abs4=~/(conclusions\: *)/gi)or($abs4=~/(CONCLUSION\(S\)\: *)/gi)or($abs4=~/(discussion\: *)/gi)or($abs4=~/(significance\: *)/gi)or($abs4=~/(SIGNIFICANCE OF RESULTS\: *)/gi)){ 
				my$spliter=$1; $spliter=~s/\(/\\\(/gi; $spliter=~s/\)/\\\)/gi; 
				@conc = split ("$spliter",$abs4); $conclusions = "CONCLUSIONS: ".$conc[1]; 
			}
			elsif(($abs4=~/(results\: *)/gi)or($abs4=~/(result\(s\)\: *)/gi)){
				$spliter2=$1; $spliter2=~s/\(/\\\(/gi; $spliter2=~s/\)/\\\)/gi;
				my@conc2 = split ("$spliter2",$abs4); $conclusions = "RESULTS: ".$conc2[1]; 
			}
				
			$conclusions=~s/\: *\:/\:/; $conclusions=~s/\:\:/\:/;
			$conv2=$conclusions; 
			$conv2=~s/\(//g;
			$conv2=~s/\)//g;
			$conv2=~s/\[//g;
			$conv2=~s/\]//g;
			$conv2=~s/\*//g;
			$conv2=~s/\+//g;
			
			$abs4_temp1=$abs4;
			$abs4_temp1=~s/([^A-Z]+\.[ ]{1,2})([A-Z])/$1\n$2/g; # split into sentences
			my@nsentences = split ("\n", $abs4_temp1); my$nsent='';
			foreach $nsent (@nsentences){ 
				if($nsent=~/$AgeTerm6/gi){# if the sentence is the age one ignore it
				} 
				# getting the aims/purpose section
				elsif(($nsent=~/purpose\: /gi)or($nsent=~/OBJECTIVE\: /gi)or($nsent=~/OBJECTIVES\: /gi)or($nsent=~/CONTEXT\: /gi)){
					$purpose="$nsent"."\.";
				}	
			}	
				
			$abs4_temp=$abs4;
			$abs4_temp=~s/([^A-Z]+\.[ ]{1,2})([A-Z])/$1\n$2/g; # split into sentences
			@sentences = split ("\n", $abs4_temp); my$sent10='';
			foreach $sent (@sentences){ 
				$sent10=$sent;
				$sent10=~s/results\://gi;
				$sent10=~s/methods\://gi;
				$sent10=~s/design\://gi;
				$sent10=~s/\(//g;
				$sent10=~s/\)//g;
				$sent10=~s/\[//g;
				$sent10=~s/\]//g;
				$sent10=~s/\*//g;
				$sent10=~s/\+//g;
				$sent10=~s/objective\://gi;
				$sent10=~s/aims\://gi;
				$sent10=~s/subjects\://gi;
				$sent10=~s/patients\://gi;
				$sent10=~s/conclusion\://gi;
				$sent10=~s/conclusions\://gi;
				$sent10=~s/CONCLUSIONS\/INTERPRETATION\://gi;
				$sent10=~s/CONCLUSION\(S\)\://gi;
				$sent10=~s/subject\://gi;
				$sent10=~s/patient\://gi;
				$sent10=~s/  / /g;
				$sent10=~s/discussion\://gi;
				$sent10=~s/significance\://gi;
				$sent10=~s/SIGNIFICANCE OF RESULTS\://gi;

				my$tpur = $purpose;
				$tpur=~s/\(//g;
				$tpur=~s/\)//g;
				$tpur=~s/\[//g;
				$tpur=~s/\]//g;
				$tpur=~s/\*//g;
				$tpur=~s/\+//g;

					
				if ($sent10=~/$AgeTerm6/ig){
					if ($conv2=~/$sent10/gi){ # if the age-sentence is also the conclusion sentence the snippet will contain the purpose and conclusion 
						print OUT4 "$e\t$I\t$P\t$PY\t$T\tEvidence: $purpose $conclusions\t$abs4\t$M\t$rel\tAgeTerm: $AgeTerm6\t$Mi\t$Ma\n";
					}
					elsif($conv2!~/$sent10/gi){ # if the age-sentence is not the conclusion sentence the snippet will contain the purpose, age sentence and conclusion 
						print OUT4 "$e\t$I\t$P\t$PY\t$T\tEvidence: $purpose $sent\. $conclusions\t$abs4\t$M\t$rel\tAgeTerm: $AgeTerm6\t$Mi\t$Ma\n";
					}
				}
					
					
					
			}	
				
				
			
		}
			
		else{  # if the abstract is not devided into subsections:
			$con='';		
			# if there is mentioing of conclusions in the abstract use that section for the evidence snippet
			if (($abs4=~/(in conclusion)/i) or ($abs4=~/(to conclude)/i)or($abs4=~/(we conclude)/i)){
				$temp3=$1; 
				@cons = split($temp3,$abs4); 
				$con = $temp3.$cons[1]; 
			}
				
			else {
				$con='';
			}
			$abs4_temp2=$abs4;
			$abs4_temp2=~s/([^A-Z]+\.[ ]{1,2})([A-Z])/$1\n$2/g; # split into sentences
			@sentences = split ("\n", $abs4_temp2);
			$J=0;
			my$sent9='';
			foreach $sent2 (@sentences){
				$sent9=$sent2;
				$sent9=~s/\(//g;
				$sent9=~s/\)//g;
				$sent9=~s/\[//g;
				$sent9=~s/\]//g;
				$sent9=~s/\*//g;
				$sent9=~s/\+//g;
				if ($sent9=~/$AgeTerm6/ig){# get sentence talking about age
					$AgeSent = $sent2;
				}
				
				# numbering the sentences in the abstract	
				$hash{$J} = $sent2;
				$J=$J+1;
			}
				

			
			# getting the sentence number for the age sentence and for any sentence that contains something about patients or subjects
			$PatientSent=''; 
			@testKey2=''; 
			$testKey='';	
			$bigKey=''; 
			$Ptest = ''; 
			$PatientSent2=''; 
			$testKey3=''; 
			%hash2='';
			my$sent8='';
			while ( my ($key1, $value1) = each(%hash) ){ 
				$sent8=$value1;
				$sent8=~s/\(//g;
				$sent8=~s/\)//g;
				$sent8=~s/\[//g;
				$sent8=~s/\]//g;
				$sent8=~s/\*//g;
				$sent8=~s/\+//g;
				if ($sent8=~/$AgeTerm6/ig){
					$testKey = $key1; 
				}
				if ($bigKey<$key1){ # finding the largest key for getting the last sentence in the abstract
					$bigKey=$key1;
				} 
			}
				
			if ($con){ # if there's a sentence starting with 'in conclusion' or 'to conclude'.
				my$con2=$con; 
				$con2=~s/\+//; 
				my$tas=$AgeSent; 
				$tas=~s/\+//; 
				$con2=~s/\*//g; $tas=~s/\*//g;
				$con2=~s/\(//g; $tas=~s/\(//g;
				$con2=~s/\)//g; $tas=~s/\)//g;
				$con2=~s/\[//g; $tas=~s/\[//g;
				$con2=~s/\]//g; $tas=~s/\]//g;
				
				if ($con2=~/$tas/gi){ #if the conclusion sentence is also the age sentence, the snippet contains only the conclusion sentence 
					print OUT4 "$e\t$I\t$P\t$PY\t$T\tEvidence: $con\t$abs4\t$M\t$rel\tAgeTerm: $AgeTerm6\t$Mi\t$Ma\n";
				}
				else { # if the conclusion sentence is not the age sentence the snippet contains both
					print OUT4 "$e\t$I\t$P\t$PY\t$T\tEvidence: $AgeSent\. $con\t$abs4\t$M\t$rel\tAgeTerm: $AgeTerm6\t$Mi\t$Ma\n";
				}
					
			} 
			else{ my$sent7=''; # if there's no conclusion sentence or sentences mentioning patients/subjects, the snippet will contain the age sentence and the 2 following sentences
				while ( my ($key, $value) = each(%hash) ){
					$sent7=$value;
					$sent7=~s/\(//g;
					$sent7=~s/\)//g;
					$sent7=~s/\[//g;
					$sent7=~s/\]//g;
					$sent7=~s/\*//g;
					$sent7=~s/\+//g;
					if ($sent7=~/$AgeTerm6/ig){
						print OUT4 "$e\t$I\t$P\t$PY\t$T\tEvidence: $value. "; # print out sentence with age term
						$newKey=$key+1; # get the 2 sentences after the one mentioning the age 
						$newKey2=$key+2; 
						print OUT4 "$hash{$newKey}. $hash{$newKey2}\t$abs4\t$M\t$rel\tAgeTerm: $AgeTerm6\t$Mi\t$Ma\n";
	
					} 
							
				}
			}
				
		}
	}
		
		
	my@sents=''; my$hold=''; my$hold2=''; my%hash3=''; my$ageK=''; my$aimK='';

	# For evidence with an age of onset/diagnosis/occurrence/observation relationship
	my$hold3=''; my$hold4=''; my%hash4=''; my$ageK2=''; my$aimK2='';
	if (($rel eq 'AgeOfDiagnosis')or($rel eq 'AgeOfOccurrence')or($rel eq 'AgeOfOnset')or($rel eq 'AgeOfObservation')){ 
		my@sentences2 = split ('\. ', $abs4); my$sent5=''; my$Ow=0;
		foreach $sent3 (@sentences2){ 
			$Ow=$Ow+1;	
			$sent5=$sent3;
			$sent5=~s/\(//g;
			$sent5=~s/\)//g;
			$sent5=~s/\[//g;
			$sent5=~s/\]//g;
			$sent5=~s/\*//g;
			$sent5=~s/\+//g;
			if ($sent5=~/$AgeTerm6/ig){ 
				$hold3=$sent3;
			}
			# look for a sentence describing the study
			elsif (($sent3=~/introduction: we describe/gi)or($sent3=~/introduction: we present/gi)or($sent3=~/the aim.*study/gi)or($sent3=~/the objective.*study/gi)or($sent3=~/PURPOSE\:/gi)or($sent3=~/AIMS\:/gi)or($sent3=~/OBJECTIVE\:/gi)or($sent3=~/OBJECTIVES\:/gi)){
				$hold4=$sent3;
			}
			$hash4{$sent3} = $Ow;
			
		}
			
		while ( my ($keyO, $valueO) = each(%hash4) ){ # for checking that the aims sentence comes before the age one
			if($keyO eq $hold3){
				$ageK2 = $valueO;
			}
			if($keyO eq $hold4){
				$aimK2 = $valueO;
			}
		}
			
		# if the sentence describing the study comes before the age sentence then print both, else print only the age sentence as the evidence snippet
		if(($hold4)and($aimK2<$ageK2)){
			print OUT4 "$e\t$I\t$P\t$PY\t$T\tEvidence: $hold4\. $hold3\. \t$abs4\t$M\t$rel\tAgeTerm: $AgeTerm6\t$Mi\t$Ma\n";
		}
		else {
			print OUT4 "$e\t$I\t$P\t$PY\t$T\tEvidence: $hold3\. \t$abs4\t$M\t$rel\tAgeTerm: $AgeTerm6\t$Mi\t$Ma\n";
		}
	}


			
		
}

close OUT4;
close IN4;
}

###############################################
sub giveID{ 
# this function sorts out the final output for this script and assignes ID's to each instance

my(@instances2);
my$inststat=0;
open (OUT5, ">MINED_$OutFile") or die "can't open output file";
system "sort -u Temp_1 > Temp_1_sorted";


open (IN5, "Temp_1_sorted") or die "can't opent output file";
while (my$line7 = <IN5>){	
	chomp $line7; 
	if($line7){ # each cell contains an abstract plus relevant info in "\t" delimeted format
		push (@instances2,$line7); 
		$inststat=$inststat+1;
	}
}

my$count="1"; # start id's from this number onwards
print STAT "number of instances generated:	$inststat\n";
foreach my$instance2 (@instances2){ 
	$instance2=~s/\.\./\./g;
	$instance2=~s/\. \./\./g;
	my@split4raf=split("\t",$instance2);	
	my$APKID = "tempID_$count";
	print OUT5 "$APKID\t$instance2\n";
	$count=$count+1;
}
close OUT5;
close OUT7;
close IN5;

print "Finished...\nResults are in the MINED file...\n";
}
###############################################
