# Supplementary material for: The Mouse Age Phenome Knowledgebase and Disease-Specific Inter-Species Age Mapping
Source: PLoS One. 2013 Dec 3;8(12):e81114. doi: 10.1371/journal.pone.0081114 (PMC3849212; doi:10.1371/journal.pone.0081114)
Supplement: File S2 — The text mining script (Mapper_mouse.pl) implemented in Perl. This script was used to map age-related abstracts (found by Miner_mouse.pl) to terms from the Disease Ontology, a subset of the UMLS and a list of mouse strains. (ZIP) [file pone.0081114.s003.zip › Mapper_mouse.pl]

#usr/bin/perl
#use regex;
#use strict;


# For any given text, the script finds any disease ontology term and relevant UMLS concepts.
# Input files: 
# text file containing the text needed to be mapped (in the format generated by Miner_mouse.pl)
# The disease ontology file in the OBO format which can be downloaded from: http://do-wiki.nubic.northwestern.edu/do-wiki/index.php/Main_Page
# DO_NamesAndSynonyms.txt, which can be generated using MakeDOfiles.pl
# CUIS_SEMTYPES.txt and shortCUISandNAMES.txt which can be generated using Make_UMLS_subset.pl


################################################

my@inst=(); my%xref=(); my@DOnameAndSyn=(); my$start2; my@results=();

@ARGV == 2 or die "usage: Mapper_mouse.pl INPUT_TEXT_FILE OUT\n";
my$InFile = shift;
my$outfile = shift;

open (TEX, "$InFile") or die "can't open the text file"; 
my@splitted; my$splitted2;
while (my$line =<TEX>){ 
	chomp ($line); 
	push(@inst,"$line");
	}

close TEX;

################################################
########       calling subroutines      ########

diseaseOntology();
mapUMLS(@inst,%xref);
findStrainAndGender(@results);

################################################
######### reading the disease ontology #########
sub diseaseOntology{ 
# this function reads the disease ontology and extracts the UMLS xrefs
	
print "reading the disease ontology file...\n";

my($xref1,$DOID, $allx, $DOname);

open (OBO, "<HumanDO.obo"); #opening the file and extracting its contents
my @lines = <OBO>;
close(OBO);

#creating one HUGE string out of the file
my $f="";
foreach my $oline (@lines){
	$f .= $oline;
}

#splitting by terms
my @parser = split("Term", $f);


foreach my $term (@parser){ 
	$allx='';
	my@xrefs=();
	#splitting the term by new line symbol
	my @splitted = split(/\n/, $term);
	#removing "] "
	shift(@splitted);
	foreach my$i (@splitted){
		if ($i =~/id: (.*)/){ 
			$DOID = $1;
		}
		if ($i =~/name: (.*)/){ 
			$DOname = $1; 
			$DOname=~s/,//g;
		}
		if ($i =~/xref: UMLS_CUI:(.*)/){ # get all UMLS CUI xrefs
			$xref1 = $1; 
			push(@xrefs,$xref1);
		} 
	}

	foreach my$x(@xrefs){ # concat all xrefs to one string
		$allx .=$x."\,";
	} 

	my$key="$DOID,$DOname";
	$xref{$key} = $allx; 
	}
@lines='';
$f='';
print "finished reading the disease ontology...\n";
return %xref;
}
################################################
sub mapUMLS{ 
#this function uses UMLS concept names and DO class names as regular expressions and reports them if they are found in the text
print "searching for concepts in text...\n";

my%CUI_name=(); my%CUI_semtype=(); my@CUIS=''; my@CUSE=''; my%CUISEMC=(); my@DO_name_syn=(); my@CUN=();


# reading the disease ontology class name and synonyms file
open (OBO, "<DO_NamesAndSynonyms.txt") or die "can't open DO names file";
while (my$obo=<OBO>){ # reading file
	chomp($obo); 
	push(@DO_name_syn, $obo);
}
print "finished reading DO names file...\n";
close(OBO);

# reading the concept id and semantic type file
open (INN, "<CUIS_SEMTYPES_mouse.txt") or die "can't open the CUI file";
while (my$lin4=<INN>){ # reading file
	chomp ($lin4);
	push(@CUSE, $lin4);
}
close(INN);
#### SEARCHING for Mouse strain phenotype ####
my@STRAIN='';
open (IN7, "<stains_new_sorted.txt") or die "can't open the stains file";
while (my$line7=<IN7>){ # reading file
	chomp ($line7);
	push(@STRAIN, $line7);
}
close(IN7);

foreach my $cus(@CUSE){ #populating a hash with CUI ids and thier semantic type
	my@splC=split("\t", $cus);
	my$con = $splC[0]; 
	my$sem = $splC[1];  
	$CUISEMC{$con} = "$sem"; 
}	
	
print "finished reading CUI and semtypes file...\n";

# reading the concept id and name file
open(UMLS,"shortCUISandNAMES_mouse.txt") or die "can't open UMLS concept-name-semantic type file";
while  (my$line2=<UMLS>){ # reading concept info into array
	push(@CUN,$line2);
}

close (UMLS);

print "finished reading CUI and names file...\n";


my$show=0;
foreach my$entry(@inst){ # for each instance
	my%foundDis=();
	my@split = split("\t", $entry); # split by tab
	my$E2 = $split[1]; # evidence class
	my$I2 = $split[0]; # id
	my$P2 = $split[3]; # publication
	my$PID = $split[2]; # get pubmed id
	my$PY2 = $split[4]; # PublicationYear
	my$T2 = $split[5]; # title
	my$EV = $split[6]; #getting evidence
	my$AB = $split[7]; #getting full abstract
	my$M2 = $split[8]; # mesh
	my$RE = $split[9]; #getting age relation
	my$AgeT = $split[10]; #getting age term
	my$Mi2 = $split[11]; # range min
	my$Ma2 = $split[12]; # range max 

	# replacing all problematic symbols in evidence #
	my$EV2=" ".$EV;
	$EV2=~s/  / /g;
	$EV2=~s/\./ /g;
	$EV2=~s/\,//g;
	$EV2=~s/\'//g;
	$EV2=~s/\"//g;
	$EV2=~s/\)//g;
	$EV2=~s/\(//g;
	$EV2=~s/\]//g;
	$EV2=~s/\[//g;
	$EV2=~s/\}//g;
	$EV2=~s/\{//g;
	$EV2=~s/\?//g;
	$EV2=~s/\;//g;
	$EV2=~s/\+//g;
	$EV2=~s/\$//g;
	$EV2=~s/\@//g;
	$EV2=~s/\*//g;
	$EV2=~s/\\//g;
	$EV2=~s/\// /g;

	#searching for DO disease by name
	my@disease=();
	foreach my $dval (@DO_name_syn) { 
		chomp($dval); 
		my@holder = split("\t",$dval);
		my$holdID = $holder[0];
		while ($holdID=~/^ /){
			$holdID=~s/^ //;
		}
		while ($holdID=~/ $/){
			$holdID=~s/ $//;
		}
		my$holdN = $holder[1];
		my$DOname2 = $holdN;
		$DOname2 =~s/\,//g;
		$DOname2 =~s/\'//g;
		$DOname2 = uc $DOname2;
		$holdN=~s/  / /g;
		while ($holdN=~/^ /){$holdN=~s/^ //;}
		while ($holdN=~/ $/){$holdN=~s/ $//;}
		$holdN=~s/\,//g;
		$holdN=~s/\'//g;
		$holdN=~s/\"//g;
		$holdN=~s/\(//g;
		$holdN=~s/\)//g;
		$holdN=~s/\]//g;
		$holdN=~s/\[//g;
		$holdN=~s/\}//g;
		$holdN=~s/\{//g;
		$holdN=~s/\?//g;
		$holdN=~s/\;//g;
		$holdN=~s/\+//g;
		$holdN=~s/\$//g;
		$holdN=~s/\@//g;
		$holdN=~s/\*//g;
		$holdN=~s/\\//g;
		$holdN=~s/\// /g;
		
		if($holdN){
			if (($EV2=~/ $holdN /gi)or($EV2=~/ $holdN\./gi)){ 
				
				push(@disease,"$holdID,$DOname2");
				my$savename = $holdN;
				$savename= lc $savename;
				$savename=~s/\,//g;
				$savename=~s/\'//g;
				$foundDis{$savename}='1';
			}
		}
	}
		
	#searching for UMLS concepts by name
	@CUIS=();
		
	foreach my$theconcept(@CUN){
		my@sp = split ("\t",$theconcept);
		my$tname=$sp[1]; 
		chomp($tname); 
		my$pname= uc $tname;
		$pname=~s/\,//g;
		$pname=~s/\'//g;
		my$tcui = $sp[0];
		while ($tcui=~/^ /){$tcui=~s/^ //;}
		while ($tcui=~/ $/){$tcui=~s/ $//;}
		$tname=~s/  / /g;
		while ($tname=~/^ /){$tname=~s/^ //;}
		while ($tname=~/ $/){$tname=~s/ $//;}
		$tname=~s/\,//g;
		$tname=~s/\'//g;
		$tname=~s/\"//g;
		$tname=~s/\(//g;
		$tname=~s/\)//g;
		$tname=~s/\]//g;
		$tname=~s/\[//g;
		$tname=~s/\}//g;
		$tname=~s/\{//g;
		$tname=~s/\?//g;
		$tname=~s/\;//g;
		$tname=~s/\+//g;
		$tname=~s/\$//g;
		$tname=~s/\@//g;
		$tname=~s/\*//g;
		$tname=~s/\\//g;
		$tname=~s/\// /g;
		my$testname = $tname;
		$testname = lc $testname;
		if($foundDis{$testname}){}# if the concept was already found as a disease from DO ignor it
		elsif (($EV2=~/ $tname /gi)or($EV2=~/ $tname\./gi)){ # else, check if the concept is found in the abstract
		push(@CUIS,"$tcui,$pname");
		}
	}
	
	my$strain=''; 
	foreach my$st(@STRAIN){ 
		my@sts=split("\t",$st);
		my$sts_name=$sts[0]; chomp($sts_name);
		$sts_name1=$sts_name;
		$sts_name1=~s/\,//g;
		$sts_name1=~s/\'//g;
		$sts_name1=~s/\"//g;
		$sts_name1=~s/\(//g;
		$sts_name1=~s/\)//g;
		$sts_name1=~s/\]//g;
		$sts_name1=~s/\[//g;
		$sts_name1=~s/\}//g;
		$sts_name1=~s/\{//g;
		$sts_name1=~s/\?//g;
		$sts_name1=~s/\;//g;
		$sts_name1=~s/\+//g;
		$sts_name1=~s/\$//g;
		$sts_name1=~s/\@//g;
		$sts_name1=~s/\*//g;
		$sts_name1=~s/\\//g;
		$sts_name1=~s/\// /g;
		if(($EV2=~/ $sts_name1 /)or($EV2=~/ $sts_name1\./)){ $strain.=", $sts_name";}
		
	}

	my@disscui=(); 
	my@drugi=();
	my@otherPhen=();
	my@otherPhen2=();
	my@disease2=();
	my@drugi=();
	my@drugi2=();

	# classifing the found UMLS concepts according to thier semantic type
	foreach my$term (@CUIS){ # foreach UMLS concept found in the abstract
		my@gets=split(",",$term);
		my$conID=$gets[0];
		my$NAME=$gets[1]; 
		$NAME=~s/^ //; 
		$NAME=~s/ $//; 
		$NAME = uc $NAME;
		
		if($CUISEMC{$conID}=~/DISS/g){ # if the semantic type of that concept is disease
			if($NAME){
				push(@disscui,"$conID N&T $NAME");
			}
			
		}
		# if the semtype is a drug or other chemical substance and not a disease
		elsif((($CUISEMC{$conID}=~/SUBS/g)or($CUISEMC{$conID}=~/CHMC/g)or($CUISEMC{$conID}=~/PHMS/g)or($CUISEMC{$conID}=~/PHRM/g)or($CUISEMC{$conID}=~/CHMP/g)) and ($CUISEMC{$conID}!~/DISS/g)){ 
			if($NAME){
				push(@drugi, "$conID N&T $NAME");
			}
		}
		# if the semtype is in the list (of phenotipic semtypes) but isn't a disease or drug (meaning it's an additional phenotype)
		elsif(($CUISEMC{$conID})and($CUISEMC{$conID}!~/DISS/g)and($CUISEMC{$conID}!~/SUBS/g)and($CUISEMC{$conID}!~/CHMC/g)and($CUISEMC{$conID}!~/PHMS/g)and($CUISEMC{$conID}!~/PHRM/g)){ 
			if($NAME){
				push(@otherPhen,"$conID N&T $NAME");
			}
		} 
	}

	my%tester='';
	foreach my$arrr(@disscui){ # foreach cui which is a dissease find the disease from DO (based on DO-to-UMLS mapping contained in DO)
		my@just = split(" N&T ", $arrr);
		my$justc = $just[0]; chomp($justc); 
		while ( my ($key3, $value3) = each(%xref) ){
			$key3=~s/^ //; $key3=~s/ $//; $key3 = uc $key3; 
			if (($value3=~/$justc/)and($key3)){ 
				push (@disease,"$key3"); 
				$tester{$justc} = 'boing'; 
			}
		}
	}
	foreach my$arrr2(@disscui){ # if the CUI is a DISS (disease) but not a disease in DO push into an other-phenotype array
		chomp($arrr2);
		my@disbit = split(" N&T ", $arrr2);
		my$arrr3=$disbit[0]; chomp($arrr3); # the concept id
		my$arrr4=$disbit[1]; chomp($arrr4); # the name of the concept
		$arrr3=~s/^ //; $arrr3=~s/ $//;
		if ($tester{$arrr3}){ }
		else{
			if($arrr4){
				push(@otherPhen, "$arrr2");
			} 
		}	
	}

	# sorting arrays so they contain only unique values
	my%thash='';
	%thash = map { $_ => 1 } @otherPhen; # making the otherPhen array contain only unique values.
	while ( my ($key4, $value4) = each(%thash) ){
		push (@otherPhen2, "$key4#"); 
	}
	my%dissort='';
	%dissort = map { $_ => 1 } @disease; # making the disease array contain only unique values.
	while ( my ($key5, $value5) = each(%dissort) ){
		$key5=~s/^ //; $key5=~s/ $//; 
		push (@disease2, "$key5#"); 
	}
	my%drugsort='';
	%drugsort = map { $_ => 1 } @drugi; # making the drug array contain only unique values.
	while ( my ($key6, $value6) = each(%drugsort) ){
		push (@drugi2, "$key6#"); 
	}

	$show=$show+1;
	if($show%100){}
	else{
		print "finished the $show th instance\n";
	}

	my$result = "$I2\t$E2\t$PID\t$P2\t$PY2\t$T2\t$EV\t$AB\t$M2\t$RE\t$AgeT\t$Mi2\t$Ma2\tDisease: @disease2\tOtherPhenotype: @otherPhen2\tDrugs: @drugi2\tStrain: $strain\tStrain\n";
	push(@results, "$result");
	$result='';

}

return @results;
close IN3;
print "finished mapping evidence to UMLS...\n";
}

################################################
sub findStrainAndGender{ 
# this functions finds gender
print "finding other forms of phenotype...\n";

open (IN5, "<CUIS_SEMTYPES_mouse.txt") or die "can't open the CUI file";
my@CUNA=(); my%cuinames='';
open (OUT5, ">mapped_$outfile.txt") or die "can't open output file";


while (my$line6=<IN5>){ # reading the cui-name file
	chomp ($line6);
	push(@CUNA, $line6);
}
close IN5;
foreach my$CUIN(@CUNA){ # getting all CUIs of intrest
	my@spnam=split("\t",$CUIN);
	my$CUI7=$spnam[0]; 
	$cuinames{$CUI7} = "bing";
}

##############################################	
print "reading the disease ontology file...\n";

	my($syn1,$DOID, $allx, $DOname, %commas);
	#reading disease ontology obo file

	
	open (OBO, "<HumanDO.obo"); #opening the file and extracting its contents
	my @lines = <OBO>;
	close(OBO);

	#creating one HUGE string out of the file
	my $f="";
	foreach my $oline (@lines)
	{
		$f .= $oline;
	}

	#splitting by terms
	my @parser = split("Term", $f);


	foreach my $term (@parser)
	{ $allx='';

	my@syns='';
		#splitting the term by new line symbol
		my @splitted = split(/\n/, $term);
		#removing "] "
		shift(@splitted);
		foreach my$i (@splitted){
			if ($i =~/id: (.*)/){ $DOID = $1;}
			if ($i =~/name: (.*)/){ $DOname = $1;}
			if ($i =~/synonym: \"(.*)\"/){
				$syn1 = $1; 
				$syn1=~s/\(disorder\)//g;
				$syn1=~s/\(disorder\)//g;
				$syn1=~s/\[ambiguous\]//g;
				$syn1=~s/\[Ambiguous\]//g;
				$syn1=~s/\[diagnos\]//g;
				$syn1=~s/\(&amp.*\)//g;
				$syn1=~s/\(morphologic abnormality\)//g;
				$syn1=~s/-RETIRED-//g;
				$syn1=~s/\(body structure\)//g;
				$syn1=~s/\(finding\)//g;
				$syn1=~s/\[dup\]//g;
				$syn1=~s/\[NOS\]//g;
				$syn1=~s/NOS//g;
				$syn1=~s/\(qualifier value\)//g;
				$syn1=~s/\(observable entity\)//g;
				$syn1=~s/\(syndrome\)//g;
				$syn1=~s/\'//g;
				$syn1=~s/,//g;
				while($syn1=~/ $/){$syn1=~s/ $//;} 
				while($syn1=~/^ /){$syn1=~s/^ //;}
				push(@syns,$syn1);
				
			} # get all synonyms	
		}
		
		my$val="$DOname"; $val=uc$val; $val=~s/\'//g;  
		$val=~s/,//g; 
		push(@syns, $val); # adding the official name
		#push(@syns, "CHD"); # adding CHD
		foreach my$x(@syns){
			chomp($x); chomp($x);
			$x=uc$x;
			if($x){$synonyms{$x} = $val;}
			my$y=$x;
			$y=~s/\'//g;
			if($y){$synonyms{$y} = $val;}
		} 
		
		
				
	}
	$synonyms{"ALPS"}="CANALE-SMITH SYNDROME";
	$synonyms{"BRACHYDACTYLY"}="LIMB REDUCTION DEFECT";
	$synonyms{"NOMA"}="NOMAS";
	$synonyms{"CERVICAL CARCINOMA"}="CERVIX CARCINOMA";
	$synonyms{"CHD"}="CORONARY HEART DISEASE";
	$synonyms{"CJD"}="CREUTZFELDT-JAKOB SYNDROME";
	$synonyms{"CVA"}="CEREBROVASCULAR ACCIDENT";

	
	
	
	
@lines='';
$f='';
print "finished reading the disease ontology...\n";

################################################
foreach my$row(@results){ # for each instance 
	my@split2 = split("\t", $row); # split by tab
	my$I3 = $split2[0]; # id
	my$E3 = $split2[1]; # evidence class
	$E3 =~s/EvidenceClass: //;
	while ($E3=~/ $/){$E3 =~s/ $//;}
	my$PID3 = $split2[2]; # get pubmed id
	$PID3=~s/Identifier: //;
	while ($PID3=~/ $/){$PID3=~s/ $//;}
	my$P3 = $split2[3]; # publication
	$P3=~s/Publication: //;
	while ($P3=~/ $/){$P3=~s/ $//;}
	my$PY3 = $split2[4]; # PublicationYear
	$PY3=~s/PublicationYear: //;
	while ($PY3=~/ $/){$PY3=~s/ $//;}
	my$T3 = $split2[5]; # title
	$T3=~s/Title: //;
	$T3=~s/'//;
	while ($T3=~/ $/){$T3=~s/ $//;}
	my$EV3 = $split2[6]; #getting evidence
	$EV3=~s/Evidence: //;
	$EV3=~s/'//;
	while ($EV3=~/ $/){$EV3=~s/ $//;}
	my$AB3 = $split2[7]; #getting full abstract
	my$M3 = $split2[8]; # mesh
	$M3=~s/MeSH: //;
	while ($M3=~/ $/){$M3=~s/ $//;}
	my$RE3 = $split2[9]; #getting age relation
	my$AgeT3 = $split2[10]; #getting age term
	while($AgeT3=~/ $/){$AgeT3=~s/ $//;}
	my$Mi3 = $split2[11]; # range min
	$Mi3=~s/MinAge: //;
	while ($Mi3=~/ $/){$Mi3=~s/ $//;}
	my$Ma3 = $split2[12]; # range max 
	$Ma3=~s/MaxAge: //;
	while ($Ma3=~/ $/){$Ma3=~s/ $//;}
	my$DIS3= $split2[13]; # getting DO disease
	chomp($DIS3);
	$DIS3=~s/Disease: //;
	my$OP= $split2[14]; # getting other phenotypes
	chomp($OP);
	$OP=~s/OtherPhenotype: //;
	my$DR = $split2[15]; # getting drugs
	chomp($DR);
	$DR=~s/Drugs: //; 
	my$ST= $split2[16]; # getting strain
	chomp($ST);
	$ST=~s/Strain: //;

	
	
	my$infer='';
	if($Mi3=~/\*/){
		$Mi3=~s/\*//; 
		$infer="min";
	}
	if($Ma3=~/\*/){
		$Ma3=~s/\*//; 
		$infer="max";
	}
	my$AgeT32=$AgeT3;
	$AgeT32=~s/AgeTerm: //;

	# converting the age min and max from years, months, weeks to DAYS (units used in the MySQL database)
	if(($AgeT3=~/month/ig)or($AgeT3=~/ mo /ig)or($EV3=~/$AgeT32 month/ig)or($EV3=~/$AgeT32-month/ig)or($EV3=~/$AgeT32 months/ig)or($EV3=~/$AgeT32-months/ig)or($EV3=~/$AgeT32 mo /ig)){
		$Mi3=$Mi3*28;
		if($Ma3 eq "MAX"){}
		else{$Ma3=$Ma3*28}
	}
	elsif(($AgeT3=~/week/ig)or($AgeT3=~/wk/ig)or($EV3=~/$AgeT32 week/gi)or($EV3=~/$AgeT32 week/gi)){
		$Mi3=$Mi3*7; 
		if($Ma3 eq "MAX"){}
		else{$Ma3=$Ma3*7; }
	}
	elsif(($AgeT3=~/day/ig) or ($AgeT3=~/ d /ig) or ($EV3=~/$AgeT32 day/gi) or ($EV3=~/$AgeT32 d /gi)){
		$Mi3=$Mi3; 
		if($Ma3 eq "MAX"){}
		else{$Ma3=$Ma3;}
	}
	elsif(($AgeT3=~/year/ig) or($AgeT3=~/yr/ig) or ($EV3=~/$AgeT32 years/gi)){
		$Mi3=$Mi3*365;
		if($Ma3 eq "MAX"){}
		else{$Ma3=$Ma3*365;}
	}
	
	
	if($infer eq "min"){
		$Mi3="$Mi3*";
	}
	if($infer eq "max"){
		$Ma3="$Ma3*";
	}
	my$gender;
	my$printO;
	my@others3=();
	my@others2=();
	my@CUIDs=();
	my@CUIDs2=();
	my@drugs2=();
	my@drugs3=();

	# seraching for gender
	if (($EV3=~/ male/ig)and($EV3=~/female/ig)){} # if both genders are mentioned - do nithing
	elsif($EV3=~/ female/ig){ # if only female is mentioned, set gender to 'female'
		$gender='Female';
	}
	elsif($EV3=~/ male/ig){ # if only male is mentioned, set gender to 'male'
		$gender='Male';
	}

	my@others = split( "#", $OP); # extracting the CUIs of the Other phenotypes (not in DO)
	foreach my$oth(@others){ 
		$oth=~s/^ //; chomp ($oth); 
		my@getname = split(" N&T ",$oth);
		my$realname=$getname[1]; $realname=~s/\.//;
		my$realcui=$getname[0]; chomp($realcui);
		if ($cuinames{$realcui}){
			push (@others2,"$realname");
			push (@CUIDs,"$realcui");
		}
	}

	my%uniquephen='';
	%uniquephen = map { $_ => 1 } @others2; # making the phenotype names array contain only unique values.
	while ( my ($key6, $value6) = each(%uniquephen) ){
		$key6=~s/^ //; 
		$key6=~s/ $//;
		push (@others3, "$key6,"); 
	}

	my@drugs = split("#",$DR); # extracting the CUIs of the drugs
	foreach my$dru(@drugs){ 
		$dru=~s/^ //; chomp ($dru); 
		my@drname = split(" N&T ",$dru);
		my$drugname=$drname[1]; $drugname=~s/\.//;
		my$drugcui=$drname[0]; chomp($drugcui);
		if ($cuinames{$drugcui}){
			push (@drugs2,"$drugname");
			push (@CUIDs,"$drugcui");
		}
		
	}

	my%uniquedrug='';
	%uniquedrug = map { $_ => 1 } @drugs2; # making the drug names array contain only unique values.
	while ( my ($key8, $value8) = each(%uniquedrug) ){
		$key8=~s/^ //; $key8=~s/ $//;
		if($key8){
			push (@drugs3, "$key8,"); 
		}
	}
			
		
	my%uniquecui='';
	%uniquecui = map { $_ => 1 } @CUIDs; # making the phenotype and drug CUI ids array contain only unique values.
	while ( my ($key7, $value7) = each(%uniquecui) ){
		$key7=~s/^ //; $key7=~s/ $//;
		push (@CUIDs2, "$key7,"); 
	}				
		
	
	my($tempd, $printD, $printN);	
	my@dis = split("#",$DIS3); # extracting the disease names
	foreach my$d(@dis){
		my@subd = split(",",$d); 
		$tempd=$subd[0]; 
		my$tempN = $subd[1]; chomp($tempN); 
		if($tempN){
			$printN .="$tempN, ";
		}
	}
	
my$official='';$names=''; # converting to official DO name
	my$diselist=$printN; print "$diselist\n";
		if($diselist eq " "){$diselist=~s/ //;}
		if($diselist eq "SEROPOSITIVE, "){$diselist='';}
		if($diselist eq "COLD, "){$diselist='';}
		if($diselist eq "CM, "){$diselist='';}
		if($diselist){
			my@individ=split(",",$diselist);
			my%names_hash='';
			foreach my$before(@individ){
				chomp($before);
				while($before=~/ $/){$before=~s/ $//;} 
				while($before=~/^ /){$before=~s/^ //;}
				while($before=~/  /){$before=~s/  / /;}
				$before = uc $before;
				
					if($synonyms{$before}){
					
						$official=$synonyms{$before}; 
						$official = uc $official; 
						$official=~s/\'//g;
					$names_hash{$official} = 1;
					}
					else{print OUT2 "$before\n";}
				
			}
			while ( my ($key10, $value10) = each(%names_hash) ){ # pushing unique names into single string
			if($key10){$names.="$key10, ";}
			}
		} 

# printing output
	print OUT5 "ID: $I3\nEvidenceClass: $E3\nPubMedID: $PID3\nPubYear: $PY3\nPublication: $P3\nTitle: $T3\nEvidence: $EV3\nAbstract: $AB3\nMeSH: $M3\n$AgeT3\nRelation: $RE3\nMin: $Mi3\nMax: $Ma3\nDO: $printN\nPhenotype: @others3\nGender: $gender\nChemical: @drugs3\nCUI: @CUIDs2\nStrain: $ST\nOfficial DO: $names\n\n";


}


close OUT5;

}
