# Supplementary material for: The Mouse Age Phenome Knowledgebase and Disease-Specific Inter-Species Age Mapping
Source: PLoS One. 2013 Dec 3;8(12):e81114. doi: 10.1371/journal.pone.0081114 (PMC3849212; doi:10.1371/journal.pone.0081114)
Supplement: File S3 — Disease Ontology parsing script implemented in Perl. This script generates the Disease Ontology name/synonym file used by Mapper_mouse.pl. (ZIP) [file pone.0081114.s004.zip]

Archive with 1 entries (1 files):
- MakeDOfiles.pl
