# Supplementary material for: The Mouse Age Phenome Knowledgebase and Disease-Specific Inter-Species Age Mapping
Source: PLoS One. 2013 Dec 3;8(12):e81114. doi: 10.1371/journal.pone.0081114 (PMC3849212; doi:10.1371/journal.pone.0081114)
Supplement: File S3 — Disease Ontology parsing script implemented in Perl. This script generates the Disease Ontology name/synonym file used by Mapper_mouse.pl. (ZIP) [file pone.0081114.s004.zip › MakeDOfiles.pl]

# This script will generate the Disease Ontology name and synonyms file needed to run Mapper.pl
# The Disease Ontology in the OBO format should be downloaded from http://do-wiki.nubic.northwestern.edu/index.php/Main_Page

###########################################

#usr/bin/perl
#use regex;
#use strict;


my ($i,$temp,@syns,@xrefs,@supers,@subsets,@alt_ids,$allsyn,$allx,$allsup,$allsubset,$allalt,$ID,$def,$name, $alt, $subset,$super, $xref, $synonym);
#reading full file
open (IN, "<HumanDO.obo"); #opening the file and extracting its contents
my @lines = <IN>;
close(IN);

my $f="";
foreach my $line (@lines)
{
	$f .= $line;
}

#splitting by terms
my @parser = split("Term", $f);

#opening the output file
open (OUT, ">DO_NamesAndSynonyms.txt") or die "cannot open $output";

foreach my $term (@parser)
{
@alt_ids=();
@syns=();
@xrefs=();
@supers=();
@subsets=();
$allsyn=();
$allx=();
$allsup=();
$allsubset=();
$allalt=();
	#splitting the term by new line symbol
	my @splitted = split(/\n/, $term);
	#removing "] "
	shift(@splitted);
	foreach $i (@splitted){
		if ($i =~/id: (.*)/){ $ID = $1; }
		if ($i =~/name: (.*)/){ $name = $1; }
		if ($i =~/synonym: (.*)/){$temp = $1; 
		$temp=~s/\(disorder\)//;
		$temp=~s/\[ambiguous\]//;
		$temp=~s/\[Ambiguous\]//;
		$temp=~s/\[diagnos\]//;
		$temp=~s/\(&amp.*\)//;
		$temp=~s/\(morphologic abnormality\)//;
		$temp=~s/-RETIRED//;
		$temp=~s/\(\)-RETIRED//;
		$temp=~s/\(.*\)//;
		$temp=~s/\(body structure\)//;
		$temp=~s/\(finding\)//;
		$temp=~s/\[dup\]//;
		$temp=~s/\[NOS\]//;
		$temp=~s/NOS//;
		$temp=~s/RELATED \[.*//;
		$temp=~s/EXACT \[.*//;
		$temp=~s/\"//g;
		$temp= lc $temp;
		while ($temp=~/ $/){$temp =~s/ $//;}
		while ($temp=~/^ /){$temp =~s/^ //;}
		push(@syns,$temp);}
		} 
	print OUT "$ID\t$name\n"; 
	foreach my$ss(@syns){
	print OUT "$ID\t$ss\n";	}
}


close (OUT); 
