# Supplementary material for: The Mouse Age Phenome Knowledgebase and Disease-Specific Inter-Species Age Mapping
Source: PLoS One. 2013 Dec 3;8(12):e81114. doi: 10.1371/journal.pone.0081114 (PMC3849212; doi:10.1371/journal.pone.0081114)
Supplement: File S4 — Age, relation and strain terms. This file contains lists of age and relation terms used as regular expressions by the Miner_mouse.pl script and a list of mouse strains used by the Mapper_mouse.pl script. (ZIP) [file pone.0081114.s005.zip]

Archive with 3 entries (3 files):
- AgeTerms_mouse_new.txt
- RelationshipTerms.txt
- strains_new_sorted.txt
