# Supplementary material for: The Mouse Age Phenome Knowledgebase and Disease-Specific Inter-Species Age Mapping
Source: PLoS One. 2013 Dec 3;8(12):e81114. doi: 10.1371/journal.pone.0081114 (PMC3849212; doi:10.1371/journal.pone.0081114)
Supplement: File S4 — Age, relation and strain terms. This file contains lists of age and relation terms used as regular expressions by the Miner_mouse.pl script and a list of mouse strains used by the Mapper_mouse.pl script. (ZIP) [file pone.0081114.s005.zip › AgeTerms_mouse_new.txt]

age of onset of (\d+\.\d+)-(\d+\.\d+)	range
age of onset of (\d+)-(\d+)	range
age of onset in .* (\d+\.\d+)-(\d+\.\d+)	range
age of onset in .* (\d+)-(\d+)	range
age of onset in .* (\d+\.\d+) to (\d+\.\d+)	range
age of onset in .* (\d+) to (\d+)	range
age of onset of .* was (\d+\.\d+)-(\d+\.\d+)	range
age of onset of .* was (\d+)-(\d+)	range
age of onset of .* is (\d+\.\d+)-(\d+\.\d+)	range
age of onset of .* is (\d+)-(\d+)	range
age of onset.*between (\d+\.\d+)-(\d+\.\d+)	range
age of onset.*between (\d+)-(\d+)	range
age of onset.*between (\d+\.\d+) and (\d+\.\d+)	range
age of onset.*between (\d+) and (\d+)	range
age of onset ranged from (\d+\.\d+) to (\d+\.\d+)	range
age of onset ranged from (\d+) to (\d+)	range
age of onset ranged from (\d+\.\d+)-(\d+\.\d+)	range
age of onset ranged from (\d+)-(\d+)	range
age of onset (\d+\.\d+)-(\d+\.\d+)	range
age of onset (\d+)-(\d+)	range
age at onset (\d+\.\d+)-(\d+\.\d+)	range
age at onset (\d+)-(\d+)	range
age of onset ranged from (\d+\.\d+)-(\d+\.\d+)	range
age of onset ranged from (\d+)-(\d+)	range
onset of .* at ages (\d+\.\d+)-(\d+\.\d+)	range
onset of .* at ages (\d+)-(\d+)	range
onset of .* at age (\d+\.\d+)-(\d+\.\d+)	range
onset of .* at age (\d+)-(\d+)	range
onset of .* at (\d+\.\d+)-(\d+\.\d+) years old	range
onset of .* at (\d+)-(\d+) years old	range
onset of .* at (\d+\.\d+)-(\d+\.\d+) months old	range
onset of .* at (\d+)-(\d+) months old	range
onset of .* at (\d+\.\d+)-(\d+\.\d+) weeks old	range
onset of .* at (\d+)-(\d+) weeks old	range
onset of .* at (\d+\.\d+)-(\d+\.\d+) days old	range
onset of .* at (\d+)-(\d+) days old	range
onset of .* at (\d+\.\d+)-(\d+\.\d+) mo old	range
onset of .* at (\d+)-(\d+) mo old	range
onset of .* at (\d+\.\d+)-(\d+\.\d+) wk old	range
onset of .* at (\d+)-(\d+) wk old	range
onset of .* at (\d+\.\d+)-(\d+\.\d+) d old	range
onset of .* at (\d+)-(\d+) d old	range
age of diagnosis (\d+\.\d+)-(\d+\.\d+)	range
age of diagnosis (\d+)-(\d+)	range
age at diagnosis (\d+\.\d+)-(\d+\.\d+)	range
age at diagnosis (\d+)-(\d+)	range
age of diagnosis ranged from (\d+\.\d+) to (\d+\.\d+)	range
age of diagnosis ranged from (\d+) to (\d+)	range
diagnosis of .* at ages (\d+\.\d+)-(\d+\.\d+)	range
diagnosis of .* at ages (\d+)-(\d+)	range
diagnosis of .* at age (\d+\.\d+)-(\d+\.\d+)	range
diagnosis of .* at age (\d+)-(\d+)	range
diagnosis of .* at (\d+\.\d+)-(\d+\.\d+) years old	range
diagnosis of .* at (\d+)-(\d+) years old	range
diagnosis of .* at (\d+\.\d+)-(\d+\.\d+) months old	range
diagnosis of .* at (\d+)-(\d+) months old	range
diagnosis of .* at (\d+\.\d+)-(\d+\.\d+) weeks old	range
diagnosis of .* at (\d+)-(\d+) weeks old	range
diagnosis of .* at (\d+\.\d+)-(\d+\.\d+) days old	range
diagnosis of .* at (\d+)-(\d+) days old	range
diagnosis of .* at (\d+\.\d+)-(\d+\.\d+) mo old	range
diagnosis of .* at (\d+)-(\d+) mo old	range
diagnosis of .* at (\d+\.\d+)-(\d+\.\d+) wk old	range
diagnosis of .* at (\d+)-(\d+) wk old	range
diagnosis of .* at (\d+\.\d+)-(\d+\.\d+) d old	range
diagnosis of .* at (\d+)-(\d+) d old	range
age range of (\d+\.\d+) to (\d+\.\d+)	range
age range of (\d+) to (\d+)	range
between the ages of (\d+\.\d+)-(\d+\.\d+)	range
between the ages of (\d+)-(\d+)	range
between the ages (\d+\.\d+)-(\d+\.\d+)	range
between the ages (\d+)-(\d+)	range
between ages (\d+\.\d+)-(\d+\.\d+)	range
between ages (\d+)-(\d+)	range
between ages (\d+\.\d+) and (\d+\.\d+)	range
between ages (\d+) and (\d+)	range
between ages of (\d+\.\d+)-(\d+\.\d+)	range
between ages of (\d+)-(\d+)	range
between (\d+\.\d+) and (\d+\.\d+) years of age	range
between (\d+) and (\d+) years of age	range
between (\d+\.\d+)-(\d+\.\d+) years of age	range
between (\d+)-(\d+) years of age	range
between (\d+\.\d+) and (\d+\.\d+) months of age	range
between (\d+) and (\d+) months of age	range
between (\d+\.\d+)-(\d+\.\d+) months of age	range
between (\d+)-(\d+) months of age	range
between (\d+\.\d+) and (\d+\.\d+) weeks of age	range
between (\d+) and (\d+) weeks of age	range
between (\d+\.\d+)-(\d+\.\d+) weeks of age	range
between (\d+)-(\d+) weeks of age	range
between (\d+\.\d+) and (\d+\.\d+) days of age	range
between (\d+) and (\d+) days of age	range
between (\d+\.\d+)-(\d+\.\d+) days of age	range
between (\d+)-(\d+) days of age	range
between (\d+\.\d+) and (\d+\.\d+) mo of age	range
between (\d+) and (\d+) mo of age	range
between (\d+\.\d+)-(\d+\.\d+) mo of age	range
between (\d+)-(\d+) mo of age	range
between (\d+\.\d+) and (\d+\.\d+) wk of age	range
between (\d+) and (\d+) wk of age	range
between (\d+\.\d+)-(\d+\.\d+) wk of age	range
between (\d+)-(\d+) wk of age	range
between (\d+\.\d+) and (\d+\.\d+) d of age	range
between (\d+) and (\d+) d of age	range
between (\d+\.\d+)-(\d+\.\d+) d of age	range
between (\d+)-(\d+) d of age	range
between the ages of (\d+\.\d+) and (\d+\.\d+)	range
between the ages of (\d+) and (\d+)	range
between the ages of (\d+\.\d+)-(\d+\.\d+)	range
between the ages of (\d+)-(\d+)	range
between the age of (\d+\.\d+) and (\d+\.\d+)	range
between the age of (\d+) and (\d+)	range
between the age of (\d+\.\d+)-(\d+\.\d+)	range
between the age of (\d+)-(\d+)	range
between (\d+\.\d+) and (\d+\.\d+) yr of age	range
between (\d+) and (\d+) yr of age	range
between (\d+)-(\d+) yr of age	range
between (\d+\.\d+)-(\d+\.\d+) yr of age	range
aged between (\d+\.\d+) to (\d+\.\d+)	range
aged between (\d+) to (\d+)	range
aged between (\d+\.\d+) and (\d+\.\d+)	range
aged between (\d+) and (\d+)	range
aged between (\d+\.\d+)-(\d+\.\d+)	range
aged between (\d+)-(\d+)	range
age between (\d+\.\d+)-(\d+\.\d+)	range
age between (\d+\.\d+) and (\d+\.\d+)	range
ages between (\d+\.\d+)-(\d+\.\d+)	range
ages between (\d+\.\d+) and (\d+\.\d+)	range
age between (\d+)-(\d+)	range
age between (\d+) and (\d+)	range
ages between (\d+)-(\d+)	range
ages between (\d+) and (\d+)	range
ages ranged from (\d+\.\d+)-(\d+\.\d+)	range
ages ranged from (\d+)-(\d+)	range
ages ranged from (\d+\.\d+) to (\d+\.\d+)	range
ages ranged from (\d+) to (\d+)	range
ages range from (\d+\.\d+) to (\d+\.\d+)	range
ages range from (\d+) to (\d+)	range
ages range from (\d+\.\d+)-(\d+\.\d+)	range
ages range from (\d+)-(\d+)	range
ranged in age from (\d+\.\d+) to (\d+\.\d+)	range
ranged in age from (\d+) to (\d+)	range
age range (\d+\.\d+) years to (\d+\.\d+)	range
age range (\d+) years to (\d+)	range
age range (\d+\.\d+) months to (\d+\.\d+)	range
age range (\d+) months to (\d+)	range
age range (\d+\.\d+) weeks to (\d+\.\d+)	range
age range (\d+) weeks to (\d+)	range
age range (\d+\.\d+) days to (\d+\.\d+)	range
age range (\d+) days to (\d+)	range
age range (\d+\.\d+) mo to (\d+\.\d+)	range
age range (\d+) mo to (\d+)	range
age range (\d+\.\d+) wk to (\d+\.\d+)	range
age range (\d+) wk to (\d+)	range
age range (\d+\.\d+) d to (\d+\.\d+)	range
age range (\d+) d to (\d+)	range
age range (\d+\.\d+) to (\d+\.\d+)	range
age range (\d+) to (\d+)	range
age range (\d+\.\d+)-(\d+\.\d+)	range
age range (\d+)-(\d+)	range
age range of (\d+\.\d+)-(\d+\.\d+)	range
age range of (\d+)-(\d+)	range
age range of (\d+\.\d+) to (\d+\.\d+)	range
age range of (\d+) to (\d+)	range
age range (\d+) months to (\d+)	range
age range (\d+\.\d+) months to (\d+\.\d+)	range
age range (\d+\.\d+) yr to (\d+\.\d+)	range
age range (\d+) yr to (\d+)	range
age span was from (\d+\.\d+) to (\d+\.\d+)	range
age span was from (\d+) to (\d+)	range
age span from (\d+\.\d+) to (\d+\.\d+)	range
age span from (\d+) to (\d+)	range
age span (\d+\.\d+)-(\d+\.\d+)	range
age span (\d+)-(\d+)	range
from age (\d+\.\d+) to (\d+\.\d+)	range
from age (\d+) to (\d+)	range
from age (\d+\.\d+) to age (\d+\.\d+)	range
from age (\d+) to age (\d+)	range
subjects, (\d+\.\d+) to (\d+\.\d+)	range
subjects, (\d+) to (\d+)	range
patients, (\d+\.\d+) to (\d+\.\d+)	range
patients, (\d+) to (\d+)	range
aged (\d+\.\d+) to (\d+\.\d+)	range
aged (\d+) to (\d+)	range
aged (\d+\.\d+)-(\d+\.\d+)	range
aged (\d+)-(\d+)	range
ages (\d+\.\d+) to (\d+\.\d+)	range
ages (\d+) to (\d+)	range
ages (\d+\.\d+)-(\d+\.\d+)	range
ages (\d+)-(\d+)	range
age\: (\d+\.\d+) to (\d+\.\d+)	range
age\: (\d+\.\d+)-(\d+\.\d+)	range
age\: (\d+) to (\d+)	range
age\: (\d+)-(\d+)	range
at age (\d+) to (\d+)	range
at age (\d+\.\d+) to (\d+\.\d+)	range
at ages (\d+) to (\d+)	range
at ages (\d+\.\d+) to (\d+\.\d+)	range
(\d+\.\d+) to (\d+\.\d+) weeks of age	range
(\d+) to (\d+) weeks of age	range
(\d+\.\d+)- to (\d+\.\d+)-weeks-old	range
(\d+)- to (\d+)-weeks-old	range
(\d+\.\d+)- to (\d+\.\d+)-week-old	range
(\d+)- to (\d+)-week-old	range
(\d+\.\d+)-(\d+\.\d+) weeks of age	range
(\d+)-(\d+) weeks of age	range
(\d+\.\d+) to (\d+\.\d+) weeks of age	range
(\d+) to (\d+) weeks of age	range
(\d+\.\d+)-(\d+\.\d+) weeks old	range
(\d+)-(\d+) weeks old	range
(\d+\.\d+) to (\d+\.\d+) weeks old	range
(\d+) to (\d+) weeks old	range
age (\d+\.\d+)-(\d+\.\d+) week	range
age (\d+)-(\d+) week	range
(\d+\.\d+)-(\d+\.\d+)-week-old	range
(\d+)-(\d+)-week-old	range
(\d+\.\d+)- to (\d+\.\d+)-week-old	range
(\d+)- to (\d+)-week-old	range
(\d+\.\d+) to (\d+\.\d+) days of age	range
(\d+) to (\d+) days of age	range
(\d+\.\d+)- to (\d+\.\d+)-days-old	range
(\d+)- to (\d+)-days-old	range
(\d+\.\d+)- to (\d+\.\d+)-day-old	range
(\d+)- to (\d+)-day-old	range
(\d+\.\d+)-(\d+\.\d+) days of age	range
(\d+)-(\d+) days of age	range
(\d+\.\d+) to (\d+\.\d+) days of age	range
(\d+) to (\d+) days of age	range
(\d+\.\d+)-(\d+\.\d+) days old	range
(\d+)-(\d+) days old	range
(\d+\.\d+) to (\d+\.\d+) days old	range
(\d+) to (\d+) days old	range
age (\d+\.\d+)-(\d+\.\d+) day	range
age (\d+)-(\d+) day	range
(\d+\.\d+)-(\d+\.\d+)-day-old	range
(\d+)-(\d+)-day-old	range
(\d+\.\d+)- to (\d+\.\d+)-day-old	range
(\d+)- to (\d+)-day-old	range
(\d+\.\d+) to (\d+\.\d+) months of age	range
(\d+) to (\d+) months of age	range
(\d+\.\d+)- to (\d+\.\d+)-months-old	range
(\d+)- to (\d+)-months-old	range
(\d+\.\d+)- to (\d+\.\d+)-month-old	range
(\d+)- to (\d+)-month-old	range
(\d+\.\d+)-(\d+\.\d+) months of age	range
(\d+)-(\d+) months of age	range
(\d+\.\d+) to (\d+\.\d+) months of age	range
(\d+) to (\d+) months of age	range
(\d+\.\d+)-(\d+\.\d+) months old	range
(\d+)-(\d+) months old	range
(\d+\.\d+) to (\d+\.\d+) months old	range
(\d+) to (\d+) months old	range
age (\d+\.\d+)-(\d+\.\d+) month	range
age (\d+)-(\d+) month	range
(\d+\.\d+)-(\d+\.\d+)-month-old	range
(\d+)-(\d+)-month-old	range
(\d+\.\d+)- to (\d+\.\d+)-month-old	range
(\d+)- to (\d+)-month-old	range
(\d+\.\d+) to (\d+\.\d+) years of age	range
(\d+) to (\d+) years of age	range
(\d+\.\d+)- to (\d+\.\d+)-years-old	range
(\d+)- to (\d+)-years-old	range
(\d+\.\d+)- to (\d+\.\d+)-year-old	range
(\d+)- to (\d+)-year-old	range
(\d+\.\d+)-(\d+\.\d+) years of age	range
(\d+)-(\d+) years of age	range
(\d+\.\d+) to (\d+\.\d+) years of age	range
(\d+) to (\d+) years of age	range
(\d+\.\d+)-(\d+\.\d+) years old	range
(\d+)-(\d+) years old	range
(\d+\.\d+) to (\d+\.\d+) years old	range
(\d+) to (\d+) years old	range
age (\d+\.\d+)-(\d+\.\d+) year	range
age (\d+)-(\d+) year	range
(\d+\.\d+)-(\d+\.\d+)-year-old	range
(\d+)-(\d+)-year-old	range
(\d+\.\d+)- to (\d+\.\d+)-year-old	range
(\d+)- to (\d+)-year-old	range
(\d+\.\d+) to (\d+\.\d+) wk of age	range
(\d+) to (\d+) wk of age	range
(\d+\.\d+)- to (\d+\.\d+)-wk-old	range
(\d+)- to (\d+)-wk-old	range
(\d+\.\d+)- to (\d+\.\d+)-wk-old	range
(\d+)- to (\d+)-wk-old	range
(\d+\.\d+)-(\d+\.\d+) wk of age	range
(\d+)-(\d+) wk of age	range
(\d+\.\d+) to (\d+\.\d+) wk of age	range
(\d+) to (\d+) wk of age	range
(\d+\.\d+)-(\d+\.\d+) wk old	range
(\d+)-(\d+) wk old	range
(\d+\.\d+) to (\d+\.\d+) wk old	range
(\d+) to (\d+) wk old	range
age (\d+\.\d+)-(\d+\.\d+) wk	range
age (\d+)-(\d+) wk	range
(\d+\.\d+)-(\d+\.\d+)-wk-old	range
(\d+)-(\d+)-wk-old	range
(\d+\.\d+)- to (\d+\.\d+)-wk-old	range
(\d+)- to (\d+)-wk-old	range
(\d+\.\d+) to (\d+\.\d+) mo of age	range
(\d+) to (\d+) mo of age	range
(\d+\.\d+)- to (\d+\.\d+)-mo-old	range
(\d+)- to (\d+)-mo-old	range
(\d+\.\d+)- to (\d+\.\d+)-mo-old	range
(\d+)- to (\d+)-mo-old	range
(\d+\.\d+)-(\d+\.\d+) mo of age	range
(\d+)-(\d+) mo of age	range
(\d+\.\d+) to (\d+\.\d+) mo of age	range
(\d+) to (\d+) mo of age	range
(\d+\.\d+)-(\d+\.\d+) mo old	range
(\d+)-(\d+) mo old	range
(\d+\.\d+) to (\d+\.\d+) mo old	range
(\d+) to (\d+) mo old	range
age (\d+\.\d+)-(\d+\.\d+) mo	range
age (\d+)-(\d+) mo	range
(\d+\.\d+)-(\d+\.\d+)-mo-old	range
(\d+)-(\d+)-mo-old	range
(\d+\.\d+)- to (\d+\.\d+)-mo-old	range
(\d+)- to (\d+)-mo-old	range
(\d+\.\d+) to (\d+\.\d+) d of age	range
(\d+) to (\d+) d of age	range
(\d+\.\d+)- to (\d+\.\d+)-d-old	range
(\d+)- to (\d+)-d-old	range
(\d+\.\d+)- to (\d+\.\d+)-d-old	range
(\d+)- to (\d+)-d-old	range
(\d+\.\d+)-(\d+\.\d+) d of age	range
(\d+)-(\d+) d of age	range
(\d+\.\d+) to (\d+\.\d+) d of age	range
(\d+) to (\d+) d of age	range
(\d+\.\d+)-(\d+\.\d+) d old	range
(\d+)-(\d+) d old	range
(\d+\.\d+) to (\d+\.\d+) d old	range
(\d+) to (\d+) d old	range
age (\d+\.\d+)-(\d+\.\d+) d	range
age (\d+)-(\d+) d	range
(\d+\.\d+)-(\d+\.\d+)-d-old	range
(\d+)-(\d+)-d-old	range
(\d+\.\d+)- to (\d+\.\d+)-d-old	range
(\d+)- to (\d+)-d-old	range
(\d+\.\d+) to (\d+\.\d+) yr of age	range
(\d+) to (\d+) yr of age	range
(\d+\.\d+)-(\d+\.\d+) yr of age	range
(\d+)-(\d+) yr of age	range
(\d+)- to (\d+)-yr-old	range
(\d+\.\d+)- to (\d+\.\d+)-yr-old	range
(\d+\.\d+)-(\d+\.\d+)-yr-old	range
age (\d+\.\d+)-(\d+\.\d+) yr	range
age (\d+)-(\d+) yr	range
(\d+)-(\d+)-yr-old	range
(\d+\.\d+) to (\d+\.\d+) yr old	range
(\d+) to (\d+) yr old	range
(\d+\.\d+)-(\d+\.\d+) yr old	range
(\d+)-(\d+) yr old	range
age of onset of .* was under (\d+\.\d+)	max
age of onset of .* was under (\d+)	max
age of onset of .* is under (\d+\.\d+)	max
age of onset of .* is under (\d+)	max
onset age of less than (\d+\.\d+)	max
onset age of less than (\d+)	max
age of onset was under (\d+\.\d+)	max
age of onset was under (\d+)	max
age of onset was less than (\d+\.\d+)	max
age of onset was less than (\d+)	max
age at onset was under (\d+\.\d+)	max
age at onset was under (\d+)	max
age at onset.*under (\d+\.\d+)	max
age at onset.*under (\d+)	max
age of onset.*under (\d+\.\d+)	max
age of onset.*under (\d+)	max
age at onset was less than (\d+\.\d+)	max
age at onset was less than (\d+)	max
onset of .* before age (\d+\.\d+)	max
onset of .* before age (\d+)	max
onset of .* before the age of (\d+\.\d+)	max
onset of .* before the age of (\d+)	max
onset of .* before (\d+\.\d+) years old	max
onset of .* before (\d+) years old	max
onset of .* before (\d+\.\d+) months old	max
onset of .* before (\d+) months old	max
onset of .* before (\d+\.\d+) weeks old	max
onset of .* before (\d+) weeks old	max
onset of .* before (\d+\.\d+) days old	max
onset of .* before (\d+) days old	max
onset of .* before (\d+\.\d+) mo old	max
onset of .* before (\d+) mo old	max
onset of .* before (\d+\.\d+) wk old	max
onset of .* before (\d+) wk old	max
onset of .* before (\d+\.\d+) d old	max
onset of .* before (\d+) d old	max
onset </=(\d+\.\d+) yr	max
onset </=(\d+) yr	max
onset <or=(\d+\.\d+) yr	max
onset <or=(\d+) yr	max
onset <(\d+\.\d+) yr	max
onset <(\d+) yr	max
onset </=(\d+\.\d+) years	max
onset </=(\d+) years	max
onset <or=(\d+\.\d+) years	max
onset <or=(\d+) years	max
onset <(\d+\.\d+) years	max
onset <(\d+) years	max
onset </=(\d+\.\d+) months	max
onset </=(\d+) months	max
onset <or=(\d+\.\d+) months	max
onset <or=(\d+) months	max
onset <(\d+\.\d+) months	max
onset <(\d+) months	max
onset </=(\d+\.\d+) weeks	max
onset </=(\d+) weeks	max
onset <or=(\d+\.\d+) weeks	max
onset <or=(\d+) weeks	max
onset <(\d+\.\d+) weeks	max
onset <(\d+) weeks	max
onset </=(\d+\.\d+) days	max
onset </=(\d+) days	max
onset <or=(\d+\.\d+) days	max
onset <or=(\d+) days	max
onset <(\d+\.\d+) days	max
onset <(\d+) days	max
onset </=(\d+\.\d+) mo	max
onset </=(\d+) mo	max
onset <or=(\d+\.\d+) mo	max
onset <or=(\d+) mo	max
onset <(\d+\.\d+) mo	max
onset <(\d+) mo	max
onset </=(\d+\.\d+) wk	max
onset </=(\d+) wk	max
onset <or=(\d+\.\d+) wk	max
onset <or=(\d+) wk	max
onset <(\d+\.\d+) wk	max
onset <(\d+) wk	max
onset </=(\d+\.\d+) d	max
onset </=(\d+) d	max
onset <or=(\d+\.\d+) d	max
onset <or=(\d+) d	max
onset <(\d+\.\d+) d	max
onset <(\d+) d	max
age of diagnosis was under (\d+\.\d+)	max
age of diagnosis was under (\d+)	max
age of diagnosis was less than (\d+\.\d+)	max
age of diagnosis was less than (\d+)	max
age at diagnosis was under (\d+\.\d+)	max
age at diagnosis was under (\d+)	max
age at diagnosis was less than (\d+\.\d+)	max
age at diagnosis was less than (\d+)	max
diagnosis of .* before age (\d+\.\d+)	max
diagnosis of .* before age (\d+)	max
diagnosis of .* before the age of (\d+\.\d+)	max
diagnosis of .* before the age of (\d+)	max
diagnosis of .* before (\d+\.\d+) years old	max
diagnosis of .* before (\d+) years old	max
diagnosis of .* before (\d+\.\d+) months old	max
diagnosis of .* before (\d+) months old	max
diagnosis of .* before (\d+\.\d+) weeks old	max
diagnosis of .* before (\d+) weeks old	max
diagnosis of .* before (\d+\.\d+) days old	max
diagnosis of .* before (\d+) days old	max
diagnosis of .* before (\d+\.\d+) mo old	max
diagnosis of .* before (\d+) mo old	max
diagnosis of .* before (\d+\.\d+) wk old	max
diagnosis of .* before (\d+) wk old	max
diagnosis of .* before (\d+\.\d+) d old	max
diagnosis of .* before (\d+) d old	max
less than the age of (\d+\.\d+) years	max
less than the age of (\d+) years	max
less than the age of (\d+\.\d+) months	max
less than the age of (\d+) months	max
less than the age of (\d+\.\d+) weeks	max
less than the age of (\d+) weeks	max
less than the age of (\d+\.\d+) days	max
less than the age of (\d+) days	max
less than the age of (\d+\.\d+) mo	max
less than the age of (\d+) mo	max
less than the age of (\d+\.\d+) wk	max
less than the age of (\d+) wk	max
less than the age of (\d+\.\d+) d	max
less than the age of (\d+) d	max
less than the age of (\d+\.\d+) yr	max
less than the age of (\d+) yr	max
less than (\d+\.\d+) years of age	max
less than (\d+) years of age	max
less than (\d+) years old	max
less than (\d+\.\d+) years old	max
less than (\d+\.\d+) yr of age	max
less than (\d+) yr of age	max
less than (\d+\.\d+) yr old	max
less than (\d+) yr old	max
less than (\d+\.\d+) d of age	max
less than (\d+) d of age	max
less than (\d+\.\d+) d old	max
less than (\d+) d old	max
less than (\d+\.\d+) wk of age	max
less than (\d+) wk of age	max
less than (\d+\.\d+) wk old	max
less than (\d+) wk old	max
less than (\d+\.\d+) mo of age	max
less than (\d+) mo of age	max
less than (\d+\.\d+) mo old	max
less than (\d+) mo old	max
less than (\d+\.\d+) days of age	max
less than (\d+) days of age	max
less than (\d+) days old	max
less than (\d+\.\d+) days old	max
less than (\d+\.\d+) weeks of age	max
less than (\d+) weeks of age	max
less than (\d+) weeks old	max
less than (\d+\.\d+) weeks old	max
less than (\d+\.\d+) months of age	max
less than (\d+) months of age	max
less than (\d+) months old	max
less than (\d+\.\d+) months old	max
below the age of (\d+\.\d+)	max
below the age of (\d+)	max
below (\d+\.\d+) yr of age	max
below (\d+) yr of age	max
below (\d+\.\d+) years of age	max
below (\d+) years of age	max
below (\d+\.\d+) months of age	max
below (\d+) months of age	max
below (\d+\.\d+) weeks of age	max
below (\d+) weeks of age	max
below (\d+\.\d+) days of age	max
below (\d+) days of age	max
below (\d+\.\d+) mo of age	max
below (\d+) mo of age	max
below (\d+\.\d+) wk of age	max
below (\d+) wk of age	max
below (\d+\.\d+) d of age	max
below (\d+) d of age	max
below age of (\d+\.\d+)	max
below age of (\d+)	max
before the age of (\d+\.\d+)	max
before the age of (\d+)	max
before age (\d+\.\d+)	max
before age (\d+)	max
younger than (\d+\.\d+) years	max
younger than (\d+) years	max
younger than (\d+\.\d+) months	max
younger than (\d+) months	max
younger than (\d+\.\d+) weeks	max
younger than (\d+) weeks	max
younger than (\d+\.\d+) days	max
younger than (\d+) days	max
younger than (\d+\.\d+) mo	max
younger than (\d+) mo	max
younger than (\d+\.\d+) wk	max
younger than (\d+) wk	max
younger than (\d+\.\d+) d	max
younger than (\d+) d	max
younger than age (\d+\.\d+)	max
younger than age (\d+)	max
younger than (\d+\.\d+) yr	max
younger than (\d+) yr	max
(\d+\.\d+) yr of age or younger	max
(\d+) yr of age or younger	max
(\d+\.\d+) yr or younger	max
(\d+) yr or younger	max
(\d+\.\d+) years of age or younger	max
(\d+) years of age or younger	max
(\d+\.\d+) years or younger	max
(\d+) years or younger	max
(\d+\.\d+) months of age or younger	max
(\d+) months of age or younger	max
(\d+\.\d+) months or younger	max
(\d+) months or younger	max
(\d+\.\d+) weeks of age or younger	max
(\d+) weeks of age or younger	max
(\d+\.\d+) weeks or younger	max
(\d+) weeks or younger	max
(\d+\.\d+) days of age or younger	max
(\d+) days of age or younger	max
(\d+\.\d+) days or younger	max
(\d+) days or younger	max
(\d+\.\d+) mo of age or younger	max
(\d+) mo of age or younger	max
(\d+\.\d+) mo or younger	max
(\d+) mo or younger	max
(\d+\.\d+) wk of age or younger	max
(\d+) wk of age or younger	max
(\d+\.\d+) wk or younger	max
(\d+) wk or younger	max
(\d+\.\d+) d of age or younger	max
(\d+) d of age or younger	max
(\d+\.\d+) d or younger	max
(\d+) d or younger	max
(\d+\.\d+) or younger	max
(\d+) or younger	max
(\d+\.\d+) yr of age and younger	max
(\d+) yr of age and younger	max
(\d+\.\d+) yr and younger	max
(\d+) yr and younger	max
(\d+\.\d+) years of age and younger	max
(\d+) years of age and younger	max
(\d+\.\d+) years and younger	max
(\d+) years and younger	max
(\d+\.\d+) days of age and younger	max
(\d+) days of age and younger	max
(\d+\.\d+) days and younger	max
(\d+) days and younger	max
(\d+\.\d+) weeks of age and younger	max
(\d+) weeks of age and younger	max
(\d+\.\d+) weeks and younger	max
(\d+) weeks and younger	max
(\d+\.\d+) months of age and younger	max
(\d+) months of age and younger	max
(\d+\.\d+) months and younger	max
(\d+) months and younger	max
(\d+\.\d+) d of age and younger	max
(\d+) d of age and younger	max
(\d+\.\d+) d and younger	max
(\d+) d and younger	max
(\d+\.\d+) wk of age and younger	max
(\d+) wk of age and younger	max
(\d+\.\d+) wk and younger	max
(\d+) wk and younger	max
(\d+\.\d+) mo of age and younger	max
(\d+) mo of age and younger	max
(\d+\.\d+) mo and younger	max
(\d+) mo and younger	max
(\d+\.\d+) and younger	max
(\d+) and younger	max
under (\d+\.\d+) yr of age	max
under (\d+) yr of age	max
under (\d+\.\d+) years of age	max
under (\d+) years of age	max
under (\d+\.\d+) months of age	max
under (\d+) months of age	max
under (\d+\.\d+) weeks of age	max
under (\d+) weeks of age	max
under (\d+\.\d+) days of age	max
under (\d+) days of age	max
under (\d+\.\d+) mo of age	max
under (\d+) mo of age	max
under (\d+\.\d+) wk of age	max
under (\d+) wk of age	max
under (\d+\.\d+) d of age	max
under (\d+) d of age	max
under age of (\d+\.\d+)	max
under age of (\d+)	max
under the age of (\d+\.\d+)	max
under the age of (\d+)	max
up to age (\d+\.\d+)	max
up to age (\d+)	max
up to (\d+\.\d+) years old	max
up to (\d+) years old	max
up to (\d+\.\d+) months old	max
up to (\d+) months old	max
up to (\d+\.\d+) weeks old	max
up to (\d+) weeks old	max
up to (\d+\.\d+) days old	max
up to (\d+) days old	max
up to (\d+\.\d+) mo old	max
up to (\d+) mo old	max
up to (\d+\.\d+) wk old	max
up to (\d+) wk old	max
up to (\d+\.\d+) d old	max
up to (\d+) d old	max
up to the age of (\d+\.\d+)	max
up to the age of (\d+)	max
up to (\d+\.\d+) yr old	max
up to (\d+) yr old	max
by the age of (\d+\.\d+)	max
by the age of (\d+)	max
by age (\d+\.\d+)	max
by age (\d+)	max
by (\d+\.\d+) years of age	max
by (\d+) years of age	max
by (\d+\.\d+) months of age	max
by (\d+) months of age	max
by (\d+\.\d+) weeks of age	max
by (\d+) weeks of age	max
by (\d+\.\d+) days of age	max
by (\d+) days of age	max
by (\d+\.\d+) mo of age	max
by (\d+) mo of age	max
by (\d+\.\d+) wk of age	max
by (\d+) wk of age	max
by (\d+\.\d+) d of age	max
by (\d+) d of age	max
aged under (\d+\.\d+)	max
aged under (\d+)	max
aged below (\d+\.\d+)	max
aged below (\d+)	max
aged less than (\d+\.\d+)	max
aged less than (\d+)	max
age (\d+\.\d+) and less	max
age (\d+) and less	max
aged (\d+\.\d+) and less	max
aged (\d+) and less	max
age (\d+\.\d+) or earlier	max
age (\d+) or earlier	max
aged (\d+\.\d+) or earlier	max
aged (\d+) or earlier	max
ages </=(\d+\.\d+)	max
ages </=(\d+)	max
ages <(\d+\.\d+)	max
ages <(\d+)	max
ages < (\d+\.\d+)	max
ages < (\d+)	max
ages <or=(\d+\.\d+)	max
ages <or=(\d+)	max
ages <or= (\d+\.\d+)	max
ages <or= (\d+)	max
ages (\d+\.\d+) and less	max
ages (\d+) and less	max
<(\d+\.\d+) years old	max
<(\d+) years old	max
<or=(\d+\.\d+) years old	max
<or=(\d+) years old	max
<or=(\d+\.\d+) yr old	max
<or=(\d+) yr old	max
</=(\d+\.\d+) yr old	max
</=(\d+) yr old	max
</=(\d+\.\d+) years old	max
</=(\d+) years old	max
<(\d+\.\d+) yr of age	max
<(\d+) yr of age	max
<(\d+\.\d+) yr old	max
<(\d+) yr old	max
<(\d+\.\d+) years of age	max
<(\d+) years of age	max
<(\d+\.\d+) months old	max
<(\d+) months old	max
<or=(\d+\.\d+) months old	max
<or=(\d+) months old	max
</=(\d+\.\d+) months old	max
</=(\d+) months old	max
<(\d+\.\d+) months of age	max
<(\d+) months of age	max
<(\d+\.\d+) weeks old	max
<(\d+) weeks old	max
<or=(\d+\.\d+) weeks old	max
<or=(\d+) weeks old	max
</=(\d+\.\d+) weeks old	max
</=(\d+) weeks old	max
<(\d+\.\d+) weeks of age	max
<(\d+) weeks of age	max
<(\d+\.\d+) days old	max
<(\d+) days old	max
<or=(\d+\.\d+) days old	max
<or=(\d+) days old	max
</=(\d+\.\d+) days old	max
</=(\d+) days old	max
<(\d+\.\d+) days of age	max
<(\d+) days of age	max
<(\d+\.\d+) mo old	max
<(\d+) mo old	max
<or=(\d+\.\d+) mo old	max
<or=(\d+) mo old	max
</=(\d+\.\d+) mo old	max
</=(\d+) mo old	max
<(\d+\.\d+) mo of age	max
<(\d+) mo of age	max
<(\d+\.\d+) wk old	max
<(\d+) wk old	max
<or=(\d+\.\d+) wk old	max
<or=(\d+) wk old	max
</=(\d+\.\d+) wk old	max
</=(\d+) wk old	max
<(\d+\.\d+) wk of age	max
<(\d+) wk of age	max
<(\d+\.\d+) d old	max
<(\d+) d old	max
<or=(\d+\.\d+) d old	max
<or=(\d+) d old	max
</=(\d+\.\d+) d old	max
</=(\d+) d old	max
<(\d+\.\d+) d of age	max
<(\d+) d of age	max
< (\d+\.\d+) years old	max
< (\d+) years old	max
< (\d+\.\d+) yr of age	max
< (\d+) yr of age	max
< (\d+\.\d+) yr old	max
< (\d+) yr old	max
< (\d+\.\d+) years of age	max
< (\d+) years of age	max
< (\d+\.\d+) months old	max
< (\d+) months old	max
< (\d+\.\d+) months of age	max
< (\d+) months of age	max
< (\d+\.\d+) weeks old	max
< (\d+) weeks old	max
< (\d+\.\d+) weeks of age	max
< (\d+) weeks of age	max
< (\d+\.\d+) days old	max
< (\d+) days old	max
< (\d+\.\d+) days of age	max
< (\d+) days of age	max
< (\d+\.\d+) mo old	max
< (\d+) mo old	max
< (\d+\.\d+) mo of age	max
< (\d+) mo of age	max
< (\d+\.\d+) wk old	max
< (\d+) wk old	max
< (\d+\.\d+) wk of age	max
< (\d+) wk of age	max
< (\d+\.\d+) d old	max
< (\d+) d old	max
< (\d+\.\d+) d of age	max
< (\d+) d of age	max
aged </=(\d+\.\d+)	max
aged </=(\d+)	max
aged <(\d+\.\d+)	max
aged <(\d+)	max
aged < (\d+\.\d+)	max
aged < (\d+)	max
aged <or=(\d+\.\d+)	max
aged <or=(\d+)	max
aged <or= (\d+\.\d+)	max
aged <or= (\d+)	max
age </=(\d+\.\d+)	max
age </=(\d+)	max
age <(\d+\.\d+)	max
age <(\d+)	max
age < (\d+\.\d+)	max
age < (\d+)	max
age <or=(\d+\.\d+)	max
age <or=(\d+)	max
age of onset of .* was more than (\d+\.\d+)	min
age of onset of .* was more than (\d+)	min
age of onset of .* is more than (\d+\.\d+)	min
age of onset of .* is more than (\d+)	min
age of onset of .* was greater than (\d+\.\d+)	min
age of onset of .* was greater than (\d+)	min
age of onset of .* is greater than (\d+\.\d+)	min
age of onset of .* is greater than (\d+)	min
onset age of more than (\d+\.\d+)	min
onset age of more than (\d+)	min
age of onset was over (\d+\.\d+)	min
age of onset was over (\d+)	min
age of onset.*over (\d+\.\d+)	min
age of onset.*over (\d+)	min
age at onset.*over (\d+\.\d+)	min
age at onset.*over (\d+)	min
age of onset.*greater than (\d+\.\d+)	min
age of onset.*greater than (\d+)	min
age at onset.*greater than (\d+\.\d+)	min
age at onset.*greater than (\d+)	min
age of onset was more than (\d+\.\d+)	min
age of onset was more than (\d+)	min
age at onset was over (\d+\.\d+)	min
age at onset was over (\d+)	min
age at onset was more than (\d+\.\d+)	min
age at onset was more than (\d+)	min
onset of .* after age (\d+\.\d+)	min
onset of .* after age (\d+)	min
onset of .* after the age of (\d+\.\d+)	min
onset of .* after the age of (\d+)	min
onset of .* after (\d+\.\d+) years old	min
onset of .* after (\d+) years old	min
onset of .* after (\d+\.\d+) months old	min
onset of .* after (\d+) months old	min
onset of .* after (\d+\.\d+) weeks old	min
onset of .* after (\d+) weeks old	min
onset of .* after (\d+\.\d+) days old	min
onset of .* after (\d+) days old	min
onset of .* after (\d+\.\d+) mo old	min
onset of .* after (\d+) mo old	min
onset of .* after (\d+\.\d+) wk old	min
onset of .* after (\d+) wk old	min
onset of .* after (\d+\.\d+) d old	min
onset of .* after (\d+) d old	min
onset >/=(\d+\.\d+) years	min
onset >/=(\d+) years	min
onset >or=(\d+\.\d+) years	min
onset >or=(\d+) years	min
onset >(\d+\.\d+) years	min
onset >(\d+) years	min
onset >/=(\d+\.\d+) days	min
onset >/=(\d+) days	min
onset >or=(\d+\.\d+) days	min
onset >or=(\d+) days	min
onset >(\d+\.\d+) days	min
onset >(\d+) days	min
onset >/=(\d+\.\d+) weeks	min
onset >/=(\d+) weeks	min
onset >or=(\d+\.\d+) weeks	min
onset >or=(\d+) weeks	min
onset >(\d+\.\d+) weeks	min
onset >(\d+) weeks	min
onset >/=(\d+\.\d+) months	min
onset >/=(\d+) months	min
onset >or=(\d+\.\d+) months	min
onset >or=(\d+) months	min
onset >(\d+\.\d+) months	min
onset >(\d+) months	min
onset >/=(\d+\.\d+) d	min
onset >/=(\d+) d	min
onset >or=(\d+\.\d+) d	min
onset >or=(\d+) d	min
onset >(\d+\.\d+) d	min
onset >(\d+) d	min
onset >/=(\d+\.\d+) wk	min
onset >/=(\d+) wk	min
onset >or=(\d+\.\d+) wk	min
onset >or=(\d+) wk	min
onset >(\d+\.\d+) wk	min
onset >(\d+) wk	min
onset >/=(\d+\.\d+) mo	min
onset >/=(\d+) mo	min
onset >or=(\d+\.\d+) mo	min
onset >or=(\d+) mo	min
onset >(\d+\.\d+) mo	min
onset >(\d+) mo	min
onset >/=(\d+\.\d+) yr	min
onset >/=(\d+) yr	min
onset >or=(\d+\.\d+) yr	min
onset >or=(\d+) yr	min
onset >(\d+\.\d+) yr	min
onset >(\d+) yr	min
age of diagnosis was over (\d+\.\d+)	min
age of diagnosis was over (\d+)	min
age of diagnosis was more than (\d+\.\d+)	min
age of diagnosis was more than (\d+)	min
age at diagnosis was over (\d+\.\d+)	min
age at diagnosis was over (\d+)	min
age at diagnosis was more than (\d+\.\d+)	min
age at diagnosis was more than (\d+)	min
diagnosis of .* after age (\d+\.\d+)	min
diagnosis of .* after age (\d+)	min
diagnosis of .* after the age of (\d+\.\d+)	min
diagnosis of .* after the age of (\d+)	min
diagnosis of .* after (\d+\.\d+) years old	min
diagnosis of .* after (\d+) years old	min
diagnosis of .* after (\d+\.\d+) months old	min
diagnosis of .* after (\d+) months old	min
diagnosis of .* after (\d+\.\d+) weeks old	min
diagnosis of .* after (\d+) weeks old	min
diagnosis of .* after (\d+\.\d+) days old	min
diagnosis of .* after (\d+) days old	min
diagnosis of .* after (\d+\.\d+) mo old	min
diagnosis of .* after (\d+) mo old	min
diagnosis of .* after (\d+\.\d+) wk old	min
diagnosis of .* after (\d+) wk old	min
diagnosis of .* after (\d+\.\d+) d old	min
diagnosis of .* after (\d+) d old	min
over (\d+\.\d+) years of age	min
over (\d+) years of age	min
over (\d+\.\d+) months of age	min
over (\d+) months of age	min
over (\d+\.\d+) weeks of age	min
over (\d+) weeks of age	min
over (\d+\.\d+) days of age	min
over (\d+) days of age	min
over (\d+\.\d+) mo of age	min
over (\d+) mo of age	min
over (\d+\.\d+) wk of age	min
over (\d+) wk of age	min
over (\d+\.\d+) d of age	min
over (\d+) d of age	min
over age of (\d+\.\d+)	min
over age of (\d+)	min
over the age of (\d+\.\d+)	min
over the age of (\d+)	min
over (\d+\.\d+) yr of age	min
over (\d+) yr of age	min
more than the age of (\d+\.\d+)	min
more than the age of (\d+)	min
from the age of (\d+\.\d+)	min
from the age of (\d+)	min
from the age (\d+\.\d+)	min
from the age (\d+)	min
from age (\d+\.\d+)	min
from age (\d+)	min
older than age (\d+\.\d+)	min
older than age (\d+)	min
aged (\d+\.\d+) years or more	min
aged (\d+) years or more	min
aged (\d+\.\d+) or more	min
aged (\d+) or more	min
aged (\d+\.\d+) years or older	min
aged (\d+\.\d+) yr or older	min
aged (\d+) years or older	min
aged (\d+) yr or older	min
aged (\d+\.\d+) or older	min
aged (\d+) or older	min
aged (\d+\.\d+) years and older	min
aged (\d+) years and older	min
aged (\d+\.\d+) months and older	min
aged (\d+) months and older	min
aged (\d+\.\d+) yr or more	min
aged (\d+) yr or more	min
aged (\d+\.\d+) and older	min
aged (\d+) and older	min
aged (\d+\.\d+) yr and older	min
aged (\d+) yr and older	min
aged (\d+\.\d+) months or more	min
aged (\d+) months or more	min
aged (\d+\.\d+) years or over	min
aged (\d+) years or over	min
aged (\d+\.\d+) months or over	min
aged (\d+) months or over	min
aged (\d+\.\d+) weeks or over	min
aged (\d+) weeks or over	min
aged (\d+\.\d+) days or over	min
aged (\d+) days or over	min
aged (\d+\.\d+) or over	min
aged (\d+) or over	min
aged (\d+\.\d+) years and over	min
aged (\d+) years and over	min
aged (\d+\.\d+) months and over	min
aged (\d+) months and over	min
aged (\d+\.\d+) weeks and over	min
aged (\d+) weeks and over	min
aged (\d+\.\d+) days and over	min
aged (\d+) days and over	min
aged (\d+\.\d+) mo and over	min
aged (\d+) mo and over	min
aged (\d+\.\d+) wk and over	min
aged (\d+) wk and over	min
aged (\d+\.\d+) d and over	min
aged (\d+) d and over	min
aged (\d+\.\d+) mo or over	min
aged (\d+) mo or over	min
aged (\d+\.\d+) wk or over	min
aged (\d+) wk or over	min
aged (\d+\.\d+) d or over	min
aged (\d+) d or over	min
aged (\d+\.\d+) and over	min
aged (\d+) and over	min
ages (\d+\.\d+) and more	min
ages (\d+) and more	min
ages over (\d+\.\d+)	min
ages over (\d+)	min
ages >or=(\d+\.\d+)	min
ages >or=(\d+)	min
ages >/=(\d+\.\d+)	min
ages >/=(\d+)	min
ages >or= (\d+\.\d+)	min
ages >or= (\d+)	min
ages >(\d+)	min
ages >(\d+\.\d+)	min
ages > (\d+\.\d+)	min
ages > (\d+)	min
> (\d+\.\d+) yr of age	min
> (\d+) yr of age	min
> (\d+\.\d+) yr old	min
> (\d+) yr old	min
> (\d+\.\d+) years of age	min
> (\d+) years of age	min
> (\d+\.\d+) years old	min
> (\d+) years old	min
> (\d+\.\d+) days of age	min
> (\d+) days of age	min
> (\d+\.\d+) days old	min
> (\d+) days old	min
> (\d+\.\d+) weeks of age	min
> (\d+) weeks of age	min
> (\d+\.\d+) weeks old	min
> (\d+) weeks old	min
> (\d+\.\d+) months of age	min
> (\d+) months of age	min
> (\d+\.\d+) months old	min
> (\d+) months old	min
> (\d+\.\d+) d of age	min
> (\d+) d of age	min
> (\d+\.\d+) d old	min
> (\d+) d old	min
> (\d+\.\d+) wk of age	min
> (\d+) wk of age	min
> (\d+\.\d+) wk old	min
> (\d+) wk old	min
> (\d+\.\d+) mo of age	min
> (\d+) mo of age	min
> (\d+\.\d+) mo old	min
> (\d+) mo old	min
age (\d+\.\d+) and more	min
age (\d+) and more	min
aged (\d+\.\d+) and more	min
aged (\d+) and more	min
aged >/=(\d+\.\d+)	min
aged >/=(\d+)	min
aged over (\d+\.\d+)	min
aged over (\d+)	min
aged >or=(\d+\.\d+)	min
aged >or=(\d+)	min
aged >/=(\d+\.\d+)	min
aged >/=(\d+)	min
aged >or= (\d+\.\d+)	min
aged >or= (\d+)	min
aged >(\d+)	min
aged >(\d+\.\d+)	min
aged > (\d+\.\d+)	min
aged > (\d+)	min
age >or=(\d+\.\d+)	min
age >or=(\d+)	min
age >/=(\d+\.\d+)	min
age >/=(\d+)	min
age >or= (\d+\.\d+)	min
age >or= (\d+)	min
age >(\d+)	min
age >(\d+\.\d+)	min
age > (\d+\.\d+)	min
age > (\d+)	min
age (\d+\.\d+) yr or older	min
age (\d+) yr or older	min
age (\d+\.\d+) years or older	min
age (\d+) years or older	min
age (\d+\.\d+) months or older	min
age (\d+) months or older	min
age (\d+\.\d+) weeks or older	min
age (\d+) weeks or older	min
age (\d+\.\d+) days or older	min
age (\d+) days or older	min
age (\d+\.\d+) or later	min
age (\d+) or later	min
after age (\d+\.\d+)	min
after age (\d+)	min
after the age of (\d+\.\d+)	min
after the age of (\d+)	min
older than (\d+\.\d+)	min
older than (\d+)	min
(\d+\.\d+) years or older	min
(\d+) years or older	min
(\d+\.\d+) years and older	min
(\d+) years and older	min
(\d+\.\d+) or older	min
(\d+) or older	min
(\d+\.\d+) years of age or older	min
(\d+) years of age or older	min
(\d+\.\d+) years of age and older	min
(\d+) years of age and older	min
(\d+\.\d+) yr of age or older	min
(\d+) yr of age or older	min
(\d+\.\d+) yr and older	min
(\d+) yr and older	min
(\d+\.\d+) and older	min
(\d+) and older	min
(\d+\.\d+) yr of age and older	min
(\d+) yr of age and older	min
(\d+\.\d+) years or older	min
(\d+) years or older	min
(\d+\.\d+) yr or older	min
(\d+) yr or older	min
(\d+\.\d+) years or older	min
(\d+) years or older	min
(\d+\.\d+) yr and older	min
(\d+) yr and older	min
(\d+\.\d+) years or older	min
(\d+) years or older	min
>or=(\d+\.\d+) years old	min
>or=(\d+) years old	min
>or=(\d+\.\d+) yr old	min
>or=(\d+) yr old	min
>/=(\d+\.\d+) years old	min
>/=(\d+) years old	min
>/=(\d+\.\d+) yr old	min
>/=(\d+) yr old	min
>(\d+\.\d+) yr of age	min
>(\d+) yr of age	min
>(\d+\.\d+) yr old	min
>(\d+) yr old	min
>(\d+\.\d+) years of age	min
>(\d+) years of age	min
>(\d+\.\d+) years old	min
>(\d+) years old	min
(\d+\.\d+) days or older	min
(\d+) days or older	min
(\d+\.\d+) days and older	min
(\d+) days and older	min
(\d+\.\d+) days of age or older	min
(\d+) days of age or older	min
(\d+\.\d+) days of age and older	min
(\d+) days of age and older	min
(\d+\.\d+) days or older	min
(\d+) days or older	min
(\d+\.\d+) days or older	min
(\d+) days or older	min
(\d+\.\d+) days or older	min
(\d+) days or older	min
>or=(\d+\.\d+) days old	min
>or=(\d+) days old	min
>/=(\d+\.\d+) days old	min
>/=(\d+) days old	min
>(\d+\.\d+) days of age	min
>(\d+) days of age	min
>(\d+\.\d+) days old	min
>(\d+) days old	min
(\d+\.\d+) weeks or older	min
(\d+) weeks or older	min
(\d+\.\d+) weeks and older	min
(\d+) weeks and older	min
(\d+\.\d+) weeks of age or older	min
(\d+) weeks of age or older	min
(\d+\.\d+) weeks of age and older	min
(\d+) weeks of age and older	min
(\d+\.\d+) weeks or older	min
(\d+) weeks or older	min
(\d+\.\d+) weeks or older	min
(\d+) weeks or older	min
(\d+\.\d+) weeks or older	min
(\d+) weeks or older	min
>or=(\d+\.\d+) weeks old	min
>or=(\d+) weeks old	min
>/=(\d+\.\d+) weeks old	min
>/=(\d+) weeks old	min
>(\d+\.\d+) weeks of age	min
>(\d+) weeks of age	min
>(\d+\.\d+) weeks old	min
>(\d+) weeks old	min
(\d+\.\d+) months or older	min
(\d+) months or older	min
(\d+\.\d+) months and older	min
(\d+) months and older	min
(\d+\.\d+) months of age or older	min
(\d+) months of age or older	min
(\d+\.\d+) months of age and older	min
(\d+) months of age and older	min
(\d+\.\d+) months or older	min
(\d+) months or older	min
(\d+\.\d+) months or older	min
(\d+) months or older	min
(\d+\.\d+) months or older	min
(\d+) months or older	min
>or=(\d+\.\d+) months old	min
>or=(\d+) months old	min
>/=(\d+\.\d+) months old	min
>/=(\d+) months old	min
>(\d+\.\d+) months of age	min
>(\d+) months of age	min
>(\d+\.\d+) months old	min
>(\d+) months old	min
(\d+\.\d+) d or older	min
(\d+) d or older	min
(\d+\.\d+) d and older	min
(\d+) d and older	min
(\d+\.\d+) d of age or older	min
(\d+) d of age or older	min
(\d+\.\d+) d of age and older	min
(\d+) d of age and older	min
(\d+\.\d+) d or older	min
(\d+) d or older	min
(\d+\.\d+) d or older	min
(\d+) d or older	min
(\d+\.\d+) d or older	min
(\d+) d or older	min
>or=(\d+\.\d+) d old	min
>or=(\d+) d old	min
>/=(\d+\.\d+) d old	min
>/=(\d+) d old	min
>(\d+\.\d+) d of age	min
>(\d+) d of age	min
>(\d+\.\d+) d old	min
>(\d+) d old	min
(\d+\.\d+) wk or older	min
(\d+) wk or older	min
(\d+\.\d+) wk and older	min
(\d+) wk and older	min
(\d+\.\d+) wk of age or older	min
(\d+) wk of age or older	min
(\d+\.\d+) wk of age and older	min
(\d+) wk of age and older	min
(\d+\.\d+) wk or older	min
(\d+) wk or older	min
(\d+\.\d+) wk or older	min
(\d+) wk or older	min
(\d+\.\d+) wk or older	min
(\d+) wk or older	min
>or=(\d+\.\d+) wk old	min
>or=(\d+) wk old	min
>/=(\d+\.\d+) wk old	min
>/=(\d+) wk old	min
>(\d+\.\d+) wk of age	min
>(\d+) wk of age	min
>(\d+\.\d+) wk old	min
>(\d+) wk old	min
(\d+\.\d+) mo or older	min
(\d+) mo or older	min
(\d+\.\d+) mo and older	min
(\d+) mo and older	min
(\d+\.\d+) mo of age or older	min
(\d+) mo of age or older	min
(\d+\.\d+) mo of age and older	min
(\d+) mo of age and older	min
(\d+\.\d+) mo or older	min
(\d+) mo or older	min
(\d+\.\d+) mo or older	min
(\d+) mo or older	min
(\d+\.\d+) mo or older	min
(\d+) mo or older	min
>or=(\d+\.\d+) mo old	min
>or=(\d+) mo old	min
>/=(\d+\.\d+) mo old	min
>/=(\d+) mo old	min
>(\d+\.\d+) mo of age	min
>(\d+) mo of age	min
>(\d+\.\d+) mo old	min
>(\d+) mo old	min
age of onset of .* is (\d+\.\d+)	point
age of onset of .* is (\d+)	point
age of onset of .* was (\d+\.\d+)	point
age of onset of .* was (\d+)	point
age of onset at (\d+\.\d+)	point
age of onset at (\d+)	point
age at onset at (\d+\.\d+)	point
age at onset at (\d+)	point
age of onset of (\d+\.\d+)	point
age of onset of (\d+)	point
age of onset was (\d+\.\d+)	point
age of onset was (\d+)	point
age of onset (\d+\.\d+)	point
age of onset (\d+)	point
age at onset (\d+\.\d+)	point
age at onset (\d+)	point
age at onset of (\d+\.\d+)	point
age at onset of (\d+)	point
age at onset was (\d+\.\d+)	point
age at onset was (\d+)	point
age of onset in .* was (\d+\.\d+)	point
age of onset in .* was (\d+)	point
age of onset in .* is (\d+\.\d+)	point
age of onset in .* is (\d+)	point
age-at-onset (\d+\.\d+)	point
age-at-onset (\d+)	point
age-of-onset (\d+\.\d+)	point
age-of-onset (\d+)	point
onset of .* at age (\d+\.\d+)	point
onset of .* at age (\d+)	point
onset of .* at the age of (\d+\.\d+)	point
onset of .* at the age of (\d+)	point
onset of .* at (\d+\.\d+) years old	point
onset of .* at (\d+) years old	point
onset of .* at (\d+\.\d+) months old	point
onset of .* at (\d+) months old	point
onset of .* at (\d+\.\d+) weeks old	point
onset of .* at (\d+) weeks old	point
onset of .* at (\d+\.\d+) days old	point
onset of .* at (\d+) days old	point
onset of .* at (\d+\.\d+) mo old	point
onset of .* at (\d+) mo old	point
onset of .* at (\d+\.\d+) wk old	point
onset of .* at (\d+) wk old	point
onset of .* at (\d+\.\d+) d old	point
onset of .* at (\d+) d old	point
age of diagnosis (\d+\.\d+)	point
age of diagnosis (\d+)	point
age of diagnosis was (\d+\.\d+)	point
age of diagnosis was (\d+)	point
age at diagnosis (\d+\.\d+)	point
age at diagnosis (\d+)	point
age at diagnosis of (\d+\.\d+)	point
age at diagnosis of (\d+)	point
age at diagnosis was (\d+\.\d+)	point
age at diagnosis was (\d+)	point
diagnosis of .* at age (\d+\.\d+)	point
diagnosis of .* at age (\d+)	point
diagnosis of .* at the age of (\d+\.\d+)	point
diagnosis of .* at the age of (\d+)	point
diagnosis of .* at (\d+\.\d+) years old	point
diagnosis of .* at (\d+) years old	point
diagnosis of .* at (\d+\.\d+) months old	point
diagnosis of .* at (\d+) months old	point
diagnosis of .* at (\d+\.\d+) weeks old	point
diagnosis of .* at (\d+) weeks old	point
diagnosis of .* at (\d+\.\d+) days old	point
diagnosis of .* at (\d+) days old	point
diagnosis of .* at (\d+\.\d+) mo old	point
diagnosis of .* at (\d+) mo old	point
diagnosis of .* at (\d+\.\d+) wk old	point
diagnosis of .* at (\d+) wk old	point
diagnosis of .* at (\d+\.\d+) d old	point
diagnosis of .* at (\d+) d old	point
exactly (\d+\.\d+) yr of age	point
exactly (\d+) yr of age	point
exactly (\d+\.\d+) years of age	point
exactly (\d+) years of age	point
being (\d+\.\d+) yr of age	point
being (\d+) yr of age	point
being (\d+\.\d+) years of age	point
being (\d+) years of age	point
is (\d+\.\d+) yr of age	point
is (\d+) yr of age	point
is (\d+\.\d+) years of age	point
is (\d+) years of age	point
about (\d+\.\d+) yr of age	point
about (\d+) yr of age	point
about (\d+\.\d+) years of age	point
about (\d+) years of age	point
approximately (\d+\.\d+) yr of age	point
approximately (\d+) yr of age	point
approximately (\d+\.\d+) years of age	point
approximately (\d+) years of age	point
average (\d+\.\d+) yr of age	point
average (\d+) yr of age	point
average (\d+\.\d+) years of age	point
average (\d+) years of age	point
exactly (\d+\.\d+) months of age	point
exactly (\d+) months of age	point
being (\d+\.\d+) months of age	point
being (\d+) months of age	point
is (\d+\.\d+) months of age	point
is (\d+) months of age	point
about (\d+\.\d+) months of age	point
about (\d+) months of age	point
approximately (\d+\.\d+) months of age	point
approximately (\d+) months of age	point
average (\d+\.\d+) months of age	point
average (\d+) months of age	point
exactly (\d+\.\d+) weeks of age	point
exactly (\d+) weeks of age	point
being (\d+\.\d+) weeks of age	point
being (\d+) weeks of age	point
is (\d+\.\d+) weeks of age	point
is (\d+) weeks of age	point
about (\d+\.\d+) weeks of age	point
about (\d+) weeks of age	point
approximately (\d+\.\d+) weeks of age	point
approximately (\d+) weeks of age	point
average (\d+\.\d+) weeks of age	point
average (\d+) weeks of age	point
exactly (\d+\.\d+) days of age	point
exactly (\d+) days of age	point
being (\d+\.\d+) days of age	point
being (\d+) days of age	point
is (\d+\.\d+) days of age	point
is (\d+) days of age	point
about (\d+\.\d+) days of age	point
about (\d+) days of age	point
approximately (\d+\.\d+) days of age	point
approximately (\d+) days of age	point
average (\d+\.\d+) days of age	point
average (\d+) days of age	point
exactly (\d+\.\d+) mo of age	point
exactly (\d+) mo of age	point
being (\d+\.\d+) mo of age	point
being (\d+) mo of age	point
is (\d+\.\d+) mo of age	point
is (\d+) mo of age	point
about (\d+\.\d+) mo of age	point
about (\d+) mo of age	point
approximately (\d+\.\d+) mo of age	point
approximately (\d+) mo of age	point
average (\d+\.\d+) mo of age	point
average (\d+) mo of age	point
exactly (\d+\.\d+) wk of age	point
exactly (\d+) wk of age	point
being (\d+\.\d+) wk of age	point
being (\d+) wk of age	point
is (\d+\.\d+) wk of age	point
is (\d+) wk of age	point
about (\d+\.\d+) wk of age	point
about (\d+) wk of age	point
approximately (\d+\.\d+) wk of age	point
approximately (\d+) wk of age	point
average (\d+\.\d+) wk of age	point
average (\d+) wk of age	point
exactly (\d+\.\d+) wks of age	point
exactly (\d+) wks of age	point
being (\d+\.\d+) wks of age	point
being (\d+) wks of age	point
is (\d+\.\d+) wks of age	point
is (\d+) wks of age	point
about (\d+\.\d+) wks of age	point
about (\d+) wks of age	point
approximately (\d+\.\d+) wks of age	point
approximately (\d+) wks of age	point
average (\d+\.\d+) wks of age	point
average (\d+) wks of age	point
average age of (\d+\.\d+)	point
average age of (\d+)	point
average age (\d+\.\d+)	point
average age (\d+)	point
aged (\d+\.\d+) (standard deviation (\d+\.\d+)) years	point
aged (\d+) (standard deviation (\d+)) years	point
aged (\d+\.\d+) (standard deviation (\d+\.\d+)) months	point
aged (\d+) (standard deviation (\d+)) months	point
aged (\d+\.\d+) (standard deviation (\d+\.\d+)) weeks	point
aged (\d+) (standard deviation (\d+)) weeks	point
aged (\d+\.\d+) (standard deviation (\d+\.\d+)) days	point
aged (\d+) (standard deviation (\d+)) days	point
aged (\d+\.\d+) (standard deviation (\d+\.\d+)) mo	point
aged (\d+) (standard deviation (\d+)) mo	point
aged (\d+\.\d+) (standard deviation (\d+\.\d+)) wk	point
aged (\d+) (standard deviation (\d+)) wk	point
aged (\d+\.\d+) (standard deviation (\d+\.\d+)) d	point
aged (\d+) (standard deviation (\d+)) d	point
aged (\d+\.\d+) (standard deviation (\d+\.\d+)) yr	point
aged (\d+) (standard deviation (\d+)) yr	point
median age was (\d+\.\d+)	point
median age was (\d+)	point
median age (\d+\.\d+)	point
median age (\d+)	point
median age, (\d+\.\d+)	point
median age, (\d+)	point
median age\: (\d+\.\d+)	point
median age\: (\d+)	point
median age of (\d+\.\d+)	point
median age of (\d+)	point
median age of the patients was (\d+\.\d+)	point
median age of the patients was (\d+)	point
median age of patients was (\d+\.\d+)	point
median age of patients was (\d+)	point
median age of the subjects was (\d+\.\d+)	point
median age of the subjects was (\d+)	point
median age of subjects was (\d+\.\d+)	point
median age of subjects was (\d+)	point
mean age was (\d+\.\d+)	point
mean age was (\d+)	point
mean age: (\d+\.\d+)	point
mean age: (\d+)	point
mean age (\d+\.\d+)	point
mean age (\d+)	point
mean age, (\d+\.\d+)	point
mean age, (\d+)	point
mean age of (\d+\.\d+)	point
mean age of (\d+)	point
mean age of the patients was (\d+\.\d+)	point
mean age of the patients was (\d+)	point
mean age of patients was (\d+\.\d+)	point
mean age of patients was (\d+)	point
mean age of the subjects was (\d+\.\d+)	point
mean age of the subjects was (\d+)	point
mean age of subjects was (\d+\.\d+)	point
mean age of subjects was (\d+)	point
at age (\d+\.\d+)	point
at age (\d+)	point
aged (\d+\.\d+) months	point
aged (\d+) months	point
aged (\d+\.\d+) mo	point
aged (\d+) mo	point
age of (\d+\.\d+) months	point
age of (\d+) months	point
age of (\d+\.\d+) mo	point
age of (\d+) mo	point
=(\d+\.\d+) months old	point
=(\d+) months old	point
=(\d+\.\d+) mo old	point
=(\d+) mo old	point
(\d+\.\d+) \+\/\- (\d+\.\d+) months old	point
(\d+) \+\/\- (\d+) months old	point
(\d+\.\d+)\+\/\-(\d+\.\d+) months old	point
(\d+)\+\/\-(\d+) months old	point
aged (\d+\.\d+) weeks	point
aged (\d+) weeks	point
aged (\d+\.\d+) wk	point
aged (\d+) wk	point
age of (\d+\.\d+) weeks	point
age of (\d+) weeks	point
age of (\d+\.\d+) wk	point
age of (\d+) wk	point
=(\d+\.\d+) weeks old	point
=(\d+) weeks old	point
=(\d+\.\d+) wk old	point
=(\d+) wk old	point
(\d+\.\d+) \+\/\- (\d+\.\d+) weeks old	point
(\d+) \+\/\- (\d+) weeks old	point
(\d+\.\d+)\+\/\-(\d+\.\d+) weeks old	point
(\d+)\+\/\-(\d+) weeks old	point
aged (\d+\.\d+) days	point
aged (\d+) days	point
aged (\d+\.\d+) d	point
aged (\d+) d	point
age of (\d+\.\d+) days	point
age of (\d+) days	point
age of (\d+\.\d+) d	point
age of (\d+) d	point
=(\d+\.\d+) days old	point
=(\d+) days old	point
=(\d+\.\d+) d old	point
=(\d+) d old	point
(\d+\.\d+) \+\/\- (\d+\.\d+) days old	point
(\d+) \+\/\- (\d+) days old	point
(\d+\.\d+)\+\/\-(\d+\.\d+) days old	point
(\d+)\+\/\-(\d+) days old	point
aged (\d+\.\d+) years	point
aged (\d+) years	point
aged (\d+\.\d+) yr	point
aged (\d+) yr	point
age (\d+\.\d+) \+/- (\d+\.\d+)	point
age (\d+) \+/- (\d+)	point
aged (\d+\.\d+) \+/- (\d+\.\d+)	point
aged (\d+) \+/- (\d+)	point
age (\d+\.\d+)\+/-(\d+\.\d+)	point
age (\d+)\+/-(\d+)	point
aged (\d+\.\d+)\+/-(\d+\.\d+)	point
aged (\d+)\+/-(\d+)	point
age = (\d+\.\d+)	point
age = (\d+)	point
age of (\d+\.\d+) years	point
age of (\d+) years	point
=(\d+\.\d+) yr old	point
=(\d+) yr old	point
=(\d+\.\d+) years old	point
=(\d+) years old	point
at (\d+) months of age	point
at (\d+\.\d+) months of age	point
at (\d+) weeks of age	point
at (\d+\.\d+) weeks of age	point
at (\d+) mo of age	point
at (\d+\.\d+) mo of age	point
at (\d+) wk of age	point
at (\d+\.\d+) wk of age	point
(\d+)th month of age	point
(\d+\.\d+)th month of age	point
(\d+)th week of age	point
(\d+\.\d+)th weeks of age	point
(\d+\.\d+) \+\/\- (\d+\.\d+) yr old	point
(\d+) \+\/\- (\d+) yr old	point
(\d+\.\d+)\+\/\-(\d+\.\d+) yr old	point
(\d+)\+\/\-(\d+) yr old	point
(\d+\.\d+) \+\/\- (\d+\.\d+) years old	point
(\d+) \+\/\- (\d+) years old	point
(\d+\.\d+)\+\/\-(\d+\.\d+) years old	point
(\d+)\+\/\-(\d+) years old	point
(\d+\.\d+)-yr-old	point
(\d+)-yr-old	point
(\d+\.\d+) yr old	point
(\d+) yr old	point
(\d+\.\d+)-yr old	point
(\d+)-yr old	point
(\d+\.\d+)-year-old	point
(\d+)-year-old	point
(\d+\.\d+) year old	point
(\d+) year old	point
(\d+\.\d+)-year old	point
(\d+)-year old	point
(\d+\.\d+)-month-old	point
(\d+)-month-old	point
(\d+\.\d+)-month old	point
(\d+)-month old	point
(\d+\.\d+) month old	point
(\d+) month old	point
(\d+\.\d+)-week-old	point
(\d+)-week-old	point
(\d+\.\d+) week old	point
(\d+) week old	point
(\d+\.\d+)-week old	point
(\d+)-week old	point
(\d+\.\d+)-day-old	point
(\d+)-day-old	point
(\d+\.\d+) day old	point
(\d+) day old	point
(\d+\.\d+)-day old	point
(\d+)-day old	point
(\d+\.\d+)-mo-old	point
(\d+)-mo-old	point
(\d+\.\d+)-mo old	point
(\d+)-mo old	point
(\d+\.\d+) mo old	point
(\d+) mo old	point
(\d+\.\d+)-wk-old	point
(\d+)-wk-old	point
(\d+\.\d+) wk old	point
(\d+) wk old	point
(\d+\.\d+)-wk old	point
(\d+)-wk old	point
(\d+\.\d+)-d-old	point
(\d+)-d-old	point
(\d+\.\d+) d old	point
(\d+) d old	point
(\d+\.\d+)-d old	point
(\d+)-d old	point
(\d+\.\d+)-years-old	point
(\d+)-years-old	point
(\d+\.\d+)-years old	point
(\d+)-years old	point
(\d+\.\d+) years old	point
(\d+) years old	point
(\d+\.\d+)-months-old	point
(\d+)-months-old	point
(\d+\.\d+)-months old	point
(\d+)-months old	point
(\d+\.\d+) months old	point
(\d+) months old	point
(\d+\.\d+)-years-old	point
(\d+)-years-old	point
(\d+\.\d+)-years old	point
(\d+)-years old	point
(\d+\.\d+) weeks old	point
(\d+) weeks old	point
(\d+\.\d+)-weeks-old	point
(\d+)-weeks-old	point
(\d+\.\d+)-days old	point
(\d+)-days old	point
(\d+\.\d+) days old	point
(\d+) days old	point
(\d+\.\d+) mo old	point
(\d+) mo old	point
(\d+\.\d+)-mo-old	point
(\d+)-mo-old	point
(\d+\.\d+) wk old	point
(\d+) wk old	point
(\d+\.\d+)-wk-old	point
(\d+)-wk-old	point
(\d+\.\d+)-d old	point
(\d+)-d old	point
(\d+\.\d+) d old	point
(\d+) d old	point
