# Supplementary material for: The Mouse Age Phenome Knowledgebase and Disease-Specific Inter-Species Age Mapping
Source: PLoS One. 2013 Dec 3;8(12):e81114. doi: 10.1371/journal.pone.0081114 (PMC3849212; doi:10.1371/journal.pone.0081114)
Supplement: File S4 — Age, relation and strain terms. This file contains lists of age and relation terms used as regular expressions by the Miner_mouse.pl script and a list of mouse strains used by the Mapper_mouse.pl script. (ZIP) [file pone.0081114.s005.zip › RelationshipTerms.txt]

AgeOfOnset	developed.*at $age
AgeOfOnset	onset was at $age
AgeOfOnset	onset $age
AgeOfOnset	developed at $age
AgeOfOnset	onset.*at $age
AgeOfOnset	onset.*at the $age
AgeOfOnset	onset of symptoms $age
AgeOfONset	disease to begin $age
AgeOfONset	disease begins $age
AgeOfOnset	symptoms appeared at $age
AgeOfOnset	manifested at $age
AgeOfOnset	in.*with onset of.*$age
AgeOfOnset	age of onset of.*$age
AgeOfOnset	age of onset was.*$age
AgeOfOnset	age-of-onset of.*$age
AgeOfOnset	age-of-onset was.*$age
AgeOfOnset	age at onset of.*$age
AgeOfOnset	age at onset was.*$age
AgeOfOnset	age-at-onset of.*$age
AgeOfOnset	age-at-onset was.*$age
AgeOfOnset	age of onset is.*$age
AgeOfOnset	age-of-onset is.*$age
AgeOfOnset	age at onset is.*$age
AgeOfOnset	age-at-onset is.*$age
AgeOfOnset	$age at onset
AgeOfOnset	$age at the start of
AgeOfOnset	$age with late-onset
AgeOfOnset	$age with later onset
AgeOfOnset	$age with late onset
AgeOfOnset	$age with early-onset
AgeOfOnset	$age with early onset
AgeOfOnset	late-onset.*$age
AgeOfOnset	early onset.*$age
AgeOfOnset	late onset.*$age
AgeOfOnset	early-onset.*$age
AgeOfOnset	early-onset disease.*$age
AgeOfOnset	late-onset disease.*$age
AgeOfOnset	early-onset disease $age
AgeOfOnset	late-onset disease $age
AgeOfOnset	early onset disease.*$age
AgeOfOnset	late onset disease.*$age
AgeOfOnset	early onset disease $age
AgeOfOnset	late onset disease $age
AgeOfOnset	early onset symptoms.*$age
AgeOfOnset	late onset symptoms.*$age
AgeOfOnset	early onset symptoms $age
AgeOfOnset	late onset symptoms $age
AgeOfDiagnosis	diagnosed in a $age
AgeOfDiagnosis	$age.*at diagnosis
AgeOfDiagnosis	at the time of initial diagnosis, the $age
AgeOfDiagnosis	at the time of initial diagnosis the $age
AgeOfDiagnosis	at the time of diagnosis the $age
AgeOfDiagnosis	diagnosis at $age
AgeOfDiagnosis	$age.*at the age of diagnosis
AgeOfDiagnosis	age at diagnosis was $age
AgeOfDiagnosis	diagnosed after $age
AgeOfDiagnosis	the average age of diagnosis was $age
AgeOfDiagnosis	diagnosed at $age
AgeOfDiagnosis	diagnosed $age
AgeOfDiagnosis	diagnosed as having.*$age
AgeOfDiagnosis	age of diagnosis of $age
AgeOfDiagnosis	age of diagnosis $age
AgeOfDiagnosis	age of diagnosis was $age
AgeOfDiagnosis	diagnosed before $age
AgeOfDiagnosis	mean age when.*was diagnosed.*$age
AgeOfDiagnosis	diagnosed over $age
AgeOfDiagnosis	diagnosed over the $age
AgeOfDiagnosis	newly diagnosed.*$age
AgeOfDiagnosis	$age.*and newly diagnosed with
AgeOfDiagnosis	$age.*and diagnosed with
AgeOfDiagnosis	$age.*diagnosed with
AgeOfDiagnosis	$age newly diagnosed
AgeOfDiagnosis	diagnosed with.*at $age
AgeOfDiagnosis	diagnosed with.*$age
AgeOfDiagnosis	diagnosed with.*before $age
AgeOfDiagnosis	diagnosed with.*after $age
AgeOfObservation	with rates highest in .* $age
AgeOfObservation	with rates lowest in .* $age
AgeOfObservation	the ratio was \d+.*$age
AgeOfObservation	multivariate analysis.*$age
AgeOfObservation	was significant up to the $age
AgeOfObservation	presentation was .*$age
AgeOfObservation	prevalence of .*increased after $age
AgeOfObservation	prevalence of .*increased up to $age
AgeOfObservation	prevalence of .*decreased after $age
AgeOfObservation	prevalence of .*decreased up to $age
AgeOfObservation	prevalence estimated at .* $age
AgeOfObservation	pronounced in those $age
AgeOfObservation	there was.*decline.*$age
AgeOfObservation	$age.*with.*are more likely to
AgeOfObservation	$age.*with.*are less likely to
AgeOfObservation	$age.*with.*were more likely to
AgeOfObservation	$age.*with.*were less likely to
AgeOfObservation	is beneficial in.*$age
AgeOfObservation	was beneficial in.*$age
AgeOfObservation	is not beneficial in.*$age
AgeOfObservation	was not beneficial in.*$age
AgeOfObservation	incidence increase.*$age
AgeOfObservation	incidence decrease.*$age
AgeOfObservation	more than.*of.*with.* were $age
AgeOfObservation	more than.*of.*with.* are $age
AgeOfObservation	overall.*of cases were.*$age
AgeOfObservation	affects about \d+.*$age
AgeOfObservation	affected about \d+.*$age
AgeOfObservation	affects approximately \d+.*$age
AgeOfObservation	affected approximately \d+.*$age
AgeOfObservation	approximately \d+.*are.*$age
AgeOfObservation	approximately \d+.*were.*$age
AgeOfObservation	who were .* $age.* when
AgeOfObservation	$age.*was \d+.*\%
AgeOfObservation	\d+.*\%.* in .*$age
AgeOfObservation	\d+.*\%.* of .*$age
AgeOfObservation	\d+.*\%.* had .*$age
AgeOfObservation	\d+.*\%.* for .*$age
AgeOfObservation	$age.* have the highest
AgeOfObservation	$age.* have the lowest
AgeOfObservation	were seen in.*\d+.*$age
AgeOfObservation	was seen in.*\d+.*$age
AgeOfObservation	were significantly.*in.*$age
AgeOfObservation	was significantly.*in.*$age
AgeOfObservation	were significant.*in.*$age
AgeOfObservation	was significant.*in.*$age
AgeOfObservation	in.*$age.*the.*was\d+
AgeOfObservation	the.*was\d+.*in.*$age
AgeOfObservation	found in .*\d+.*of.*$age
AgeOfObservation	the.*was\d+.*in.*$age
AgeOfObservation	found in .*\d+ of.*$age
AgeOfObservation	namely when the patient.*$age
AgeOfObservation	especially when the patient.*$age
AgeOfObservation	specially when the patient.*$age
AgeOfObservation	predominantly when the patient.*$age
AgeOfObservation	namely when the individual.*$age
AgeOfObservation	especially when the individual.*$age
AgeOfObservation	specially when the individual.*$age
AgeOfObservation	predominantly when the individual.*$age
AgeOfObservation	namely when the subject.*$age
AgeOfObservation	especially when the subject.*$age
AgeOfObservation	specially when the subject.*$age
AgeOfObservation	predominantly when the subject.*$age
AgeOfObservation	namely when the participant.*$age
AgeOfObservation	especially when the participant.*$age
AgeOfObservation	specially when the participant.*$age
AgeOfObservation	predominantly when the participant.*$age
AgeOfObservation	in the subgroup of.*$age.*\d+
AgeOfObservation	in the group of.*$age.*\d+
AgeOfObservation	age.*$age.*were predictors
AgeOfObservation	age.*$age.*was a predictor
AgeOfObservation	in patients.*$age.*may be
AgeOfObservation	in subjects.*$age.*may be
AgeOfObservation	in individuals.*$age.*may be
AgeOfObservation	in participants.*$age.*may be
AgeOfObservation	correlated with.*in.*$age
AgeOfObservation	$age.*was present in .*\d+
AgeOfObservation	$age.*there were \d+.* cases of
AgeOfObservation	$age.*there were \d+.*\% cases of
AgeOfObservation	of.*\d+.*involved.*$age
AgeOfObservation	$age.*\d+.*\% had
AgeOfObservation	greatest incidence in.*$age
AgeOfObservation	smallest incidence in.*$age
AgeOfObservation	largest incidence in.*$age
AgeOfObservation	risk factors were.*$age
AgeOfObservation	the risk.*reached.*$age
AgeOfObservation	increase the risk.*$age
AgeOfObservation	increases the risk.*$age
AgeOfObservation	decrease the risk.*$age
AgeOfObservation	decreases the risk.*$age
AgeOfObservation	$age.*comprised \d+
AgeOfObservation	in.*$age.*represented \d+
AgeOfObservation	$age represent \d+
AgeOfObservation	prevalence for.*$age.*\d+
AgeOfObservation	$age.*were.* likely to
AgeOfObservation	were more frequently.*$age
AgeOfObservation	$age.*were more frequently
AgeOfObservation	were less frequently.*$age
AgeOfObservation	$age.*were less frequently
AgeOfObservation	results show that.*$age
AgeOfObservation	associated with.*$age
AgeOfObservation	results indicated that.*$age
AgeOfObservation	$age.*hazard ratio =
AgeOfObservation	$age.*hazard ratio was
AgeOfObservation	$age.*hazard ratios were
AgeOfObservation	survival rate.*$age
AgeOfObservation	survival probability.*$age
AgeOfObservation	predict.*$age
AgeOfObservation	occur more.*in.*$age
AgeOfObservation	occur less.*in.*$age
AgeOfObservation	occurs more.*in.*$age
AgeOfObservation	occurs less.*in.*$age
AgeOfObservation	among patients $age
AgeOfObservation	among subjects $age
AgeOfObservation	among participants $age
AgeOfObservation	among individuals $age
AgeOfObservation	in patients $age.*was.*associated
AgeOfObservation	in subjects $age.*was.*associated
AgeOfObservation	in participants $age.*was.*associated
AgeOfObservation	in individuals $age.*was.*associated
AgeOfObservation	observed in.*$age
AgeOfObservation	observed from $age
AgeOfObservation	seen in.*$age
AgeOfObservation	with .* present with.*$age
AgeOfObservation	among.*$age
AgeOfObservation	were.*in those.*$age
AgeOfObservation	was.*in those.*$age
AgeOfObservation	were in those $age
AgeOfObservation	were observed in.*$age
AgeOfObservation	was observed in.*$age
AgeOfObservation	showed a remarkably.*$age
AgeOfObservation	were found.*in.*$age
AgeOfObservation	$age.*were found to
AgeOfObservation	in $age was
AgeOfObservation	in.*$age.*\d+\% of those who
AgeOfObservation	resulted in a.*$age
AgeOfObservation	$age.*predict
AgeOfObservation	with incidents.*$age
AgeOfObservation	with incidence.*$age
AgeOfObservation	$age.*significant determinant
AgeOfObservation	evidence.*demonstrated.*$age
AgeOfOccurrence	patient presented with.*$age
AgeOfOccurrence	subject presented with.*$age
AgeOfOccurrence	report a.*case.*$age
AgeOfOccurrence	We report here a $age
AgeOfOccurrence	describe the case of.*$age
AgeOfOccurrence	we monitored a.*$age
AgeOfOccurrence	we report a $age
AgeOfOccurrence	we report on a $age
AgeOfOccurrence	we report an $age
AgeOfOccurrence	A $age.* was admitted
AgeOfOccurrence	the case presented is that of a $age
AgeOfOccurrence	A $age .*who suffered
AgeOfOccurrence	we report on an $age
AgeOfOccurrence	the patient was a $age
AgeOfOccurrence	we report on a $age
AgeOfOccurrence	PATIENT\(S\): A.*$age
AgeOfOccurrence	report the case of.*$age
AgeOfOccurrence	report a case of.*$age
AgeOfOccurrence	report of a case of.*$age
AgeOfOccurrence	report describes a.*$age
AgeOfOccurrence	we describe a.*age
AgeOfOccurrence	PATIENTS: A $age
AgeOfOccurrence	PATIENTS: An $age
AgeOfOccurrence	CASE REPORT:.*$age
AgeOfOccurrence	CASE DESCRIPTION:.*$age
AgeOfOccurrence	CASE PRESENTATION:.*$age
AgeOfOccurrence	CASE SUMMARY:.*$age
AgeOfOccurrence	We discuss a $age
AgeOfOccurrence	PATIENTS A $age
AgeOfOccurrence	PATIENTS An $age
AgeOfOccurrence	CASE REPORT.*$age
AgeOfOccurrence	CASE DESCRIPTION.*$age
AgeOfOccurrence	CASE PRESENTATION.*$age
AgeOfOccurrence	CASE: A.*$age
AgeOfOccurrence	SUBJECTS: A $age
AgeOfOccurrence	SUBJECTS: An $age
AgeOfOccurrence	case of .*$age
AgeOfOccurrence	$age.*exhibited
AgeOfOccurrence	occurs.*until $age
AgeOfOccurrence	occurs.*until about $age
AgeOfOccurrence	we report a $age.*with
AgeOfOccurrence	we report an $age
AgeOfOccurrence	A $age woman
AgeOfOccurrence	A $age girl
AgeOfOccurrence	A $age man
AgeOfOccurrence	A $age boy
AgeOfOccurrence	A $age female
AgeOfOccurrence	A $age male
AgeOfOccurrence	A $age infant
AgeOfOccurrence	A $age patient
AgeOfOccurrence	A $age subject
AgeOfOccurrence	we report a case of a.*$age.*with
AgeOfOccurrence	a case is presented of.*$age
AgeOfOccurrence	we present a case.*$age
AgeOfOccurrence	we report a $age with
AgeOfOccurrence	likely to occur.*$age
AgeOfOccurrence	one of the patients.*$age
AgeOfOccurrence	one of the subjects.*$age
AgeOfOccurrence	one of the participants.*$age
AgeOfOccurrence	one of the individuals.*$age
AgeOfOccurrence	is presented in a $age
AgeOfOccurrence	is presented in a .*$age
AgeOfOccurrence	was present in .* cases $age
AgeOfOccurrence	was present in cases $age
AgeOfOccurrence	is a $age
AgeOfOccurrence	$age.*presented with
AgeOfOccurrence	patient presented.*$age
AgeOfOccurrence	describe a $age
AgeOfOccurrence	describe an $age
AgeOfOccurrence	we describe $age
AgeOfOccurrence	describes a $age
AgeOfOccurrence	occurs.*$age
AgeOfOccurrence	can occur.*$age
AgeOfOccurrence	one subject.*$age
AgeOfOccurrence	The patient, an $age
AgeOfOccurrence	The patient, a $age
AgeOfOccurrence	a case.*$age.*with
AgeOfOccurrence	a patient.*$age.*with
AgeOfOccurrence	one patient.*$age
AgeOfOccurrence	a subject.*$age.*with
AgeOfOccurrence	one subject.*$age
AgeOfOccurrence	a participant.*$age.*with
AgeOfOccurrence	one participant.*$age
AgeOfOccurrence	a individual.*$age.*with
AgeOfOccurrence	one individual.*$age
AgeOfOccurrence	a.*$age.*developed
AgeOfEvaluation	follow-up.*$age
AgeOfEvaluation	follow up.*$age
AgeOfEvaluation	a total of \d+ $age
AgeOfEvaluation	cohort including.*$age
AgeOfEvaluation	used to analyze.*$age
AgeOfEvaluation	analyses.*revealed.*$age
AgeOfEvaluation	analysis.*revealed.*$age
AgeOfEvaluation	randomized controlled study in.*$age
AgeOfEvaluation	$age.*for.*evaluable
AgeOfEvaluation	evaluable patients were.*$age
AgeOfEvaluation	evaluable subjects were.*$age
AgeOfEvaluation	evaluable participants were.*$age
AgeOfEvaluation	evaluable individuals were.*$age
AgeOfEvaluation	$age.*undergoing
AgeOfEvaluation	were collected from.*$age
AgeOfEvaluation	study.*included.*$age
AgeOfEvaluation	survey.*included.*$age
AgeOfEvaluation	research.*included.*$age
AgeOfEvaluation	and controls were.*$age
AgeOfEvaluation	$age.*were randomized
AgeOfEvaluation	data.*from the.*survey.*$age
AgeOfEvaluation	data.*from the.*study.*$age
AgeOfEvaluation	survey.*administered.*$age
AgeOfEvaluation	consisted of data from.*$age
AgeOfEvaluation	conducted a.*trial.*$age
AgeOfEvaluation	assess.* in.*$age
AgeOfEvaluation	assess.* of.*$age
AgeOfEvaluation	assessed.* of.*$age
AgeOfEvaluation	assessed.* in.*$age
AgeOfEvaluation	in .*$age.*assessed
AgeOfEvaluation	was performed.*$age
AgeOfEvaluation	$age recruited
AgeOfEvaluation	$age.*received
AgeOfEvaluation	in series of \d+.*with.*$age
AgeOfEvaluation	in a series of \d+.*with.*$age
AgeOfEvaluation	$age.*were recruited
AgeOfEvaluation	$age.*followed by
AgeOfEvaluation	we evaluated.*$age
AgeOfEvaluation	was conducted using.*cases.*$age
AgeOfEvaluation	analysis of.*data collected.*$age
AgeOfEvaluation	analysis of.*$age.*revealed
AgeOfEvaluation	data were collected.*$age
AgeOfEvaluation	were collected from.*$age
AgeOfEvaluation	study involved.*$age
AgeOfEvaluation	survey involved.*$age
AgeOfEvaluation	$age.*was assessed
AgeOfEvaluation	$age.*were assessed
AgeOfEvaluation	analysed.*findings in.*$age
AgeOfEvaluation	charts from.*$age.*were audited
AgeOfEvaluation	records of.*$age were examined
AgeOfEvaluation	of .*with .*$age
AgeOfEvaluation	reviewed.*records.*$age
AgeOfEvaluation	$age.*were identified
AgeOfEvaluation	$age.* were evaluated
AgeOfEvaluation	were identified.*$age
AgeOfEvaluation	were determined in .*$age
AgeOfEvaluation	were measured in .*$age
AgeOfEvaluation	was determined in .*$age
AgeOfEvaluation	was measured in .*$age
AgeOfEvaluation	were administered.*$age
AgeOfEvaluation	$age.*were administered
AgeOfEvaluation	A cohort of .*$age
AgeOfEvaluation	investigated the.*$age
AgeOfEvaluation	was evaluated in.*$age
AgeOfEvaluation	collected.*data.*$age
AgeOfEvaluation	consecutive series of .*$age
AgeOfEvaluation	study was carried out in .*$age
AgeOfEvaluation	study was conducted on .*$age
AgeOfEvaluation	survey among.*$age
AgeOfEvaluation	survey of.*$age
AgeOfEvaluation	study among.*$age
AgeOfEvaluation	study of.*$age
AgeOfEvaluation	survey was carried out in .*$age
AgeOfEvaluation	survey was conducted on .*$age
AgeOfEvaluation	total of .*with .*$age were identified
AgeOfEValuation	total of.*$age.*attending
AgeOfEValuation	total of.*$age.*participating
AgeOfEvaluation	All .*$age .* who met the criteria
AgeOfEvaluation	All.*were .*$age
AgeOfEvaluation	An observational cohort of .*$age
AgeOfEvaluation	Analysis of .*$age revealed .*
AgeOfEvaluation	Incident .*$age
AgeOfEvaluation	Included in this analysis were .*$age
AgeOfEvaluation	participants.*$age
AgeOfEvaluation	patients.*$age
AgeOfEvaluation	subjects.*$age
AgeOfEvaluation	individuals.*$age
AgeOfEvaluation	Of the studied.*were $age
AgeOfEvaluation	Participants were.*$age
AgeOfEvaluation	Patients were.*$age
AgeOfEvaluation	subjects were.*$age
AgeOfEvaluation	individuals were.*$age
AgeOfEvaluation	who were included were $age
AgeOfEvaluation	Prospective.*study .*$age
AgeOfEvaluation	Prospective.*survey.*$age
AgeOfEvaluation	follow-up of .*$age
AgeOfEvaluation	medical records of .*$age with
AgeOfEvaluation	study was to examine .*$age
AgeOfEvaluation	survey was to examine .*$age
AgeOfEvaluation	enrolled .*$age
AgeOfEvaluation	study group consisted of.*$age
AgeOfEvaluation	study population consisted.*$age
AgeOfEvaluation	study was based on .*$age
AgeOfEvaluation	study was carried out in .*$age
AgeOfEvaluation	study consisted of.*$age
AgeOfEvaluation	survey group consisted of.*$age
AgeOfEvaluation	survey population consisted.*$age
AgeOfEvaluation	survey was based on .*$age
AgeOfEvaluation	survey was carried out in .*$age
AgeOfEvaluation	survey consisted of.*$age
AgeOfEvaluation	To assess.*in.*$age
AgeOfEvaluation	conducted.*analysis.*of.*$age
AgeOfEvaluation	study in.*$age
AgeOfEvaluation	compared in.*$age
AgeOfEvaluation	survey in.*$age
AgeOfEvaluation	used to examine.*$age
AgeOfEvaluation	evaluated the.*in.*$age
AgeOfEvaluation	followed prospectively .*$age
AgeOfEvaluation	prospectively followed .*$age
AgeOfEvaluation	We studied .*$age
AgeOfEvaluation	studied.*$age who developed .*
AgeOfEvaluation	monitored the prevalence of.*$age
AgeOfEvaluation	data.* which included .*$age
AgeOfEvaluation	used data of .*$age
AgeOfEvaluation	prospective cohort study of .*$age
AgeOfEvaluation	selected.*population.*$age
AgeOfEvaluation	information was collected .*$age
AgeOfEvaluation	population-based sample of .*$age
AgeOfEvaluation	risk factors were determined in .*$age
AgeOfEvaluation	examined.*in.*$age
AgeOfEvaluation	identified all.*who.*and were$age
AgeOfEvaluation	were measured in .*$age
AgeOfEvaluation	Participants included .*$age
AgeOfEvaluation	$age.*were included
AgeOfEvaluation	OBJECTIVE: To examine.*$age
AgeOfEvaluation	A.*study.*$age.*was conducted
AgeOfEvaluation	conducted a.*study.*$age
AgeOfEvaluation	A.*survey.*$age.*was conducted
AgeOfEvaluation	conducted a.*survey.*$age
AgeOfEvaluation	OBJECTIVE: to estimate.*in.*$age
AgeOfEvaluation	were stratified into.*groups.*$age
AgeOfEvaluation	we used data derived from.*$age
AgeOfEvaluation	analyses were carried out.*$age
AgeOfEvaluation	analyses was carried out.*$age
AgeOfEvaluation	was to evaluate.*$age
AgeOfEvaluation	survey data for.*$age
AgeOfEvaluation	study data for.*$age
AgeOfEvaluation	$age.*volunteered as
AgeOfEvaluation	$age.*completed.*interviews
AgeOfEvaluation	used data from.*$age
AgeOfEvaluation	$age.*in the.*study
AgeOfEvaluation	$age.*in the.*survey
AgeOfEvaluation	consecutive.*$age.*were treated
AgeOfEvaluation	$age.*treated with
AgeOfEvaluation	$age.*treated for
AgeOfEvaluation	retrospectively identified.*$age
AgeOfEvaluation	$age.*underwent
AgeOfEvaluation	underwent.*$age
AgeOfEvaluation	group of interest.*$age
AgeOfEvaluation	measured.*in $age
AgeOfEvaluation	healthy individuals.*$age
AgeOfEvaluation	healthy subjects.*$age
AgeOfEvaluation	healthy volunteers.*$age
AgeOfEvaluation	cohort.*$age.*with
AgeOfEvaluation	questionnaire.*completed.*$age
AgeOfEvaluation	SUBJECTS: .*$age
AgeOfEvlauation	PATIENTS: .*$age
AgeOfEvaluation	To this.*study.*$age
AgeOfEvaluation	following.*$age.*assessed
AgeOfEvaluation	parameters in.*$age
AgeOfEvaluation	completed.*assessment.*$age
AgeOfEvlauation	$age.*participated
AgeOfEvaluation	was studied in.*survey.*$age
AgeOfEvaluation	were retrospectively reviewed.*$age
AgeOfEvaluation	$age.*were retrospectively reviewed
AgeOfEvaluation	recorded from.*$age
AgeOfEvaluation	recorded for.*$age
AgeOfEvaluation	$age.*were selected
AgeOfEvaluation	$age.*took part in
AgeOfEvaluation	$age.*taking part in
AgeOfEvaluation	tissues from.*$age
AgeOfEvaluation	tissue from.*$age
AgeOfEvaluation	$age.*randomly stratified
AgeOfEvaluation	$age.*randomly assigned
AgeOfEvaluation	$age receiving
AgeOfEvaluation	$age residing in
AgeOfEvaluation	obtained.*$age
AgeOfEvaluation	OBJECTIVE: To describe.*$age
AgeOfEvaluation	investigate.*$age
AgeOfEvaluation	A sample of.*$age
AgeOfEvaluation	$age.*who were assigned
AgeOfEvaluation	prospective .*study.*$age
AgeOfEvaluation	subjects with.*$age
AgeOfEvaluation	pateints with.*$age
AgeOfEvaluation	individuals with.*$age
AgeOfEvaluation	$age.*enrolled in
AgeOfEvaluation	study explores.*$age
AgeOfEvaluation	RESULTS: The $age
AgeOfEvaluation	performed a retrospective.*$age
AgeOfEvaluation	data collected from.*$age
AgeOfEvaluation	the study enrolled.*$age
