# Supplementary material for: The Mouse Age Phenome Knowledgebase and Disease-Specific Inter-Species Age Mapping
Source: PLoS One. 2013 Dec 3;8(12):e81114. doi: 10.1371/journal.pone.0081114 (PMC3849212; doi:10.1371/journal.pone.0081114)
Supplement: File S4 — Age, relation and strain terms. This file contains lists of age and relation terms used as regular expressions by the Miner_mouse.pl script and a list of mouse strains used by the Mapper_mouse.pl script. (ZIP) [file pone.0081114.s005.zip › strains_new_sorted.txt]

(12.13)3Ct/H	Harwell
(14)2H/H	Harwell
(2.18)6Rma Rb(6.13)3Rma Rb(11.16)2H/H	Harwell
(4.15)4Rma-Rb(6.15)1Ald-Adamts20<bt>/H	Harwell
(4.15)4Rma-Rb(6.15)1Ald-Tyrp1<B-lt>Adamts20<bt>/H	Harwell
(6.13)3Rma/H	Harwell
(6.15)1Ald-Rb(9.19)163H/H	Harwell
(8.12)5Bnr/H	Harwell
(B6xCB)F2-Tg(PMP22)M	Harwell
(C57BL/6JEiJ x C3Sn.BLiA-Pde6b<+>/DnJ)F1	MGI
(DD)	Harwell
(EUCOMM)/Wtsi>/H	Harwell
(EUCOMM)Hmgu>/H	Harwell
(EUCOMM)Wtsi>/H	Harwell
(In7;X)1Ct Xic<a>/H	Harwell
(In7;X)1Ct Xic<b>/H	Harwell
(WB Kit<W> x B6.Cg-Kit<W-v>)F1	MGI
(beta)-globin (mu)MT	Harwell
-Bmp5<se>tk/H	Harwell
.1Wrk>/H	Harwell
/->	Harwell
/Aomw	Harwell
/Apb	Harwell
/CritH	Harwell
/H	Harwell
/Myo5a<d> Bmp5<se>/H	Harwell
/WsH	Harwell
0Rik<tm1a(EUCOMM)Wtsi>/H	Harwell
100H Bmp5<se-m>/+ +/H	Harwell
101/H	Harwell
101/H	MGI
101/H-Tbob/H	Harwell
101/H-Tbob/H	MGI
101/HY	MGI
101/HY-Foxn1<nu-Y>	MGI
101/N	MGI
101/Orr	MGI
101/Rl	MGI
101/RlEp	MGI
101HF1/H	Harwell
102/El	MGI
102/H	Harwell
102/H	MGI
102/HeEl	MGI
1194/Ly	MGI
11Rik<tm1a(EUCOMM)Hmgu>/H	Harwell
11Rik<tm1a(EUCOMM)Wtsi>/H	Harwell
129 Nodal-LacZ (KO)	EMMA
129 sv ThB -/-	EMMA
129(B6)-Apoe<tm1Bres	Harwell
129(B6)-Apoetm1Bres�Plattm1Mlg/CljH[cc]	EMMA
129(B6)-Apoetm1Bres�Plgtm1Jld/CljH[cc]	EMMA
129(B6)-Ccni<tm1Jro>/J	MGI
129(B6)-Elf5<tm1Mapr>	MGI
129(B6)-Il10<tm1Cgn>/J	MGI
129(B6)-Nr1h2<tm1Djm>/J	MGI
129(B6)-PpargP465L	EMMA
129(B6)-Serpine1<tm1	Harwell
129(B6)-Serpine1tm1MlgApoetm1Bres/CljH[cc]	EMMA
129(CD1)-Foxh1<tm1Jl	Harwell
129(CD1)-Foxh1tm1Jlw/H	EMMA
129-Acaa1btm1Vnf/Orl	EMMA
129-Ache<tm1Loc>/J	MGI
129-Alox5<tm1Fun>/J	MGI
129-Alpl<tm1(cre)Nagy>	MGI
129-Alpl<tm1(cre)Nagy>/J	MGI
129-Alpl<tm1Sor>/J	MGI
129-Asgr2<tm1Her>/J	MGI
129-Atp6v0c<tm1Hka>	MGI
129-Bcar3<tm1Lern>	MGI
129-Bcl11a<tm1Ngc>/Rbrc	MGI
129-Braf<tm1Sva>/J	MGI
129-Brca1<tm2Arge>	MGI
129-Brd7tm2a(EUCOMM)Wtsi/WtsiH	EMMA
129-Cckar<tm1Kpn> Cckbr<tm1Kpn>/J	MGI
129-Cckar<tm1Kpn>/J	MGI
129-Cckbr<tm1Kpn>/J	MGI
129-Ccl6<tm1Roes>/H	Harwell
129-Ccl6tm1Roes/H	EMMA
129-Ccr1<tm1Cge>	MGI
129-Cd5<tm1Cgn>/J	MGI
129-Cdkn1b<tm1Mlf>/J	MGI
129-Cited2<tm1Bha>/H	Harwell
129-Cited2tm1Bha/H	EMMA
129-Col4a3<tm1Dec>/J	MGI
129-Crmp1<tm1Pako> Dpysl4<tm1Ttq>/J	MGI
129-Cstb<tm1Rm>/J	MGI
129-Ctsg<tm1.1Roes>/	Harwell
129-Ctsg<tm1.1Roes>/H	MGI
129-Ctsgtm1.1Roes/H	EMMA
129-Cyp1a2<tm1Gonz>/J	MGI
129-Dag1<tm2Kcam>/J	MGI
129-Daxx<tm2Led>/J	MGI
129-Dysf<tm1Kcam>/J	MGI
129-E2f3<tm1.1Gle>	MGI
129-Edn3<tm1Ywa>/J	MGI
129-Eif2s2<Gt(XH413)Byg> Chr 19<MOLF/Ei>	MGI
129-Elane<tm1(cre)Ro	Harwell
129-Elane<tm1(cre)Roes> Ctsg<tm1.1Roes>/H	MGI
129-Elane<tm1(cre)Roes>/H	MGI
129-Elanetm1(cre)Roes/H	EMMA
129-Elanetm1(cre)Roes�Ctsgtm1.1Roes/H	EMMA
129-Epc1<tm1e(EUCOMM)	Harwell
129-Epc1tm1e(EUCOMM)Wtsi/WtsiH	EMMA
129-Exoc4<tm1Sor>/J	MGI
129-Fgfr3<tm1.1Aomw>	Harwell
129-Fgfr3tm1.1Aomw/Aomw	EMMA
129-Foxa2<tm1Jrt>/H	Harwell
129-Foxa2tm1Jrt/H	EMMA
129-Foxp3<sf>/H	Harwell
129-Fyn<tm1Sor>/J	MGI
129-Gabra2<tm1.1Uru>	MGI
129-Gabra3<tm1.1Uru>	MGI
129-Gal<tm1Wyn>	MGI
129-Gstz1tm1Jmfc/Cnbc	EMMA
129-Gt(ROSA)26Sor/J	MGI
129-Gt(ROSA)26Sor<tm1(CAG-EGFP)Luo>/J	MGI
129-Gt(ROSA)26Sor<tm2(CAG-Dsred2/EGFP)Luo>/J	MGI
129-Gt(ROSA)26Sor<tm3(CAG-EGFP/Dsred2)Luo>/J	MGI
129-Hey2<tm2Eno>	MGI
129-Hfe<tm1.1Nca>/J	MGI
129-Htr1b<tm1Rhn>/Mmnc	MGI
129-Htr1btm1Rhn/Cnrm	EMMA
129-Ifngr1<tm1Agt>/J	MGI
129-Igh<tm3.1Cog>/Orl	MGI
129-Ighd<tm1Cgn>/J	MGI
129-Ightm3.1Cog/Orl	EMMA
129-Igll1<tm1Cgn>/J	MGI
129-Ihh<tm1Amc>/J	MGI
129-Il1rl1<tm1Brl>/Zbz	MGI
129-Il1rl1tm1Brl/ZbzCnrm	EMMA
129-Itgb5<tm1Des>/J	MGI
129-Kat2a<tm1Roth>/Kat2a<tm3Roth>	MGI
129-Kcne1<tm1Sfh>/J	MGI
129-Kcnma1<tm1Ruth>	MGI
129-Kras<tm1Tyj>/J	MGI
129-Lcn2<tm1Mrgr>	MGI
129-Lepr<tm1.1Rll>	MGI
129-Lta4h<tm1Bhk>/J	MGI
129-M6pr<tm1Psa>/Cnrm	MGI
129-M6prtm1Psa/Cnrm	EMMA
129-Maobtm1Shih/J	JACKSON
129-Mcm2<tm1(cre/ERT2)Scpr>/J	MGI
129-Mcm2<tm2Scpr>/J	MGI
129-Mdm2<tm1Mep>	MGI
129-Men1<tm1Zqw>/Orl	MGI
129-Men1tm1Zqw/Orl	EMMA
129-Mta1tm1a(EUCOMM)Wtsi/WtsiH	EMMA
129-Myh7<tm1Unc>/Mmnc	MGI
129-Ncf1<tm1Hbd>/H	Harwell
129-Ncf1<tm1Hbd>/H	MGI
129-Ncf1tm1Hbd/H	EMMA
129-Nespas<tm1Jop>/H	MGI
129-Nf1<tm1Fcr>	MGI
129-Nme1<tm1Jyd>	MGI
129-Npr1<tm1Gar>/J	MGI
129-Nr1h3<tm1Djm>/J	MGI
129-Ntf5<tm1Jae>/J	MGI
129-Otx1<tm1Asim>/Orl	MGI
129-Otx1tm1Asim/Orl	EMMA
129-Plk1s1<tm1Cpl>/J	MGI
129-Pml<tm1Ppp>	MGI
129-Prdx6<tm1Pgn>/Pgn	MGI
129-Prmt3<Gt(XC265)Byg>	MGI
129-Prnp<tm2Edin>/J	MGI
129-Ptgir<tm1Sna> Tbxa2r<tm1Cof>	MGI
129-Rab25<tm1Jrgo>	MGI
129-Rab25<tm1Jrgo> Smad3<tm1Par>	MGI
129-Raly<Gt(RST374)Byg> Chr 19<MOLF/Ei>	MGI
129-Scn1a<tm1Wac>	MGI
129-Sgcb<tm1Kcam>/J	MGI
129-Shh<tm1Chg>/H	MGI
129-Sirt1<tm2.1Fwa>/J	MGI
129-Sirt3<tm1.1Fwa>/J	MGI
129-Sirt4<tm1Fwa>/J	MGI
129-Sirt6<tm1Fwa>/J	MGI
129-Sirt7<tm1Fwa>/J	MGI
129-Ski<tm1Cco>/J	MGI
129-Slc10a2<tm1Pda>/J	MGI
129-Smad2tm3Rob/H	EMMA
129-Smad3<tm1Par>/J	MGI
129-Smad<tm3Rob>/H	Harwell
129-Smpd3fro/Orl	EMMA
129-Sry<dl1Rlb>	MGI
129-Sst<tm1Ute>/J	MGI
129-Tg(CAG-EYFP)7AC5Nagy/J	MGI
129-Tgfbr2<tm1Roes>/	Harwell
129-Tgfbr2<tm1Roes>/RoesH	MGI
129-Tgfbr2tm1Roes/RoesH	EMMA
129-Tgfbr3<tm1Stv>	MGI
129-Tpm1<tm1a(EUCOMM)	Harwell
129-Tpm1tm1a(EUCOMM)Wtsi/WtsiH	EMMA
129-Trp53<tm1Holl>/J	MGI
129-Trp53<tm1Tyj>/J	MGI
129-Trrap<tm1.1Zqw>/Orl	MGI
129-Trraptm1.1Zqw/Orl	EMMA
129-Ttr<tm1Wsb>	MGI
129-Tulp3<tm1Jng>/Pjn	MGI
129-Ube3a<tm1Alb>/J	MGI
129-Vamp8<tm1.1Hong>	MGI
129-Vim<tm1Cba>/Orl	MGI
129-Vim<tm2Cba>/Orl	MGI
129-Vimtm1Cba/Orl	EMMA
129-Vimtm2Cba/Orl	EMMA
129-Wnt11<tm1Amc>/J	MGI
129-Wnt4<tm1Amc>/J	MGI
129-Xist<tm2Jae>/Mmnc	MGI
129-Yes1<tm1Sor>/J	MGI
129-Zfa<tm1Ems>	MGI
129-Zic1/Zic4<tm1Kjmi>/J	MGI
129-Zic4<tm2Kjmi>/J	MGI
129.129P2-Ret<tm1Giro>	MGI
129.129S6-Hsf1<tm1Ijb>	MGI
129.B6-Adamts13<s>	MGI
129.B6-Cys1<cpk>	MGI
129.B6-Myo7a<sh1-11J>	MGI
129.B6-Ses1a<C57BL/6J>	MGI
129.B6-Ses1b<C57BL/6J>	MGI
129.Cg-Ddc<tm1.1Rhrs> Tg(Ggt1-cre)M3Egn	MGI
129.Cg-Esrrg<tm1Rev>	MGI
129.Cg-Foxp3<sf>/H	MGI
129.Cg-L1cam<tm1.1Vlem>	MGI
129.Cg-L1cam<tm1Vlem>	MGI
129.Cg-Pax6Sey�Tg(Hbb-b1)83Clo/WsH	EMMA
129.Cg-Ppia<tm1Lubn>/J	MGI
129.Cg-Smpd3<fro>/Orl	MGI
129.Cg-Tg(H2-K-Fosl2,EGFP)13Wag	MGI
129.Cg-Tg(Hbb-b)83Cl	Harwell
129.Cg-Tgm2<tm1Gml>�	Harwell
129.Cg-Tgm2tm1Gml�Apoetm1Bres/CljH[cc]	EMMA
129.Cg-Trfr2<tm1.1Anro>	MGI
129.SJL-Cd86<tm2Shr>	MGI
129/AoBoyFib	MGI
129/C57BL6/Vax2-/-	EMMA
129/Dr	MGI
129/Ml	MGI
129/Orl	MGI
129/Pi	MGI
129/RrSv	MGI
129/Sm	MGI
129/Sv-Aprt<tm1Jat>	MGI
129/Sv-Capn3<tm1Jsb>	MGI
129/Sv-Cited2<tm1Dunw>	MGI
129/Sv-Col10a1<tm1Ksec>	MGI
129/Sv-Cryge<Elo>	MGI
129/Sv-Csk<tm1Sor>/J	MGI
129/Sv-Cyp2e1<tm1Gonz>/J	MGI
129/Sv-Del(11Irf1-Csf2)1Rub	MGI
129/Sv-Gap43<tm1Kmr>	MGI
129/Sv-Hoxa9<tm1Ipc>	MGI
129/Sv-Hoxd9<tm1Ipc>	MGI
129/Sv-Id1<tm1Zhu>	MGI
129/Sv-Irf1<tm1Cwe>	MGI
129/Sv-Itsn1<tm1.1Mapr>	MGI
129/Sv-L1cam<tm1Sor>/J	MGI
129/Sv-Lyn<tm1Sor>/J	MGI
129/Sv-Maoa<K284stop> Maob<tm1Shih>/J	MGI
129/Sv-MaoaK284stop Maobtm1Shih/J	JACKSON
129/Sv-Maob<tm1Shih>/J	MGI
129/Sv-Maobtm1Shih/J	JACKSON
129/Sv-Mgam<tm1Lex>	MGI
129/Sv-Mog<tm1Reid>	MGI
129/Sv-Nrg1<tm1Lwr>	MGI
129/Sv-Oca2<+> Tyr<+> Kitl<Sl-J>	MGI
129/Sv-Oca2<p> Tyr<c>	MGI
129/Sv-Otp<tm1Tlu>	MGI
129/Sv-Otx2<tm3Tlam>	MGI
129/Sv-Pik3cg<tm1Wym>	MGI
129/Sv-Sgk1<tm1.2Palm>	MGI
129/Sv-Sirt1<tm1Mcby>	MGI
129/Sv-Slc25a13<tm1Lct>	MGI
129/Sv-Spg7<tm1Eir>	MGI
129/Sv-Spnb1<ja>	MGI
129/Sv-Tbx1<m1Jlk>	MGI
129/Sv-Tbx1<m1Jlk> Chrd<tm1Emdr>	MGI
129/Sv-Tg(ACTB-A)1Jahe Chr 19<MOLF/Ei>	MGI
129/Sv-Tg(Pax4-cre,-GFP)1Pgr/Mmnc	MGI
129/Sv-Thra<tm2Jas>/Orl	MGI
129/Sv-Thratm2Jas/Orl	EMMA
129/Sv-Thrb<tm1Olc>/Orl	MGI
129/Sv-Thrbtm1Olc/Orl	EMMA
129/Sv-Tyr<c-ch>	MGI
129/Sv-Vax1<tm1Pgr>/PgrCnrm	MGI
129/Sv-Vax1tm1Pgr/PgrCnrm	EMMA
129/Sv-Vsx2<or-J>	MGI
129/Sv-t<AE5>	MGI
129/SvEmcTer	MGI
129/SvEv-Fgfr3 P244R	EMMA
129/SvEv-Tln1<tm1Cri	Harwell
129/SvW	MGI
129/Tif	MGI
129/W	MGI
129/Wt	MGI
129/terSv-Tg(Hbb1-b1)83Clo, Pax6Sey/+/Ws	EMMA
129;B6-Grin3b/ORF61tm1Zhang Tg(Prnp-C19ORF6,-GFP)6Zhang/J	JACKSON
129;B6-Grin3b/Tmem259tm1Zhang Tg(Prnp-C19ORF6,-GFP)6Zhang/J	JACKSON
129P/Ola	MGI
129P/SvOla	MGI
129P1	MGI
129P1/Re	MGI
129P1/Re-Lama2<dy>	MGI
129P1/ReJ	MGI
129P1/ReJ-Cacna1s<mdg>	MGI
129P1/ReJ-Lama2<dy>/J	MGI
129P1/ReJLacFib	MGI
129P1/ReWl	MGI
129P2(B6)-B2m<tm1Unc>/Dcr	MGI
129P2-Gal<tm1Wyn>	MGI
129P2.129-Tfap2b<tm1Rbu>	MGI
129P2.Cg-Ptgir<tm1Sna> Tbxa2r<tm1Cof>	MGI
129P2/Ola	MGI
129P2/OlaHsd	MGI
129P2/OlaHsd-Aifm1<tm1Pngr>	MGI
129P2/OlaHsd-Apc<tm2Rfo>	MGI
129P2/OlaHsd-Apobec3<Gt(XN450)Byg>	MGI
129P2/OlaHsd-Apobec3<Gt(XN450)Byg>/Mmucd	MGI
129P2/OlaHsd-Aprt<tm1Dwm>	MGI
129P2/OlaHsd-Dbp<tm1Schb>	MGI
129P2/OlaHsd-Eng<tm1Hma>	MGI
129P2/OlaHsd-Eng<tm1Mle>	MGI
129P2/OlaHsd-Fbxl3<G	Harwell
129P2/OlaHsd-Fbxl3<Gt(CB0226)Wtsi>/H	MGI
129P2/OlaHsd-Hprt<b-m3>	MGI
129P2/OlaHsd-Itgb1<tm1Son>	MGI
129P2/OlaHsd-Itgb1<tm2Son>	MGI
129P2/OlaHsd-Itgb4<tm1Son>	MGI
129P2/OlaHsd-Jmjd6<Gt(RRJ099)Byg>	MGI
129P2/OlaHsd-Map3k1<	Harwell
129P2/OlaHsd-Map3k1<Gt(YTC001)Byg>/H	MGI
129P2/OlaHsd-Mkrn1<G	Harwell
129P2/OlaHsd-Mkrn1<Gt(RRB087)Byg>/H	MGI
129P2/OlaHsd-Mtap<Gt(RRK081)Byg>	MGI
129P2/OlaHsd-Nat2<tm1Esim>	MGI
129P2/OlaHsd-Prnp/Pr	Harwell
129P2/OlaHsd-Prnp<tm1Edin>	MGI
129P2/OlaHsd-Prnp<tm1Rcm>	MGI
129P2/OlaHsd-Prnp<tm2Edin>/H	MGI
129P2/OlaHsd-Prnptm2Edin/H	EMMA
129P2/OlaHsd-Rab18<G	Harwell
129P2/OlaHsd-Rab18Gt(EUCE0233a03)Hmgu/H	EMMA
129P2/OlaHsd-Ranbp2<Gt(pGT0pfs)630Wcs>	MGI
129P2/OlaHsd-S100g<del1>	MGI
129P2/OlaHsd-Sdhd<tm1Jpb>	MGI
129P2/OlaHsd-Tcf3<tm1Cmu>	MGI
129P2/OlaHsd-Tpcn1<G	Harwell
129P2/OlaHsd-Tpcn1<Gt(XG716)Byg>/H	MGI
129P2/OlaHsd-Tpcn2<G	Harwell
129P2/OlaHsd-Tpcn2<Gt(YHD437)Byg>/H	MGI
129P2/OlaHsd-Wt1<tm1Mlh>	MGI
129P2/OlaHsd-Wt1<tm2Hst>	MGI
129P2/OlaHsd-Wt1tm1Mlh/H	EMMA
129P2/OlaHsdH	Harwell
129P2/OlaHsdH-Prnp<t	Harwell
129P3	MGI
129P3.Cg-Alppl2<tm1Jlm>	MGI
129P3/J	MGI
129P3/J-Lepr<db-3J>/J	MGI
129P3/J-Lepr<tm1.1Rll>	MGI
129P3/J-Lmx1a<dr-10J>/J	MGI
129P3/JEmsJ	MGI
129P3/JGa	MGI
129P3/JN	MGI
129P3/JScr	MGI
129P4.Cg-Axin1<Fu>/J	MGI
129P4/Rr	MGI
129P4/RrDgWtRk	MGI
129P4/RrDt	MGI
129P4/RrGa	MGI
129P4/RrHaAo	MGI
129P4/RrJ	MGI
129P4/RrJLac	MGI
129P4/RrRkJ	MGI
129P4/RrSv	MGI
129P4/RrSvChr-oe	MGI
129S(B6)-Abl1<tm1Mlg>/J	MGI
129S(B6)-Del(17Abcg1-Rrp1b)5Yey/J	MGI
129S(B6)-Map3k1<tm1Glj>/Mmnc	MGI
129S(FVB)-Men1<tm1.2Ctre>/J	MGI
129S-App<tm1Cwe>	MGI
129S-Atp8b3<tm1Gar>/J	MGI
129S-Batf3<tm1Kmm>/J	MGI
129S-Batf<tm1.1Kmm>/J	MGI
129S-Bmp7<tm1Rob>	MGI
129S-Catsper3<tm1Clph>/J	MGI
129S-Catsper4<tm1Clph>/J	MGI
129S-Clec7a<tm1Gdb>/J	MGI
129S-Cyp4a14<tm1Jhc>/J	MGI
129S-Del(10Prmt2-Pdxk)4Yey/J	MGI
129S-Del(6)1Mom/MomJ	MGI
129S-Dicer1<tm1.1Mnn>/J	MGI
129S-Dvl1<tm1Awb>/J	MGI
129S-Dvl2<tm1Awb>/J	MGI
129S-Dvl3<tm1Awb>/J	MGI
129S-Ece1<tm1Reh>/J	MGI
129S-Efnb1<tm1Sor>/J	MGI
129S-Gt(ROSA)26Sor<tm1(NOTCH3)Sat>/Mmjax	MGI
129S-Gt(ROSA)26Sor<tm1(Tfrc*)Nca>/Mmnc	MGI
129S-Gt(ROSA)26Sor<tm1Sor>/J	MGI
129S-Gt(ROSA)26Sor<tm2(NOTCH3*C455R)Sat>/Mmjax	MGI
129S-Gt(ROSA)26Sor<tm3(CAG-luc)Tyj>/J	MGI
129S-Hba-a1<tm1Led>/J	MGI
129S-Hba-x<tm1Led>/J	MGI
129S-Hcrt<tm1Ywa>/J	MGI
129S-Hfe2<tm1Nca>/J	MGI
129S-Hfe<tm2Nca>/J	MGI
129S-Hspa1a/Hspa1b<tm1Dix>/Mmucd	MGI
129S-Ifngr2<tm1Pbro>/Mmnc	MGI
129S-In(11Trp53;11Wnt3)8Brd/Mmnc	MGI
129S-Itgb3<tm1Hyn>/J	MGI
129S-Maoa<tm1Shih>/J	MGI
129S-Map3k10<tm1Lex>	MGI
129S-Map3k10<tm1Lex> Map3k9<tm1Lex>	MGI
129S-Map3k9<tm1Lex>	MGI
129S-Mnt<tm1Awb>/J	MGI
129S-Myo1e<Gt(ROSA)74Sor>/J	MGI
129S-Nog<tm1Amc>/J	MGI
129S-Npy<tm1Rpa>/J	MGI
129S-Pafah1b1<tm2Awb>/J	MGI
129S-Park2<tm1Rpa>/J	MGI
129S-Parp1<tm1Zqw>/Cnrm	MGI
129S-Parp1<tm1Zqw>/J	MGI
129S-Parp1tm1Zqw/Cnrm	EMMA
129S-Pdgfrb<tm1Sor>/J	MGI
129S-Per1<tm1Drw>/J	MGI
129S-Per2<tm1Drw>/J	MGI
129S-Per3<tm1Drw>/J	MGI
129S-Pitx2<tm1Jfm>/Mmucd	MGI
129S-Pitx2<tm4(cre)Jfm>/Mmucd	MGI
129S-Pnpla6<tm1Blw>/J	MGI
129S-Pparg<tm2Yba>/J	MGI
129S-Prrx1<tm1Jfm>/Mmmh	MGI
129S-Rb1<tm1Tyj>/J	MGI
129S-Scg5<tm1Led>/J	MGI
129S-Schip1<Gt(ROSA)77Sor>/J	MGI
129S-Sfrp5<tm1Shwl>	MGI
129S-Sgpl1<Gt(ROSA)78Sor>/J	MGI
129S-Slc11a2<tm2Nca>/J	MGI
129S-Slc27a2<tm1Kds>/J	MGI
129S-Slc40a1<tm2Nca>/J	MGI
129S-Spic<tm1Kmm>/J	MGI
129S-Sst<tm1Ute>/J	MGI
129S-Tfrc<tm2Nca>/Mmnc	MGI
129S-Tnp1<tm1Mlm>/J	MGI
129S-Tnp2<tm1Mzh>/J	MGI
129S-Top2b<tm2Jcw>/J	MGI
129S-Tpst1<tm1Klm>	MGI
129S-Trp53<tm2Tyj>/J	MGI
129S-Trp53<tm3Tyj>/J	MGI
129S-Trpa1<tm2Kykw>/J	MGI
129S-Ucp1<tm1Kz>/J	MGI
129S-Wwtr1<tm1Benj>/J	MGI
129S-Ywhae<tm1Awb>/J	MGI
129S.129(B6)-Arl6<tm1Vcs>/J	MGI
129S.129-Arl6<tm1Vcs>	MGI
129S.129-Bbs1<tm1Vcs>/J	MGI
129S.129-Bbs2<tm1Vcs>/J	MGI
129S.129-Bbs4<tm1Vcs>/J	MGI
129S.129-Lrp5<tm1Grw>/J	MGI
129S.129S6-Ccl11<tm1Mer>	MGI
129S.129S6-Ccl24<tm1Mer>	MGI
129S.129S6-Ern1<tm1Dron>	MGI
129S.129S7-Del(17Abcg1-Rrp1b)5Yey	MGI
129S.129X1-Myh6<tm1Jse>	MGI
129S.B6-Tg(KRT14-Esr1/HRAS)1Pkha/J	MGI
129S.B6-Tg(KRT14-RAF1/ESR1)1Pkha/J	MGI
129S.Cg-Barx1<tm1Shiv>	MGI
129S.Cg-Gnat1<tm1Clma> Tg(Rho-Gnat1*G38D)1Noa/Mmmh	MGI
129S.Cg-Il10<tm1Cgn>	MGI
129S.Cg-Tg(Hoxb7-EGFP)33Cos/J	MGI
129S.Cg-Tg(Hoxb7-rtTA*M2)2Cos/J	MGI
129S.Cg-Tg(UBC-cre/ERT2)1Ejb/J	MGI
129S.FVB-Tg(Amh-cre)8815Reb/J	MGI
129S.FVB-Tg(Myh6-Tnnt2*)1Feah	MGI
129S/Sv	MGI
129S/Sv-Drd2<tm1Low>	MGI
129S/Sv-E2f3<tm2Lees>	MGI
129S/Sv-E2f3<tm3Lees>	MGI
129S/Sv-Grik2<tm1Bvis>	MGI
129S/Sv-Lrp4<dan>/Orl	MGI
129S/Sv-Lrp4dan/Orl	EMMA
129S/Sv-Ret<tm1Cos>/J	MGI
129S/Sv-Tg(Prm-cre)58Og/J	MGI
129S/SvEv	MGI
129S/SvEv-Abl1<m1>	MGI
129S/SvEv-Abl1<tm1Mlg>	MGI
129S/SvEv-Atxn1<tm1Zuk>	MGI
129S/SvEv-Batf<tm1.1Kmm>	MGI
129S/SvEv-Bey	MGI
129S/SvEv-Brca2<tm1Cam>	MGI
129S/SvEv-Cyp2j5<tm1Dcz>	MGI
129S/SvEv-Del(10Prmt2-Pdxk)129S/SvEv-Del(10Prmt2-Pdxk)4Yey	MGI
129S/SvEv-Gnas<tm1Jop>/H	MGI
129S/SvEv-Gpi1<c>	MGI
129S/SvEv-Gpr126<tm1Apr>	MGI
129S/SvEv-Grik5<tm1Cont>	MGI
129S/SvEv-Hoxa4<tm1Bhr>	MGI
129S/SvEv-Hoxb4<tm1Bay>	MGI
129S/SvEv-Inhba<tm1Zuk>	MGI
129S/SvEv-Klf13<tm1C	Harwell
129S/SvEv-Klf13tm1Coll/Coll	EMMA
129S/SvEv-Mapk8ip2<tm1.1Gol>	MGI
129S/SvEv-Mtr<tm1Lcb>	MGI
129S/SvEv-Npsr1<tm1Bhk>	MGI
129S/SvEv-Oca2<+> Tyr<+>	MGI
129S/SvEv-Oca2<p> Tyr<c> Bey	MGI
129S/SvEv-Plac8<tm1Bhk>	MGI
129S/SvEv-Procr<tm1Cte>	MGI
129S/SvEv-Scn3b<tm1Clhh>	MGI
129S/SvEv-Shmt1<tm1.1Stov>	MGI
129S/SvEv-Spp1<tm1Blh>	MGI
129S/SvEv-Spp1<tm1Blh> Umod<tm1Xrw>	MGI
129S/SvEv-Tacr1<tm1Rhn>	MGI
129S/SvEv-Tectb<tm1Gpr>	MGI
129S/SvEv-Tg(Alb1-Ren)2Unc/CofJ	MGI
129S/SvEv-Twsg1<tm1.1Mboc>	MGI
129S/SvEv-Umod<tm1Xrw>	MGI
129S/SvEvBrd-Hcn1<tm1.1Lex>	MGI
129S/SvSor	MGI
129S1	MGI
129S1.129-Nr0b1<tm1Lja>/Mmmh	MGI
129S1.129-Sox3<tm1Lja>/Mmmh	MGI
129S1.129P2(B6)-Add3<tm1.2Llp>	MGI
129S1.129P2(B6)-Szt2<Gt(XH662)Byg>/FrkJ	MGI
129S1.129P2-Lman1<Gt(XST010)Byg>	MGI
129S1.B6(C3Fe)-Grhl2<1Nisw>/J	MGI
129S1.B6-Grhl2<m1Nisw>	MGI
129S1.B6-Pax3<m1Nisw>/J	MGI
129S1.B6-Shroom3<m1Nisw>	MGI
129S1.B6-Shroom3<m1Nisw>/J	MGI
129S1.B6-Szt2<m1Frk>/Frk	MGI
129S1.B6-Zic2<m1Nisw>	MGI
129S1.B6-Zic2<m1Nisw>/J	MGI
129S1.C3-A<vy>	MGI
129S1.C3-A<vy>/A<w> Chr 19<MOLF/Ei>	MGI
129S1.C3-A<y>/A<w> Chr 19<MOLF/Ei>	MGI
129S1.CB17(B6)-Prkdc<scid>/TudJ	MGI
129S1.Cg	MGI
129S1.Cg-Cdkn1b<tm1Ako> Pten<tm2.1Ppp> Tg(TPO-cre)1Shk	MGI
129S1.Cg-Mapk3<tm1Jsw>	MGI
129S1.Cg-Mgrn1<md-nc>	MGI
129S1.Cg-Nr0b1<tm1.1Lja>/EiJ	MGI
129S1.Cg-Pten<tm2.1Ppp> Tg(TPO-cre)1Shk	MGI
129S1/Sv-Arid5b<tm1Whit>	MGI
129S1/Sv-Bche<tm1Loc>/J	MGI
129S1/Sv-Cryge<Elo> Kitl<Sl>	MGI
129S1/Sv-Dok1<tm1Ppp> Dok2<tm1Ppp> Dok3<tm1Ppp>	MGI
129S1/Sv-Dok1<tm1Ppp> Dok3<tm1Ppp>	MGI
129S1/Sv-Dok3<tm1Ppp>	MGI
129S1/Sv-Hprt<tm1(cre)Mnn>/J	MGI
129S1/Sv-Il12a<tm1Jm>	MGI
129S1/Sv-Il12b<tm1Jm>	MGI
129S1/Sv-Kit<W-54J> Tyr<c-ch>	MGI
129S1/Sv-Kit<W> Oca2<p> Tyr<c-ch>	MGI
129S1/Sv-Kitl<Sl-J>	MGI
129S1/Sv-Kitl<Sl-d>	MGI
129S1/Sv-Kitl<Sl>	MGI
129S1/Sv-Nlk<tm1Tbo>	MGI
129S1/Sv-Oca2<+> Tyr<+> Kitl<+> Mc1r<e>	MGI
129S1/Sv-Oca2<+> Tyr<+> Kitl<Sl-J>/J	MGI
129S1/Sv-Oca2<+> Tyr<+> Kitl<Sl>	MGI
129S1/Sv-Rgs9<tm1Citb>	MGI
129S1/Sv-Vsx2<or-J>/J	MGI
129S1/SvImJ	MGI
129S1/SvImJ-Bcl2<tm1Mpin>/J	MGI
129S1/SvImJ-Chd6<tm1.2Fier>	MGI
129S1/SvImJ-Chr 18<MOLF/Ei>/NaJ	MGI
129S1/SvImJ-Chr 19<C57BL/6J>/Na	MGI
129S1/SvImJ-Chr 2<MOLF/Ei>/NaJ	MGI
129S1/SvImJ-Chr X<C57BL/6J>/NaJ	MGI
129S1/SvImJ-Chr Y<C57BL/6J>/NaJ	MGI
129S1/SvImJ-Chr Y<MOLF/Ei>/NaJ	MGI
129S1/SvImJ-Myo6<sv-4J>/J	MGI
129S1/SvImJ-Notch3<tm1Grid>	MGI
129S1/SvImJ-Tg(RP23-291P1)1Flp/Pgn	MGI
129S1/SvImJ-Tg(RP23-291P1)2Flp/Pgn	MGI
129S1/SvImJ-Ubr3<tm1Ytkw>	MGI
129S1/SvImJ-mt<C57BL/6J>/NaJ	MGI
129S1/SvImJ-mt<MOLF/Ei>/NaJ	MGI
129S1/SvImJ.Cg-Zfa<tm1Ems>	MGI
129S1/SvJ-Kitl<Sl>	MGI
129S2	MGI
129S2-Mdk<tm1Tmu>	MGI
129S2-Otog<tm1Prs>/Orl	MGI
129S2-Otogtm1Prs/Orl	EMMA
129S2-Prkaa1<tm1Sbj>/Orl	MGI
129S2-Prkaa1tm1Sbj/Orl	EMMA
129S2.129P2(B6)-Mfge8<Gt(KST227)Byg>/Orl	MGI
129S2.129P2(B6)-Mfge8Gt(KST227)Byg/Orl	EMMA
129S2.C3Pas-Kcnn2<fri>	MGI
129S2.Cg-Ctsl<nkt>/Orl	MGI
129S2.Cg-Ctslnkt/Orl	EMMA
129S2.Cg-Dsg3<bal-Pas>	MGI
129S2.Cg-Dsg3<bal-Pas>/Orl	MGI
129S2.Cg-Dsg3bal-Pas/Orl	EMMA
129S2.Cg-Gnas<tm2Kel	Harwell
129S2.Cg-Gnastm2Kel/H	EMMA
129S2.Cg-Tg(KRT10-Ig)	Harwell
129S2.Cg-Tg(KRT10-Igfr2*)KippsGfc/H	EMMA
129S2.Cg-Zfp110<tm1Mpin>	MGI
129S2/SvPas	MGI
129S2/SvPas-Bmp4<tm1Blh>	MGI
129S2/SvPas-Bptf<Gt(A012C04)Wrst>	MGI
129S2/SvPas-Brca2<tm1Cbl>	MGI
129S2/SvPas-Ebf2<tm1Ddr>	MGI
129S2/SvPas-Gm52tm1Thei/Ics	EMMA
129S2/SvPas-Htr2b<tm1Lum>	MGI
129S2/SvPas-Htr2btm1Lum/Orl	EMMA
129S2/SvPas-Ins1<tm1Jja>/Orl	MGI
129S2/SvPas-Ins1tm1Jja/Orl	EMMA
129S2/SvPas-Ins2<tm1Jja>/Orl	MGI
129S2/SvPas-Ins2<tm2Jja>/Orl	MGI
129S2/SvPas-Ins2tm1Jja/Orl	EMMA
129S2/SvPas-Ins2tm2Jja/Orl	EMMA
129S2/SvPas-Kit<tm1Alf>/Orl	MGI
129S2/SvPas-Kittm1Alf/Orl	EMMA
129S2/SvPas-Lrp4<dan>	MGI
129S2/SvPas-Oca2<+> Tyr<+> Kitl<+>	MGI
129S2/SvPas-Otog<tm1Prs>	MGI
129S2/SvPas-Ptprc<tm1Tyb>	MGI
129S2/SvPas-Smarcad1<Gt(6LSN)6028Gos>/J	MGI
129S2/SvPas-Smarcad1<tm1Gos>	MGI
129S2/SvPas-Stat6<tm1Gru>	MGI
129S2/SvPas-Vezt<tm1Smc>	MGI
129S2/SvPas-Vezt<tm1Smc>/Orl	MGI
129S2/SvPas-Vezttm1Smc/Orl	EMMA
129S2/SvPasCrl	MGI
129S2/SvPasIco	MGI
129S2/SvPasRbrc	MGI
129S2;129P2-Gca<tm1R	Harwell
129S4	MGI
129S4(B6)-Cdkn1b<tm2Jro>/J	MGI
129S4-Bcl2l2<Gt(ROSA)41Sor>/Mmmh	MGI
129S4-Chrna10<tm1Jbou>/Mmucd	MGI
129S4-Ctla4<tm1Shr> Cd28<tm1Shr>/Mmnc	MGI
129S4-Trp53<tm2.1Tyj>	MGI
129S4-Trp53<tm2Tyj>	MGI
129S4-Trp53<tm3.1Tyj>	MGI
129S4-Trp53<tm3Tyj>	MGI
129S4.129P2-Fn1<tm4Hyn>	MGI
129S4.129S2(B6)-Fn1<tm1Hyn>/J	MGI
129S4.129S7-Npy5r<tm1Rpa>/J	MGI
129S4/SvJae	MGI
129S4/SvJae-Adam33<tm1.1Chch>	MGI
129S4/SvJae-Bsx<tm1Aoh>	MGI
129S4/SvJae-Bsx<tm2Aoh>	MGI
129S4/SvJae-Cd274<tm2Shr> Pdcd1lg2<tm4Shr>/Mmjax	MGI
129S4/SvJae-Cd274<tm2Shr>/Mmjax	MGI
129S4/SvJae-Cd28<tm1Shr>/Mmucd	MGI
129S4/SvJae-Cd80<tm1Shr> Cd86<tm1Shr> Ctla4<tm1Shr>/Mmmh	MGI
129S4/SvJae-Cd80<tm1Shr> Cd86<tm2Shr>/Mmnc	MGI
129S4/SvJae-Cd80<tm1Shr>/Mmnc	MGI
129S4/SvJae-Cd86<tm1Shr>/Mmnc	MGI
129S4/SvJae-Ctsk<tm1Ypl>	MGI
129S4/SvJae-Fancd2<tm1Hou>	MGI
129S4/SvJae-Gja3<tm1Scr>	MGI
129S4/SvJae-Gpr97<tm1Fwa>	MGI
129S4/SvJae-Gstz1<tm1Jmfc>	MGI
129S4/SvJae-Gt(ROSA)26Sor<tm2(FLP*)Sor>/J	MGI
129S4/SvJae-Icos<tm1Shr>/Mmucd	MGI
129S4/SvJae-Inhbb<tm1Jae>	MGI
129S4/SvJae-Inhbb<tm1Jae>/J	MGI
129S4/SvJae-Man1a2<tm1.1Ahe>	MGI
129S4/SvJae-Mbd1<tm1Fhg>	MGI
129S4/SvJae-Myf5<tm1Jae>	MGI
129S4/SvJae-Pdcd1lg2<tm1Shr>/Mmjax	MGI
129S4/SvJae-Pdgfrb<tm11Sor>/J	MGI
129S4/SvJae-Ppara<tm1Gonz>	MGI
129S4/SvJae-Ppara<tm1Gonz>/J	MGI
129S4/SvJae-Shank1<tm1Shng>/J	MGI
129S4/SvJae-Six5<tm1Rdd>	MGI
129S4/SvJae-St6gal1<tm1Jlau>	MGI
129S4/SvJae-Tg(Prm-cre)70Og	MGI
129S4/SvJae-Tnfsf4<tm1Shr>/Mmnc	MGI
129S4/SvJaeJ	MGI
129S4/SvJaeSor	MGI
129S4/SvJaeSor-Efnb2<tm1Sor>	MGI
129S4/SvJaeSor-Gt(ROSA)26Sor<tm1(FLP1)Dym>/J	MGI
129S4/SvJaeSor-Gt(ROSA)26Sor<tm3Dym>	MGI
129S4/SvJaeSor-Gt(ROSA)26Sor<tm4(attB/attP)Sor>/J	MGI
129S4/SvJaeSor-Mtap7<Gt(ROSABetageo)1Sor>	MGI
129S4/SvJaeSor-Mycl1<tm1.1Rne>/J	MGI
129S4/SvJaeSor-Spnb4<Gt(ROSABetageo)62Sor>	MGI
129S5	MGI
129S5-Cochtm1Zvt/WtsiCnrm	EMMA
129S5.Cg-Med31<l11Ju	Harwell
129S5.Cg-Med31l11Jus15�+/+ In(11Trp53;11Wnt3)8Brd/H	EMMA
129S5/SvEvBrd	MGI
129S5/SvEvBrd-Aqp11<tm1Lex>	MGI
129S5/SvEvBrd-Rapgef4<Gt(OST450264)Lex>	MGI
129S5;B6N-Chd7tm2a(EUCOMM)Wtsi/WtsiCnbc	EMMA
129S5;B6N-Kdm6atm2a(EUCOMM)Wtsi/Wtsi	EMMA
129S5;B6N-Ywhaetm1e(EUCOMM)Wtsi/WtsiBiat	EMMA
129S6	MGI
129S6(B6)-Erbb3<tm2.1Dwt>/Mmnc	MGI
129S6(B6)-Srebf1<tm1Mbr>	MGI
129S6-Cln3<tm1Nbm>/J	MGI
129S6-Cyp11b2<tm1Hsk>/Mmnc	MGI
129S6-Mefvtm1Bhk/J	JACKSON
129S6-Nrcam<tm1Gmt>/Mmucd	MGI
129S6-Tg(Prnp-GFP/cre)1Blw/J	MGI
129S6.129-Chrd<tm1Emdr>	MGI
129S6.129-Pxmp3<tm1Plf>/Mmmh	MGI
129S6.129-Scd2<tm1Myz>	MGI
129S6.129P2(B6)-Nos3<tm1Unc>/J	MGI
129S6.129P2-Fgfr3<tm1.1Aomw>	MGI
129S6.129P2-Mecp2<tm1Bird>	MGI
129S6.129P2-Smtnl1<tm1Tajh>	MGI
129S6.129S4(B6)-Insr<tm1Dac>	MGI
129S6.129S4-Ptpn11<tm1Bgn>	MGI
129S6.129X1(B6)-Cyp1b1<tm1Gonz>/Mmnc	MGI
129S6.129X1(B6)-Ptprc<tm1Weis>/J	MGI
129S6.129X1(B6)-Syt4<tm1Hrh>/J	MGI
129S6.B6-Ins2<Akita>/CofJ	MGI
129S6.CB(B6)-Del(1)1Brk Gpi1<b>/Gpi1<c>/BrkMdfJ	MGI
129S6.Cg-Crym<tm1Sasu>	MGI
129S6.Cg-Htr2a<tm1Grch> Htr2a<tm2Grch> Emx1<tm1(cre)Ito>	MGI
129S6.Cg-Tg(APPSWE)2576Kha/Tac	MGI
129S6.Cg-Tg(Camk2a-tTA)1Mmay/JlwsJ	MGI
129S6.Cg-Tg(Gfap-TK)7.1Mvs/RhnJ	MGI
129S6.Cg-Tg(NPHS2-cre)295Lbh/BroJ	MGI
129S6/SvEv	MGI
129S6/SvEv(B6)-Map3k4<tm1Glj>/Mmnc	MGI
129S6/SvEv-Apoe<tm4Mae>/J	MGI
129S6/SvEv-Htr2a<tm1Grch> Htr2a<tm2Grch>	MGI
129S6/SvEv-Lias<tm1Mae>/J	MGI
129S6/SvEv-Mos<tm1Ev>/J	MGI
129S6/SvEv-Stat1<tm1Rds>/Tac	MGI
129S6/SvEvTac	MGI
129S6/SvEvTac(B6)-Spnb1<m1Jus>/MdfMmjax	MGI
129S6/SvEvTac-Ace2<tm1Cof>	MGI
129S6/SvEvTac-Adm<tm1Unc>	MGI
129S6/SvEvTac-Adm<tm1Unc> Tg(Alb1-Ren)2Unc	MGI
129S6/SvEvTac-Adm<tm2Unc>	MGI
129S6/SvEvTac-Apoe<tm4Mae>	MGI
129S6/SvEvTac-Atm<tm1Awb>/J	MGI
129S6/SvEvTac-Brca1<tm1Cxd>	MGI
129S6/SvEvTac-Brca2<tm1Cam>	MGI
129S6/SvEvTac-Calcrl<tm1Kmca>	MGI
129S6/SvEvTac-Car3<tm1Gkim>/J	MGI
129S6/SvEvTac-Chrm3<tm1Jwe>	MGI
129S6/SvEvTac-Cln3<tm1Nbm>	MGI
129S6/SvEvTac-Cpt1a<tm1Pwo>	MGI
129S6/SvEvTac-Cpt1a<tm1Pwo>/Mmmh	MGI
129S6/SvEvTac-Ctgf<tm1Mae>	MGI
129S6/SvEvTac-Del(4C4-C5)1Lap/Mmucd	MGI
129S6/SvEvTac-Dvl3<tm1Awb>	MGI
129S6/SvEvTac-Eif2ak4<tm1.2Dron>	MGI
129S6/SvEvTac-Erbb3<tm1.1Dwt>	MGI
129S6/SvEvTac-Ets1<tm1.1Dds>	MGI
129S6/SvEvTac-Fem1b<tm1Mms>	MGI
129S6/SvEvTac-Fgf14<tm1Dor>	MGI
129S6/SvEvTac-Foxc1<tm1Blh>	MGI
129S6/SvEvTac-Galk1<tm1Stb>	MGI
129S6/SvEvTac-Gck<tm1.1Mgn>	MGI
129S6/SvEvTac-Gt(ROS	Harwell
129S6/SvEvTac-Gt(ROSA)26Sortm1Coll/H	EMMA
129S6/SvEvTac-Htr1a<tm1Rhn>	MGI
129S6/SvEvTac-Htr2a<tm1Grch>	MGI
129S6/SvEvTac-Igh<tm1Fwa>	MGI
129S6/SvEvTac-Maoa<K284stop>	MGI
129S6/SvEvTac-Mefvtm1Bhk/J	JACKSON
129S6/SvEvTac-Mll5<tm1Apa>	MGI
129S6/SvEvTac-Naca<tm1Dsr>	MGI
129S6/SvEvTac-Nhej1<tm1Fwa>	MGI
129S6/SvEvTac-Ptger1<tm1Matb>	MGI
129S6/SvEvTac-Rag2<tm1Fwa>/Tac	MGI
129S6/SvEvTac-Rgs4<tm1Jlr>	MGI
129S6/SvEvTac-Rpe65<tm1Lrcb>	MGI
129S6/SvEvTac-Rpl29<tm1Udel>	MGI
129S6/SvEvTac-Serpinb1a<tm1.1Cben>	MGI
129S6/SvEvTac-Sgca<tm2Kcam>	MGI
129S6/SvEvTac-Slc12a1<tm1Tkh>/Mmnc	MGI
129S6/SvEvTac-Slc6a4<tm1.1Rbl>	MGI
129S6/SvEvTac-Spp1<tm1Blh>	MGI
129S6/SvEvTac-Tg(Alb1-Ren)1Unc/Mmnc	MGI
129S6/SvEvTac-Tg(Alb1-Ren)2Unc	MGI
129S6/SvEvTac-Tg(Alb1-Ren)2Unc/Mmnc	MGI
129S6/SvEvTac-Tg(Alb1-Ren)3Unc/Mmnc	MGI
129S6/SvEvTac-Tnfaip8l2<tm1Yhcn>	MGI
129S6/SvEvTac-Tpt1<tm1Kefu>	MGI
129S6/SvEvTac-Was<tm1Sbs>/J	MGI
129S6/SvEvTac-Wwtr1<tm1Benj>	MGI
129S6/SvEvTac-Zfp57<tm1.1Xjli>	MGI
129S7	MGI
129S7-Mt3<tm1Rpa>/J	MGI
129S7/SvEvBrd	MGI
129S7/SvEvBrd-Alx1<tm1Crm>	MGI
129S7/SvEvBrd-Bmpr1a<tm1Bhr>	MGI
129S7/SvEvBrd-Fyn<tm1Sor>	MGI
129S7/SvEvBrd-Gsc<tm1Bhr>	MGI
129S7/SvEvBrd-Hprt<+>	MGI
129S7/SvEvBrd-Hprt<b-m2>	MGI
129S7/SvEvBrd-Il1b<tm1Lvp>	MGI
129S7/SvEvBrd-Mecp2<tm1Hzo>	MGI
129S7/SvEvBrd-Mt1<tm1Bri> Mt2<tm1Bri>	MGI
129S7/SvEvBrd-Mt1<tm1Bri> Mt2<tm1Bri>/J	MGI
129S7/SvEvBrd-Per1<tm1Brd> Hprt<b-m2>	MGI
129S8/SvEv-Gpi1<c>	MGI
129S8/SvEv-Gpi1<c> Hprt<b-m2>/J	MGI
129S8/SvEv-Gpi1<c>/N	Harwell
129S8/SvEv-Gpi1<c>/NimrH	MGI
129S8/SvEvNimrJ	MGI
129S9.Cg-Zic2<Ku>/H	Harwell
129S9/SvEvH	Harwell
129S9/SvEvH	MGI
129S9/SvEvH-Ablim1<t	Harwell
129S9/SvEvH-Evta/H	EMMA
129S9/SvEvH-Evta/H	Harwell
129S9/SvEvH-Evta/H	MGI
129S9/SvEvH-Nodal<tm	Harwell
129S9/SvEvH-Nodal<tm1Rob>/H	MGI
129S9/SvEvH.B6-a/H	EMMA
129S9/SvEvH.B6-a/H	Harwell
129T1/Sv-Dnd1<Ter>	MGI
129T1/Sv-Oca2<+> Tyr<c-ch> Aft/J	MGI
129T1/Sv-Oca2<+> Tyr<c-ch> Dnd1<Ter>/J	MGI
129T1/SvJ	MGI
129T2.Cg-Ltbp4<dmod1-129T2/SvEmsJ> Sgcg<tm1Mcn>	MGI
129T2/SvEms	MGI
129T2/SvEmsJ	MGI
129TgH(GS-T1)Brl	EMMA
129X1(B6)-Dclre1c<tm2Mcow>/Mmmh	MGI
129X1-Smo<tm1Amc>/J	MGI
129X1-Stat3<tm1Desi>/J	MGI
129X1.129(B6)-Ptpro<tm1Wig>	MGI
129X1.129P2-Gabra1<tm1.1Uru>	MGI
129X1.129S2-Prf1<tm1Tsc>	MGI
129X1.129S4-Gja3<tm1Scr>	MGI
129X1.Cg-Avpr1a<tm1Sbhu>	MGI
129X1.Cg-Cyp1b1<tm1Gonz>	MGI
129X1.Cg-Gabrg2<tm2Lusc>/J	MGI
129X1.Cg-Taf7l<tm1.1Jw>	MGI
129X1.Cg-Tg(Th-MYCN)41Waw	MGI
129X1/Sv	MGI
129X1/SvJ	MGI
129X1/SvJ-Adam15<tm1Bbl>	MGI
129X1/SvJ-Camp<tm1Rlg>	MGI
129X1/SvJ-Cer1<tm1Belo>	MGI
129X1/SvJ-Col4a3<tm1Jhm>	MGI
129X1/SvJ-F12<tm1Pbfd>	MGI
129X1/SvJ-Gabpa<tm1Rist>	MGI
129X1/SvJ-Gabra5<tm1.1Uru>	MGI
129X1/SvJ-Gzma<tm1Ley> Gzmb<tm2.1Ley>/J	MGI
129X1/SvJ-Gzma<tm1Ley>/J	MGI
129X1/SvJ-Gzmb<tm2.1Ley>/J	MGI
129X1/SvJ-Lamc2<jeb>	MGI
129X1/SvJ-Lamc2<jeb>/DcrJ	MGI
129X1/SvJ-Lhcgr<tm1Cvr>	MGI
129X1/SvJ-Ltbp2<tm1Ship>	MGI
129X1/SvJ-Naip1<tm1Aem>	MGI
129X1/SvJ-Pde3b<tm1Yhc>	MGI
129X1/SvJ-Prlr<tm1Cnp>/J	MGI
129X1/SvJ-Psen1<tm2Psgh>	MGI
129X1/SvJ-Rgs9<tm1Citb>	MGI
129X1/SvJ-Sco2<tm1.1Easc>	MGI
129X1/SvJ-Sco2<tm1.1Easc>/Sco2<tm2.1Easc>	MGI
129X1/SvJ-Sco2<tm2.1Easc>	MGI
129X1/SvJBom-Gnai2<tm1Uru>	MGI
129X1/SvJMs	MGI
129X1Bom.129S7-Gnai2<tm1Uru>	MGI
129XAE/SvJ	MGI
129XAM/SvJ	MGI
129XB-G/PasRbrc	MGI
12T-10	NCI-FREDERICK
12T-7f	NCI-FREDERICK
16.2 beta	EMMA
16/H	Harwell
16p11.2 del	EMMA
16p11.2 dup	EMMA
170/H	Harwell
17:11 WT	EMMA
17q21.31 del	EMMA
17q21.31 dup	EMMA
18)18H/H	Harwell
186-55	EMMA
189-N3	EMMA
18Tmhn/H	Harwell
19)YZ15Aco/AcoH	Harwell
19)YZ17Aco/AcoH	Harwell
19)YZ20Aco/AcoH	Harwell
19)YZ46Aco/H	Harwell
19)YZ8Aco/AcoH	Harwell
1<sa> Bloc1s5<mu>/H	Harwell
1Bhr/H	Harwell
1Gpb/H	Harwell
1H3.1 alpha/beta (ab) T Cell Receptor (TCR) Transgenic (Tg) line. (common name: 1H3.1 TCR Tg)	EMMA
1Pks/H	Harwell
1Rob>/H	Harwell
1a(EUCOMM)Hmgu/H	Harwell
1a(EUCOMM)Hmgu>/H	Harwell
1a(EUCOMM)Wtsi>/H	Harwell
1a(KOMP)Wtsi>/H	Harwell
1r<E-tob>/Mc1r<e>/H	Harwell
1s5<mu> Ap3b1<pe-H>/H	Harwell
1s5<mu>H	Harwell
2)F133Lmb	Harwell
2)Rob>/H	Harwell
201/Rl	MGI
2211D	EMMA
22H> +/+ Itpr3<tf>/H	Harwell
23-D1Mit1000) Chr Y<BXSB/MpJ>/BjmjrH	Harwell
2700049A03Riktm1.1Arte	EMMA
29H>/H	Harwell
29Kel/H	Harwell
2Clh/H	Harwell
3)Rob>/H	Harwell
3-D1Mit223) Chr Y<BXSB/MpJ>/BjmjrH	Harwell
30H> +/+ Itpr3<tf>/H	Harwell
31H>/H	Harwell
32H> +/+ Itpr3<tf>/H	Harwell
33H> +/+ Itpr3<tf>/H	Harwell
340cdcdel	EMMA
34H> +/+ Itpr3<tf>/H	Harwell
35-D1Mit1000) Chr Y<BXSB/MpJ>/BjmjrH	Harwell
38Mam/JH	Harwell
3;19)25Ad/H	Harwell
3C7	EMMA
3E	EMMA
47BS/Rl	MGI
4;6)77H Mitf<Mi-wh>/H	Harwell
4Sudt/H	Harwell
5-HT2B Ex3 =ICS UQ54-13= JAX Htr2btm1Lum in 129S2 background	EMMA
5-Smg6)1Pks/H	Harwell
58NXL8/TyJ	MGI
5Dym/H	Harwell
5HT1AiCrefto	EMMA
5Rik<tm1a(EUCOMM)Hmgu>/H	Harwell
6.17)7Bnr T/Mgrn1<md> + +/H	Harwell
6.NOD(Cg)-Spna1sph-3J/LlpJ	JACKSON
615/Pbi	MGI
62)Feil>	Harwell
68 T2/Onc (Sleeping Beauty)	NCI-FREDERICK
6Ca/+ +/H	Harwell
6Tg	Harwell
76 T2/Onc (Sleeping Beauty)	NCI-FREDERICK
7;11)40Ad/H	Harwell
7>/H	Harwell
7R75M/R	MGI
;13)41Ad/H	Harwell
<-/->	Harwell
<28H>/H	Harwell
<3H>/H	Harwell
<43H>/H	Harwell
<Sey-2H>/H	Harwell
<Sl-25H>/H	Harwell
<c-ch>/H	Harwell
<c>/Gpi1<b> +/WsH	Harwell
<c>/Gpi1<c> Tyr<c>/WsH	Harwell
<c>/H	Harwell
<dl> Kitl<Sl-con>/H	Harwell
>	Harwell
> Plat<tm1Mlg>/CljH[cc]	Harwell
> Plg<tm1Jld>/CljH[cc]	Harwell
>/Apb	Harwell
>/H	Harwell
>/KedH	Harwell
? (Check)	Harwell
A)26Sor<tm1Coll>/H	Harwell
A-Chr 11<SM>/Ohnot	MGI
A-Chr 13<SM>/Ohnot	MGI
A-Chr 15<SM>/Ohnot	MGI
A-Chr 17<SM>/Ohnot	MGI
A-Chr 18<SM>/Ohnot	MGI
A-Chr 19<SM>/Ohnot	MGI
A-Chr 2<SM>/Ohnot	MGI
A-Chr 7<SM>/Ohnot	MGI
A-Chr Y<SM>/Ohnot	MGI
A-Chr12<SM>/Ohnot	MGI
A-Chr6<SM>/Ohnot	MGI
A-Lrp6<Cd>	MGI
A.129(B6)-Tg(APPSw)40Btla/Mmjax	MGI
A.129P-Ski<tm1Cco>/J	MGI
A.129P2(B6)-Esr1<tm1Ksk>/Mmmh	MGI
A.129P2(B6)-Esr2<tm1Unc>/Mmmh	MGI
A.129P2-Lman1<Gt(XST010)Byg>	MGI
A.129P2-Nat2<tm1Esim	Harwell
A.129P2-Nat2<tm1Esim>	MGI
A.129P2-Nat2tm1Esim/H	EMMA
A.129S6-Atm<tm1Awb>/J	MGI
A.B6 Tyr+-Spnb4qv-7J/J	JACKSON
A.B6 Tyr+-Sptbn4qv-7J/J	JACKSON
A.B6 Tyr<+>-Cyba<nmf333>/J	MGI
A.B6 Tyr<+>-Pde6a<nmf282>/J	MGI
A.B6-(D17Mit29-D17Mit11)	MGI
A.B6-(D1Mit60-D1Mit217)	MGI
A.B6-(D5Mit200-D5Mit10)	MGI
A.B6-Kit<W-v>/BeiMmjax	MGI
A.B6-Tyr<+>/J	MGI
A.CA/W	MGI
A.Cg-H2-T18<b>/Rbrc	MGI
A.Cg-Slc40a1<Pcm>	MGI
A.Cg-Tnc<tm1Sia>/Rbrc	MGI
A.KOR-Traf3ip2<adjm>	MGI
A.SM-(D10Mit15-D10Mit269)/Rbrc	MGI
A.SM-Acsns2<SM/J> Acsns3<SM/J>/NumRbrc	MGI
A/2Crgl	MGI
A/Bcr	MGI
A/Bi	MGI
A/BiKi	MGI
A/BiMtz	MGI
A/Bln	MGI
A/Boy	MGI
A/Br	MGI
A/BrA	MGI
A/Cam	MGI
A/Cam1	MGI
A/Cam2	MGI
A/Cbi	MGI
A/Crgl	MGI
A/Cri	MGI
A/Dm	MGI
A/Fa	MGI
A/Flaks	MGI
A/Fn	MGI
A/Gif	MGI
A/Go	MGI
A/Gr	MGI
A/GrFa	MGI
A/GrfRIIIfB/Pu	MGI
A/H	MGI
A/HaOci	MGI
A/He	MGI
A/HeAnl	MGI
A/HeDe	MGI
A/HeGh	MGI
A/HeGn	MGI
A/HeHa	MGI
A/HeHan	MGI
A/HeHok	MGI
A/HeIcr	MGI
A/HeIcrc	MGI
A/HeJ	MGI
A/HeJHan	MGI
A/HeJHu	MGI
A/HeJKun	MGI
A/HeJY	MGI
A/HeMs	MGI
A/HeN	MGI
A/HeNIcr	MGI
A/HeSf	MGI
A/HeWe	MGI
A/HefC57BL/He	MGI
A/Ibg	MGI
A/Icrc	MGI
A/Imr	MGI
A/J	MGI
A/J Nat2tm1Esim	EMMA
A/J-Abcg5<trac>	MGI
A/J-Abcg5<trac>/J	MGI
A/J-Chr 12<SM/J>/Nshm	MGI
A/J-Chr Y<C57BL/6J>/NaJ	MGI
A/J-Crm<J>/J	MGI
A/J-Hk1<dea>/J	MGI
A/J-T<Wis>	MGI
A/J-Ush1g<js>	MGI
A/J-Vangl2<Lp>	MGI
A/J-frg/J	MGI
A/J-sunk/GrsrJ	MGI
A/JAnl	MGI
A/JBg	MGI
A/JBomOdn	MGI
A/JCrc	MGI
A/JFr	MGI
A/JGh	MGI
A/JH	Harwell
A/JHan	MGI
A/JHanJena	MGI
A/JJcl	MGI
A/JJms	MGI
A/JKt	MGI
A/JNimr	MGI
A/JNshmRbrc	MGI
A/JOlaHsd	MGI
A/JOrl	MGI
A/JPas	MGI
A/JSf	MGI
A/JSlc	MGI
A/JSx	MGI
A/JfNimr	MGI
A/Ki	MGI
A/Ks	MGI
A/Lac	MGI
A/Me	MGI
A/Mv	MGI
A/MySp	MGI
A/N	MGI
A/Ok	MGI
A/Ola	MGI
A/OrNot	MGI
A/Orl	MGI
A/Pat	MGI
A/Ph	MGI
A/Rl	MGI
A/Sm	MGI
A/Sn	MGI
A/SnLgg	MGI
A/SnS	MGI
A/SnSf	MGI
A/SnYCit	MGI
A/Sp	MGI
A/SsWis	MGI
A/St	MGI
A/StDm	MGI
A/StHa	MGI
A/StIcrf	MGI
A/Sy	MGI
A/Tb	MGI
A/Tr	MGI
A/Tru	MGI
A/Vi	MGI
A/W	MGI
A/Wa	MGI
A/We	MGI
A/Wy	MGI
A/WySn	MGI
A/WySnA	MGI
A/WySnJ	MGI
A/WySnJ-ctl/GrsrJ	MGI
A14-10NOD	EMMA
A14-78 NOD	EMMA
A14-86 RIP-NP NOD	EMMA
A150	EMMA
A2G	MGI
A2G-Clcn1<adr>	MGI
A2G/Lab	MGI
A2G/Lac	MGI
A2G/LacEp	MGI
A2G/LacY	MGI
A2G/Tb	MGI
A2G/Zur	MGI
A2GfC3H/HefLac	MGI
A2GfCFW/Lac	MGI
A8 Ca-/- NOD	EMMA
AB.Cg-Exoc6<hbd>	MGI
AB/BlnHalle	MGI
AB/BlnHalleJena	MGI
AB/GottJena	MGI
AB/Hg	MGI
AB/Jena	MGI
AB/bln Dahlem Halle	EMMA
ABE 25	EMMA
ABE012	EMMA
ABE026	EMMA
ABE030	EMMA
ABE10	EMMA
ABE14	EMMA
ABE15	EMMA
ABE16	EMMA
ABE18	EMMA
ABE2	EMMA
ABE21	EMMA
ABE31	EMMA
ABH	MGI
ABJ	MGI
ABJ/LeJ	MGI
ABJ/LeJ-Scd1<ab-J>	MGI
ABL	Harwell
ABL/Le	MGI
ABP.EL-(D2Mit132-D2Mit103)/FrkJ	MGI
ABP.EL-(D2Mit133-D2Mit30)/FrkJ	MGI
ABP.EL-(D2Mit422-D2Mit21)/FrkJ	MGI
ABP.EL-El1<EL>/FrkJ	MGI
ABP.EL-El2<EL>/FrkJ	MGI
ABP/LeJ	MGI
ABY	EMMA
ACR/A	MGI
ACZL	EMMA
AE/Wf	MGI
AE/WfIcr	MGI
AE/WffC3Hf/Nctr	MGI
AEA001	EMMA
AEJ	MGI
AEJ.A/Jur	MGI
AEJ.Cg-T(10;14)8Rk/J	MGI
AEJ.Cg-T(3;12)30Rk/J	MGI
AEJ.Cg-T(5;8)3Rk/J	MGI
AEJ.Cg-a<e> +/a Gdf5<bp-H>/J	MGI
AEJ/Gn	MGI
AEJ/Gn-a Gdf5<bp-H>	MGI
AEJ/Gn-a Gdf5<bp>	MGI
AEJ/Gn-bd/J	MGI
AEJ/GnJ	MGI
AEJ/GnLeJ	MGI
AEJ/GnRk	MGI
AEJ/GnRk-Rb(11.14)1Dn/J	MGI
AEJ/RkBc	MGI
AEY 15	EMMA
AEY043	EMMA
AEY11	EMMA
AEY12	EMMA
AEY17	EMMA
AEY18	EMMA
AEY19	EMMA
AFP/?Gal	EMMA
AG/Cam	MGI
AG/CamOdn	MGI
AG/CamPa	MGI
AIC (astrocyte inducible calcineurin)	EMMA
AIZ/StmRbrc	MGI
AK.129S7(B6)-Ldlr<tm1Her>/J	MGI
AK.B6-Cln8<mnd>/J	MGI
AK.B6-H2<b>/J	MGI
AK.KOR-Traf3ip2<adjm>	MGI
AK.L-H2<b>/1CyTyJ	MGI
AK.L-Ighg2a<a>/CyTyJ	MGI
AK.L-Lith1<C57L/J> Lith2<C57L/J>/989Pgn	MGI
AK.MRL-Fas<lpr>	MGI
AK/FuA	MGI
AK/OrA	MGI
AKA/A	MGI
AKI	MGI
AKNK	MGI
AKR-Chr X/Y<dom>	MGI
AKR-Rb(6.15)1Ald	MGI
AKR-Rb(6.15)1Ald/StmRbrc	MGI
AKR-T	MGI
AKR.129P2(B6)-Apoe<tm1Unc>/J	MGI
AKR.129P2-Apoe<tm1Bres>	MGI
AKR.B6-(D4Mit13-D4Mit54)	MGI
AKR/A	MGI
AKR/ABom	MGI
AKR/ABomFib	MGI
AKR/AW	MGI
AKR/Bln	MGI
AKR/Bsp	MGI
AKR/CbiTiff	MGI
AKR/Cnb	MGI
AKR/CumJ	MGI
AKR/CumRbrc	MGI
AKR/Dm	MGI
AKR/Dp	MGI
AKR/Ep	MGI
AKR/Fu	MGI
AKR/FuA	MGI
AKR/FuRdA	MGI
AKR/FufA	MGI
AKR/Gif	MGI
AKR/Han	MGI
AKR/Hd	MGI
AKR/Icrf	MGI
AKR/J	MGI
AKR/J-Foxn1<nu-str>/J	MGI
AKR/J-Foxn1<nu-str>/StmRbrc	MGI
AKR/J-Soat1<ald>	MGI
AKR/J-Tg<cog>	MGI
AKR/J-agil<2J>/J	MGI
AKR/J-bs a	MGI
AKR/J-we<4J>/J	MGI
AKR/JEi	MGI
AKR/JGif	MGI
AKR/JHb	MGI
AKR/JIcr	MGI
AKR/JMs	MGI
AKR/JMs-gs	MGI
AKR/JMsStmRbrc	MGI
AKR/JOrl	MGI
AKR/JPas	MGI
AKR/JPh	MGI
AKR/JSlc	MGI
AKR/JSn	MGI
AKR/JSp	MGI
AKR/JSth	MGI
AKR/JY	MGI
AKR/Ki	MGI
AKR/Lab	MGI
AKR/Lac	MGI
AKR/Lw	MGI
AKR/LwAu	MGI
AKR/LwNIcr	MGI
AKR/Man	MGI
AKR/Ms	MGI
AKR/MsHok	MGI
AKR/Mv	MGI
AKR/N	MGI
AKR/NCr	MGI
AKR/NWe	MGI
AKR/Nimr	MGI
AKR/O	MGI
AKR/Ok	MGI
AKR/OlaHsd	MGI
AKR/Orl	MGI
AKR/Pas	MGI
AKR/Pat	MGI
AKR/S	MGI
AKR/Sm	MGI
AKR/Sp	MGI
AKR/Sy	MGI
AKR/Tr	MGI
AKR/Tru	MGI
AKR/W	MGI
AKR/Wg	MGI
AKRMs.Cg-Rb(6.15)1Ald Foxn1<nu>/StmRbrc	MGI
AKRfNMRI/Lac	MGI
AKXD1/TyJ	MGI
AKXD10/TyJ	MGI
AKXD11/TyJ	MGI
AKXD12/Ty	MGI
AKXD13/TyJ	MGI
AKXD14/TyJ	MGI
AKXD15/TyJ	MGI
AKXD16/TyJ	MGI
AKXD17/Ty	MGI
AKXD18/TyJ	MGI
AKXD2/TyJ	MGI
AKXD20/TyJ	MGI
AKXD21/TyJ	MGI
AKXD22/TyJ	MGI
AKXD23/TyJ	MGI
AKXD24/TyJ	MGI
AKXD25/TyJ	MGI
AKXD26/TyJ	MGI
AKXD27/TyJ	MGI
AKXD28/TyJ	MGI
AKXD3/TyJ	MGI
AKXD6/TyJ	MGI
AKXD7/TyJ	MGI
AKXD8/TyJ	MGI
AKXD9/TyJ	MGI
AKXL1/Ty	MGI
AKXL13/TyJ	MGI
AKXL13/TyRbrc	MGI
AKXL14/TyJ	MGI
AKXL14/TyRbrc	MGI
AKXL16/TyRbrc	MGI
AKXL16A/TyJ	MGI
AKXL17/TyJ	MGI
AKXL17/TyRbrc	MGI
AKXL17A/TyJ	MGI
AKXL21/TyJ	MGI
AKXL21/TyRbrc	MGI
AKXL24/TyJ	MGI
AKXL28/TyJ	MGI
AKXL29/TyJ	MGI
AKXL37/TyJ	MGI
AKXL38/TyJ	MGI
AKXL38/TyRbrc	MGI
AKXL38A/TyJ	MGI
AKXL39/TyJ	MGI
AKXL39/TyRbrc	MGI
AKXL43/TyRbrc	MGI
AKXL46/TyJ	MGI
AKXL46/TyRbrc	MGI
AKXL5/Ty	MGI
AKXL6/TyJ	MGI
AKXL6/TyRbrc	MGI
AKXL6A/TyJ	MGI
AKXL7/TyJ	MGI
AKXL8/Ty	MGI
AKXL8/TyRbrc	MGI
AKXL9/TyRbrc	MGI
AL/Ks	MGI
AL/N	MGI
AL/NIcr	MGI
AL/NSri	MGI
AL/Sn	MGI
AL/Y	MGI
ALI 21	EMMA
ALI026	EMMA
ALI028	EMMA
ALI029	EMMA
ALI031	EMMA
ALI032	EMMA
ALI033	EMMA
ALI036	EMMA
ALI038	EMMA
ALI039	EMMA
ALI040	EMMA
ALI041	EMMA
ALI042	EMMA
ALI044	EMMA
ALI045	EMMA
ALI11	EMMA
ALI12	EMMA
ALI13	EMMA
ALI15	EMMA
ALI17	EMMA
ALI19	EMMA
ALI20	EMMA
ALI22	EMMA
ALI23	EMMA
ALI24	EMMA
ALI25	EMMA
ALI4	EMMA
ALI7	EMMA
ALI9	EMMA
ALR.NOD-(D17Mit30-D17Mit123)/Lt	MGI
ALR.NOD-(D17Mit61-H2-D)/Lt	MGI
ALR/Lt	MGI
ALR/Lt-mt<NOD/ShiLtDvs>/MxLt	MGI
ALR/LtJ	MGI
ALS/Lt	MGI
ALS/LtJ	MGI
AM/Wf	MGI
AM/WfNctr	MGI
AMH-Cre	EMMA
AMMS	MGI
AMMS/1	MGI
AMOG-KO	EMMA
AMPKalpha1 knockout	EMMA
AMPKalpha1-knockout	EMMA
AMPKalpha2 knockout	EMMA
AMPKalpha2_floxed	EMMA
AN/A	MGI
ANP/Fr	MGI
APOA4-Tg#8018	EMMA
APOA4-Tg#8021	EMMA
APOA4-Tg#8022	EMMA
AQP2 Cre 2-copy line	EMMA
AQR	MGI
ARflox	EMMA
ASIC tm1zim	EMMA
ASS flox/flox Balb/c	EMMA
ATE004	EMMA
ATE005	EMMA
ATEB	MGI
ATEB/Le	MGI
ATEB/LeJ	MGI
ATF-1 -/-	EMMA
AU/P	MGI
AU/SsJ	MGI
AU/SsJCv	MGI
AU/SsRe	MGI
AVZ/Ms	MGI
AX/Pa	MGI
AXB1/PgnJ	MGI
AXB10/PgnJ	MGI
AXB12/PgnJ	MGI
AXB13/PgnJ	MGI
AXB13a/PgnJ	MGI
AXB15/PgnJ	MGI
AXB19/PgnJ	MGI
AXB19a/PgnJ	MGI
AXB19b/PgnJ	MGI
AXB2/PgnJ	MGI
AXB23/PgnJ	MGI
AXB24/PgnJ	MGI
AXB25/PgnJ	MGI
AXB4/PgnJ	MGI
AXB5/PgnJ	MGI
AXB6/PgnJ	MGI
AXB8/PgnJ	MGI
Abca3tm1Holz	EMMA
Abeta�	EMMA
Abnormal digitation	EMMA
Aca23	EMMA
Aca30	EMMA
Aca39	EMMA
Actin Flpe	EMMA
Actr3 (ARP3 actin-related protein 3 homolog (yeast))	EMMA
Add2-KO	EMMA
Adprt(Parp)-KO	EMMA
Aff1<Rob>	EMMA
Ahmb/H	Harwell
Ahr null	NCI-FREDERICK
Aifm2 (apoptosis-inducing factor, mitochondrion-associated 2)	EMMA
AireRAG1-KO	EMMA
Ajuba knockout	EMMA
Akt1, MPAKT	NCI-FREDERICK
Akt2<tm1Wtsi>	Harwell
Alk7 knock-out mice	EMMA
AlphaCaMKII-Cre	EMMA
Ananisi	EMMA
Ananisi	Harwell
Anaya	EMMA
Anaya	Harwell
Anb	Harwell
Andromeda	EMMA
Andromeda	Harwell
Angelina	EMMA
Angelina	Harwell
Ankrd13a genetrap	EMMA
Antonia	EMMA
Antonia	Harwell
Apaf-1/XIX-18	EMMA
Apc CKO	NCI-FREDERICK
Apc Delta 580	NCI-FREDERICK
Apc-lox-exon14	EMMA
Apc1638	NCI-FREDERICK
Apc<Min>, Line V	EMMA
ApcMin, Line II	EMMA
ApoE/Gal3	EMMA
ApoE/PAI-1	EMMA
ApoE/PLGN	EMMA
ApoE/tPA	EMMA
ApoE/tTG	EMMA
Apoe<tm1Bres>/CljH[cc]	Harwell
Aprt	NCI-FREDERICK
Araf:Beta-geo	Harwell
Arc:ARC(S)	MGI
Arf floxed	NCI-FREDERICK
Arf-null (p19)	NCI-FREDERICK
ArfGFP	NCI-FREDERICK
Arg1 flox/flox Balb/c	EMMA
Arhgtm1Tnr	EMMA
Art F1	EMMA
Art KO	EMMA
ArtT	EMMA
Asf1b Gt(ROSA) 437Muv	EMMA
Atrtm1Ofc	EMMA
Atrtm2Ofc	EMMA
Atxn3 (ataxin 3)	EMMA
Aurkbtm1.1Mama	EMMA
Aven knockout	EMMA
Ayu21-18	EMMA
B(BR)-Steap3<fred>/A	Harwell
B(BR)-Steap3fred/Apb	EMMA
B(Beta)DB<tm2Ked>	Harwell
B.129P2-Mug1<tm1Vln>	MGI
B.129P2-Pzp<tm1Vln>	MGI
B.129S-Eif2b5<tm1Itl>	MGI
B.129S-Smad1<tm1Abr>	MGI
B.C3-Pde6b<rd1>	MGI
B.Cg-Creb1<tm1.1Berd> Dmd<mdx>	MGI
B.Cg-Pgk1<a>/WsH	Harwell
B.Cg-Pgk1a/WsH	EMMA
B.Cg-Spo11<tm1Sky> H2<aw9>/Orl	MGI
B.Cg-Spo11tm1Mjn�H2aw9/Orl	EMMA
B.Cg-Spo11tm1Sky H2aw9/Orl ou Spo11_C57BL/6J	EMMA
B.Cg-Tg(Hbb-b1)83Clo	Harwell
B.Cg-Tg(Hbb-b1)83Clo/WsH	EMMA
B.GL-Nox3<het>/H	MGI
B1 knockout	EMMA
B10.129-Cd4<tm1Jrp>	MGI
B10.129-H1<b>/(5M)Sn	MGI
B10.129-H47<b>/(21M)Sn	MGI
B10.129-Itk<tm1Ljb>	MGI
B10.129-Tcrd<tm1Mom>/Mmnc	MGI
B10.129-we<Bkr>/CyJ	MGI
B10.129/(11M)Sn	MGI
B10.129/(20M)Sn	MGI
B10.129P-H10<b>/(9M)SnJ	MGI
B10.129P-H11<b>/(10M)SnJ	MGI
B10.129P-H12<b>/(6M)SnJ	MGI
B10.129P-H46<b> H47<b>/(21M)Sn	MGI
B10.129P2(B6)-B2m<tm1Unc>/J	MGI
B10.129P2(B6)-Il10<tm1Cgn>/J	MGI
B10.129P2(B6)-Tcrb<tm1Mom>/Mmnc	MGI
B10.129P2-Ifnb1<tm1Tl>	MGI
B10.129S(B6)-Rag2<tm1Fwa>/Tac	MGI
B10.129S2(B6)-Cd4<tm1Litt>/J	MGI
B10.129S2(B6)-Ighm<tm1Cgn>/J	MGI
B10.A(R1)	MGI
B10.A(R2)	MGI
B10.A(R201)	MGI
B10.A(R203)	MGI
B10.A(R205)	MGI
B10.A(R209)	MGI
B10.A(R3)	MGI
B10.A(R5)	MGI
B10.A(R5)/SgSnJ	MGI
B10.A-(D1Mit65-D1Mit334)	MGI
B10.A-H2<a> H2-T18<a>/SgSnJ	MGI
B10.A-H2<h2>/(2R)SgSnJ	MGI
B10.A-H2<h4>/(4R)OlaMs	MGI
B10.A-H2<h4>/(4R)SgDvEg-Sh3pxd2b<nee>	MGI
B10.A-H2<h4>/(4R)SgDvEgJ	MGI
B10.A-H2<i5> H2-T18<a>/(5R)SgSnJ	MGI
B10.A-H2<i5>(R5)/Apb	MGI
B10.A/(2R)SgSnJ-Oca2<p-9J>	MGI
B10.A/(5R)SgSn-Galc<twi-2J>/J	MGI
B10.A/(R208)Ms	MGI
B10.A/(R224)Ms	MGI
B10.A/(R261)Ms	MGI
B10.A/SgSnJ-Hps3<coa-5J>/J	MGI
B10.B6JAnu-Dsg4<tbird>/Apb	MGI
B10.BR-H2<k>/SgSnJ	MGI
B10.BR-H2<k>/SgSnSlc	MGI
B10.BR-H2k/SnOrl	EMMA
B10.BXSB-(D13Mit3-D13Mit78)	MGI
B10.BXSB-(D13Mit3-D13Mit78) Yaa	MGI
B10.C-H3<c> H13<?> A/(28NX)SnJ	MGI
B10.C-H3<c>/SnJ	MGI
B10.C-H9<b>/(45N)SnJ	MGI
B10.C3-Zbtb16<lu>	MGI
B10.CE-H13<b> A<w>/(30NX)SnJ	MGI
B10.CE-H13<b>/(30NX)Sn	MGI
B10.Cg- H2<d> Tg(Ins2-HA)165Bri/ShrmJ	MGI
B10.Cg-Cacna1a<Tg-5J>	MGI
B10.Cg-Cacna1a<Tg-5J>/LetJ	MGI
B10.Cg-Fas<theo> H2<k>/Mmucd	MGI
B10.Cg-Grid2<ho-Jic> H2<u>	MGI
B10.Cg-Gsdma3<Rim3>/Ms	MGI
B10.Cg-H2<d> Tg(TcraCl4,TcrbCl4)1Shrm	MGI
B10.Cg-H2<h4> Sh3pxd2b<nee>/GrsrJ	MGI
B10.Cg-H2<k2> Tg(CD2-Ptpn11*C459S)1Axdr/AxdrOrl	MGI
B10.Cg-H2<k2> Tg(Dct-mHELKK)1Rc Tg(TcrHEL3A9)1Mmd/Apb	MGI
B10.Cg-H2<k> Cd74<tm1Liz>/Mmnc	MGI
B10.Cg-H2<k> Cd74<tm2Liz>/Mmnc	MGI
B10.Cg-H2<k> Cd74<tm3Liz>/Mmnc	MGI
B10.Cg-H2<k> Tg(Il2/NFAT-luc)83Rinc/J	MGI
B10.Cg-H2<k> Tg(NFkB/Fos-luc)26Rinc/J	MGI
B10.Cg-H2<r> H2-T18<b> Oca2<p-18J>/GrsrJ	MGI
B10.Cg-Il4<tm1Cgn> Tg(HLA-DRA*0101,HLA-DRB1*0101)1Dmz/Mmnc	MGI
B10.Cg-Mmp9<tm1Tvu> Dmd<mdx>	MGI
B10.Cg-Pax6<Sey>	MGI
B10.Cg-Ptprc<a> Cd79b<m1Ghost> H2<a>	MGI
B10.Cg-Ptprc<a> H2<a>	MGI
B10.Cg-Rag2<tm1Fwa> Tg(TcraH-Y,TcrbH-Y)71Vbo/Tac	MGI
B10.Cg-Rim4/Ms	MGI
B10.Cg-Rim5/Ms	MGI
B10.Cg-Tg(HSP-Cyp21a1)5Ms/Ms	MGI
B10.Cg-Tg(Igh2<k>3-83)1Nemz/J	MGI
B10.Cg-Tg(MMTV-Cyp21a1)9Ms/Ms	MGI
B10.Cg-Tg(TcrAND)53Hed/J	MGI
B10.Cg-Thy1<a> H2<d> Tg(TcraCl1,TcrbCl1)1Shrm	MGI
B10.Cg-Thy1<a> H2<d> Tg(TcraCl1,TcrbCl1)1Shrm/J	MGI
B10.D1-H2<q>/SgJ	MGI
B10.D1-H2<q>/SgJ-shmy<2J>/GrsrJ	MGI
B10.D2-H11<?>/(55N)SnJ	MGI
B10.D2-H1<a>/(58N)SnJ	MGI
B10.D2-H2<d>/n2SnJ	MGI
B10.D2-H2<d>/nSnJ-Shh<Hx>	MGI
B10.D2-H2<d>/oSn-Shh<Hx>	MGI
B10.D2-H2<i7>/(107R)EgJ	MGI
B10.D2-H8<b>/(57N)SnJ	MGI
B10.D2-Hc<0>	MGI
B10.D2-Tg(C3-1-TAg)cJeg/J	MGI
B10.D2-Trac<a>/Bo	MGI
B10.D2/(57N)Sn	MGI
B10.D2/(58N)Sn	MGI
B10.D2/nSn	MGI
B10.D2/nSn-Shh<Hx>/J	MGI
B10.D2/nSn-Tyr<c-4J>/J	MGI
B10.D2/nSnJ-Myo5a<d-n>/J	MGI
B10.D2/oSn	MGI
B10.HA/(33NX)Sn	MGI
B10.HTG-H2<g>/Apb	MGI
B10.KR-H3<d>/SnJ	MGI
B10.L-Slc11a1<Lsh>	MGI
B10.L-Slc11a1<r>	MGI
B10.L-Slc11a1<r>/H	Harwell
B10.LP-H13<b> A<w>	MGI
B10.LP-H13<b> A<w>/Sn	MGI
B10.LP-H3<b>	MGI
B10.LP-H3<b> H13<b>/(36NS)Sn	MGI
B10.LP-H3<b>/Sn	MGI
B10.LP-a	MGI
B10.NOD-H2<g7>/Apb	MGI
B10.NZW-H2<z>/HrosRbrc	MGI
B10.PA(L)-Pldn<pa> we Pax1<un> a<t>	MGI
B10.PA-Pldn<pa> H3<e> a<t>/SnJ	MGI
B10.PL-H2<u>	MGI
B10.PL/(73NS)Sn-Dst<dt-27J>/J	MGI
B10.R3-Casp1<tm1Sesh>	MGI
B10.RIII-Ea2<a>/(72NS)SnJ	MGI
B10.S-H2<s>/Sg	MGI
B10.S-H2<s>/SgMcdJ	MGI
B10.SJL-Dysf<im>/AwaJ	MGI
B10.SM-H2<v>/SgDv	MGI
B10.SPRETEi-(D17Mit24-D17Mit107)/Erh	MGI
B10.UW-H3<b> we Pax1<un> a<t>/SnJ	MGI
B10.UW-H3<b>/Sn	MGI
B10.UW-a	MGI
B10.Yaa.Bxs1(46-66)	EMMA
B10.Yaa.Bxs1(63-89)	EMMA
B10.Yaa.Bxs1,4(40-67)	EMMA
B10.Yaa.Bxs3(160-190)	EMMA
B10.Yaa.Bxs4(20-41)	EMMA
B10.Yaa.Bxs4(20-48)	EMMA
B10D2 IE-Lack	EMMA
B10D2-Tg(H2-Ea-LACK)1Ngkh/Orl	EMMA
B10Gn.Cg-Rn/J	MGI
B10JAnu.Cg-H2<k2> Cd40lg<tm1Flv> Tg(TcrHEL3A9)1Mmd/Apb	MGI
B10Rl.101-Ccd	MGI
B10Rl.Cg-Shh<Dsh>	MGI
B10ScSn.BXSB-(D1Mit1	Harwell
B10ScSn.BXSB-(D1Mit123-D1Mit1000) Chr YBXSB/MpJ/BjmjrH	EMMA
B10ScSn.BXSB-(D1Mit2	Harwell
B10ScSn.BXSB-(D1Mit235-D1Mit1000) Chr YBXSB/MpJ/BjmjrH	EMMA
B10ScSn.BXSB-(D1Mit3	Harwell
B10ScSn.BXSB-(D1Mit3-D1Mit235) Chr YBXSB/MpJ/BjmjrH	EMMA
B10ScSn.BXSB-(D1Mit3-D1Mit320) Chr YBXSB/MpJ/BjmjrH	EMMA
B10ScSn.BXSB-(D1Mit303-D1Mit305) Chr YBXSB/MpJ/BjmjrH	EMMA
B10ScSn.BXSB-(D1Mit33-D1Mit223) Chr YBXSB/MpJ/BjmjrH	EMMA
B10ScSn.Cg-T/J	MGI
B10SnJ.NOD-H2<g7>	MGI
B10SnSlc.Cg-H2<aw18>/H2<b>/Ms	MGI
B2 knockout	EMMA
B2+ (Th-IRES-BMPR2trunc-neomycin+)	EMMA
B6 x B6JCu.Cg-Atp8a2wl/J	JACKSON
B6 x B6JCu.Cg-wl/J	JACKSON
B6(101)-Mdh1<am1H>/LvtJ	MGI
B6(129)-Duox2<thyd>/J	MGI
B6(129)-Raf1tm2.1Ara/J	JACKSON
B6(129P2)-Pcdh15<av-6J>	MGI
B6(129P2)-sabe/J	MGI
B6(129S)-Et(cre/ERT2)25175Rdav/Mmmh	MGI
B6(129S)-Et(cre/ERT2)25279Rdav/Mmmh	MGI
B6(129S)-Et(cre/ERT2)25378Rdav/Mmmh	MGI
B6(129S)-Et(cre/ERT2)25422Rdav/Mmmh	MGI
B6(129S)-Et(cre/ERT2)25463Rdav/Mmmh	MGI
B6(129S)-Et(icre)21468Rdav/Mmmh	MGI
B6(129S)-Et(icre)21603Rdav/Mmmh	MGI
B6(129S)-Et(icre)21605Rdav/Mmmh	MGI
B6(129S)-Et(icre)21614Rdav/Mmmh	MGI
B6(129S)-Et(icre)21733Rdav/Mmmh	MGI
B6(129S)-Et(icre)22787Rdav/Mmmh	MGI
B6(129S)-Et(icre)23031Rdav/Mmmh	MGI
B6(129S)-Et(icre)23033Rdav/Mmmh	MGI
B6(129S2)-Sobp<jc-2J>/J	MGI
B6(129S4)-Dicer1<tm1Tara>/Mmnc	MGI
B6(129S4)-Et(EGFP/cre)16053Rdav/Mmmh	MGI
B6(129S4)-Et(EGFP/cre)16055Rdav/Mmmh	MGI
B6(129S4)-Et(EGFP/cre)16059Rdav/Mmmh	MGI
B6(129S4)-Et(EGFP/cre)16102Rdav/Mmmh	MGI
B6(129S4)-Et(EGFP/cre)16218Rdav/Mmmh	MGI
B6(129S4)-Et(EGFP/cre)16250Rdav/Mmmh	MGI
B6(129S4)-Et(EGFP/cre)16255Rdav/Mmmh	MGI
B6(129S4)-Et(EGFP/cre)16261Rdav/Mmmh	MGI
B6(129S4)-Et(EGFP/cre)16279Rdav/Mmmh	MGI
B6(129S4)-Et(cre/ERT2)119Rdav/J	MGI
B6(129S4)-Et(cre/ERT2)1382Rdav/J	MGI
B6(129S4)-Et(cre/ERT2)13866Rdav/J	MGI
B6(129S4)-Et(cre/ERT2)1642Rdav/J	MGI
B6(129S4)-Et(cre/ERT2)1645Rdav/J	MGI
B6(129S4)-Et(cre/ERT2)1957Rdav/J	MGI
B6(129S4)-Et(cre/ERT2)2007Rdav/J	MGI
B6(129S4)-Et(cre/ERT2)2047Rdav/J	MGI
B6(129S4)-Et(cre/ERT2)21Rdav/J	MGI
B6(129S4)-Et(cre/ERT2)296Rdav/J	MGI
B6(129S4)-Et(cre/ERT2)398Rdav/J	MGI
B6(129S4)-Et(cre/ERT2)4Rdav/J	MGI
B6(129S4)-Et(cre/ERT2)6691Rdav/J	MGI
B6(129S4)-Et(cre/ERT2)6959Rdav/J	MGI
B6(129S4)-Et(cre/ERT2)7089Rdav/J	MGI
B6(129S4)-Et(cre/ERT2)7149Rdav/J	MGI
B6(129S4)-Et(cre/ERT2)7381Rdav/J	MGI
B6(129S4)-Et(cre/ERT2)8120Rdav/J	MGI
B6(129S4)-Et(cre/ERT2)8131Rdav/J	MGI
B6(129S4)-Et(cre/ERT2)837Rdav/J	MGI
B6(129S4)-Et(cre/ERT2)9699Rdav/J	MGI
B6(129S4)-Et(icre)1402Rdav/J	MGI
B6(129S4)-Et(icre)1470Rdav/J	MGI
B6(129S4)-Et(icre)1555Rdav/J	MGI
B6(129S4)-Et(icre)754Rdav/J	MGI
B6(129S4)-Et(icre/ERT2)10596Rdav/J	MGI
B6(129S4)-Et(icre/ERT2)10727Rdav/J	MGI
B6(129S4)-Et(icre/ERT2)14163Rdav/J	MGI
B6(129S4)-Et(icre/ERT2)14208Rdav/J	MGI
B6(129S4)-Et(icre/ERT2)14915Rdav/J	MGI
B6(129S4)-Tg(SYN1-icre/mRFP1)9934Rdav/J	MGI
B6(129S6)-Clec9atm1.1Crs/H	EMMA
B6(129S7)-Scn8a<med-jo2J>/GrsrJ	MGI
B6(129S7)-Scn8a<med-jo2J>/J	MGI
B6(129X1)-Grm1<rcw-2J>/GrsrJ	MGI
B6(A)-Rpe65<rd12>/J	MGI
B6(A)-Tg(OPN1LW-DT)1Mame/J	MGI
B6(AKR)-Apc<Min>/J	MGI
B6(AKR)-Pfas<Sofa>/J	MGI
B6(C)-Cd1d1<tm1.2Aben>/J	MGI
B6(C)-H2-Ab1<bm12>/KhEgJ	MGI
B6(C)-Jmjd6<tm1.1Gbf>/Ieg	MGI
B6(C)-Jmjd6tm1.1Gbf/Ieg	EMMA
B6(C)-Mir150<tm1Rsky>/J	MGI
B6(C)-Tg(CAG-mCherry,-GAL4)769Gsn/J	MGI
B6(C)-Tg(CAG-mCherry,-GAL4)774Gsn/J	MGI
B6(C)-Tg(UAS-EGFP,-SOD1*G37R)135Gsn/J	MGI
B6(C)-Tg(UAS-EGFP,-SOD1*G37R)677Gsn/J	MGI
B6(C3)-Tg(GFAP-cre/ERT2)13Kdmc/Mmmh	MGI
B6(C3)-Tg(Pgk1-FLPo)10Sykr/J	MGI
B6(C3Fe)-Tal1Hpt/J	JACKSON
B6(CAST)-Prkra<lear>/GrsrJ	MGI
B6(CB17)-Hps6<ru-8J>/J	MGI
B6(Cg)-Ccktm2.1(cre/ERT2)Zjh/J	JACKSON
B6(Cg)-Klra5<tm1.1Cg	Harwell
B6(Cg)-Klra5tm1.1Cgbr/H	EMMA
B6(Cg)-Zbtb46tm1(HBEGF)Mnz/J	JACKSON
B6(D2)-Lmna<Dhe>/TyGrsrJ	MGI
B6(D2)-Rom1<Rgsc1156>/Rbrc	MGI
B6(D2)-Tg(CAG-GFP,-Uprt)985Cdoe/J	JACKSON
B6(D2)-Tg(CAG-HA/UPRT)985Code/J	JACKSON
B6(D2)-Tg(Igk-Lta/Ltb)10Cys/J	MGI
B6(D2)-Tg(Lck-Blr1)29Cys/J	MGI
B6(D2N).Spretus-Ahr<b-3>/J	MGI
B6(FVB)-B3gnt5<tm1.1Cfg>/Mmucd	MGI
B6(FVB)-Cd207<tm1.1Cfg>/Mmucd	MGI
B6(FVB)-Cd209a<tm1.1Cfg>/Mmucd	MGI
B6(FVB)-Clec1b/Clec9a<tm1.1Cfg>/Mmucd	MGI
B6(FVB)-Clec4b1<tm1.2Cfg>/Mmucd	MGI
B6(FVB)-Clec4g<tm1.1Cfg>/Mmucd	MGI
B6(FVB)-Colec12<tm1.1Cfg>/Mmucd	MGI
B6(FVB)-Galnt12<tm1.1Cfg>/Mmucd	MGI
B6(FVB)-Galnt3<tm1.1Cfg>/Mmucd	MGI
B6(FVB)-Lgals2<tm1.1Cfg>/Mmucd	MGI
B6(FVB)-Lgals9<tm1.1Cfg>/Mmucd	MGI
B6(FVB)-Mfng<tm1.1Cfg>/Mmucd	MGI
B6(FVB)-Mir146<tm1.1Bal>/J	MGI
B6(FVB)-Mitf<Mi-Mee>/J	MGI
B6(FVB)-Pomgnt1<tm1.1Cfg>/Mmucd	MGI
B6(FVB)-Siglec15<tm1.2Cfg>/Mmucd	MGI
B6(FVB)-Siglech<tm1.1Cfg>/Mmucd	MGI
B6(FVB)-St6galnac4<tm1.1Cfg>/Mmucd	MGI
B6(MOR)-Lhfpl5<hscy>/J	MGI
B6(SJL)-Clec4g<tm1.2Cfg>/Mmucd	MGI
B6(SJL)-Fras1tm1.1Pjsc/H	EMMA
B6(SJL)-Pou5f1tm1.1(cre/Esr1*)Yseg/J	JACKSON
B6(SJL)-Tardbp<tm1.1Pcw>/J	MGI
B6(SJL)-Tg(RP24-131B16/EGFP)37Ghan/J	JACKSON
B6(SJL)-Tg(tetO-Mif)279Aren/J	JACKSON
B6(V)-Bhrd/GrsrJ	MGI
B6(V)-Cdh23<v-2J>/J	MGI
B6(V)-chtl<2J>/GrsrJ	MGI
B6(V)-chtl<2J>/JLlp	MGI
B6,129-Prnd-/-	EMMA
B6,129-Sycntm1Rja	EMMA
B6,129-Tg90+/+[IRF],Prnptm1ZH1	EMMA
B6,129-Tg94+/+[IRF],Prnptm1ZH1	EMMA
B6,129-TgN[NSE]Prnp ZH1/ZH1	EMMA
B6,129Sv-Tg940(myc),PrnpZH1/zH1	EMMA
B6,129Sv-Tg941(myc),PrnpZH1/zH1	EMMA
B6-A<w-J>.CBy-Eda<Ta-By>/J	MGI
B6-A<w-J>.Cg-Eda<Ta-6J> +/+ Ar<Tfm>/J	MGI
B6-CD19-Cre	EMMA
B6-Cdkn1atm1Tyj/JRvO	EMMA
B6-Cre-Deleter	EMMA
B6-GPBP-1 -/-	EMMA
B6-Igh-JHT	EMMA
B6-Lcktm1Mal	EMMA
B6-Lcktm3Mal	EMMA
B6-Mx1-Cre	EMMA
B6-Pax3<Sp>.Cg-N/J	MGI
B6-Ppargc1a tm1Aztc	EMMA
B6-Tg-Kd	EMMA
B6-backcrossed Cd81 knockout	EMMA
B6-prnp (N20 PrP B6NHsd/CweOrl)	EMMA
B6. Cs19CAST/19B6	EMMA
B6.101-Tsk2	MGI
B6.101Rl-Qk<e5>	MGI
B6.129 HoxDDel3	EMMA
B6.129 Rag2<tm1Fwa> Il2rg<tm1Cgn>-Tg(TcraH-Y,TcrbH-Y)1Pas/Pas	MGI
B6.129 floxed Myh9	EMMA
B6.129(C)-Igfalstm1Yrb/J	JACKSON
B6.129(C)-Mthfd2<tm1Rmk>/Mmnc	MGI
B6.129(C)-Nrp1<tm1Ddg>/J	MGI
B6.129(C)-Smn1<tm1.1Jme>/J	MGI
B6.129(C3)-Vcam1<tm2Flv>/J	MGI
B6.129(Cg)-Ahi1tm1Jgg/J	JACKSON
B6.129(Cg)-Apoetm1Unc�Ighmtm1Cgn/Orl	EMMA
B6.129(Cg)-Asic3tm1Pig/Ieg	EMMA
B6.129(Cg)-P2ry14tm1.1Gac/Orl	EMMA
B6.129(Cg)-Pax2tm1Pgr/Kieg	EMMA
B6.129(FVB)-Ahr<tm3.1Bra>/J	MGI
B6.129(FVB)-Alcam<tm1Jawe>/J	MGI
B6.129(FVB)-Col1a2<tm1.1Mcbr>/J	MGI
B6.129(FVB)-Gabra1<tm1Geh>/J	MGI
B6.129(FVB)-Grina<tm1.1Ldh>	MGI
B6.129(FVB)-Grina<tm1.1Ldh> /Mmnc	MGI
B6.129(FVB)-Igf1<tm1Dlr>/J	MGI
B6.129(FVB)-Lepr<tm5Mgmj>/J	MGI
B6.129(FVB)-Ptgs2<tm2.1(Ptgs1)Fun>/J	MGI
B6.129(SJL)-Foxn1<tm1.1Dmsu>/J	MGI
B6.129(SJL)-Nrp1<tm2Ddg>/J	MGI
B6.129(SJL)-Oxtr<tm1.1Wsy>/J	MGI
B6.129(SJL)-Slc6a3<tm1(cre)Xz>/Cnrm	MGI
B6.129(SJL)-Slc6a3tm1(cre)Xz/Cnrm	EMMA
B6.129-Abca2<tm1Kdt>/J	MGI
B6.129-Abca3tm1Holz/Ieg	EMMA
B6.129-Abcc4<tm1Kruh>	MGI
B6.129-Abcd1<tm1Kan>/J	MGI
B6.129-Abcg8<tm1Elk>/J	MGI
B6.129-Abl1<m1>	MGI
B6.129-Abl1<tm1Mlg>	MGI
B6.129-Accn1<tm1.1Lzd>	MGI
B6.129-Accn1<tm1Wsh>/J	MGI
B6.129-Accn1tm1Wsh/J	JACKSON
B6.129-Accn2<tm1Wsh>/J	MGI
B6.129-Accn2tm1Wsh/J	JACKSON
B6.129-Accn3<tm1Wsh>	MGI
B6.129-Accn3<tm1Wsh>/J	MGI
B6.129-Accn3tm1Wsh/J	JACKSON
B6.129-Acss1<tm1Jsak>	MGI
B6.129-Actg1<tm1.1Erv>	MGI
B6.129-Adam17<tm1Imx>	MGI
B6.129-Adamts13<tm1Dgi> Vwf<tm1Wgr>	MGI
B6.129-Adamts13<tm1Dgi>/J	MGI
B6.129-Adar<tm1Knk>/Mmjax	MGI
B6.129-Adcyap1<tm1Nms>	MGI
B6.129-Add2<tm1Feb>	MGI
B6.129-Add2<tm1Feb>/Cnrm	MGI
B6.129-Add2tm1Feb/Cnrm	EMMA
B6.129-Adh5<tm1Stam>	MGI
B6.129-Adipoq<tm1Chan>	MGI
B6.129-Adra1b<tm1Cta> Adra1a<tm1Pcs>	MGI
B6.129-Adra2a<tm1Bkk>/J	MGI
B6.129-Adra2a<tm1Qiwa>	MGI
B6.129-Adra2b<tm1Gsb>	MGI
B6.129-Adra2c<tm1Gsb>/J	MGI
B6.129-Adrb1<tm1.1Rjl>	MGI
B6.129-Adrb1<tm1.1Rjl>/J	MGI
B6.129-Adrb2<tm1.1Rjl>	MGI
B6.129-Adrb2<tm1.1Rjl>/J	MGI
B6.129-Adrbk1<tm1Mca>/J	MGI
B6.129-Adrbk2<tm1Rjl>/J	MGI
B6.129-Ahi1<tm1Jgg>/J	MGI
B6.129-Ahi1tm1Jgg/J	JACKSON
B6.129-Ahr<tm1Bra>	MGI
B6.129-Ahr<tm1Bra>/J	MGI
B6.129-Ahr<tm1Gonz>	MGI
B6.129-Ahsg<tm1Mbl>	MGI
B6.129-Aifm2tmMarc/Ieg	EMMA
B6.129-Aip<tm2Bra>/J	MGI
B6.129-Akap5<tm1Gsm>	MGI
B6.129-Akap5<tm1Gsm>/Mmmh	MGI
B6.129-Akap6<tm1Jsco>/14J	MGI
B6.129-Akap6<tm1Jsco>/38J	MGI
B6.129-Akt2<tm1.1Mbb> Ldlr<tm1Her>/J	MGI
B6.129-Aldh1a1<tm1Gdu>/J	MGI
B6.129-Aldh5a1<tm1Kmg>/J	MGI
B6.129-Anapc2<tm1Hez>/J	MGI
B6.129-Ank<tm1.1Ejr>	MGI
B6.129-Apaf1<tm1Hez>/J	MGI
B6.129-Apba3<tm1.1Ski> Lyz2<tm1(cre)Ifo>	MGI
B6.129-Apba3<tm1.2Ski>	MGI
B6.129-Apbb1<tm1Quhu>/J	MGI
B6.129-Apc<tm1.1Alew>	MGI
B6.129-Apc<tm1Rak>	MGI
B6.129-Apc<tm2.1Alew>	MGI
B6.129-Apoa4<tm1Bres>	MGI
B6.129-Apobec1<tm1Ddsn> Ldlr<tm1Her>	MGI
B6.129-Apoc3<tm1Unc>/J	MGI
B6.129-Apoe<tm1Unc>	MGI
B6.129-Apoe<tm1Unc> Cdkn1a<tm1Tyj>	MGI
B6.129-Apoe<tm1Unc> Cx3cl1<tm1Sgs>	MGI
B6.129-Apoe<tm1Unc> Cx3cr1<tm1Zm>	MGI
B6.129-Apoe<tm1Unc> Ifng<tm1Ts>	MGI
B6.129-Apoe<tm1Unc> Ldlr<tm1Her>/J	MGI
B6.129-Apoe<tm1Unc> Pecam1<Gt(OST16303)Lex>	MGI
B6.129-Apoe<tm1Unc> Tcrd<tm1Mom>/Orl	MGI
B6.129-Apoetm1Unc�Tcrdtm1Mom/Orl	EMMA
B6.129-Arg1<tm1Rki>/J	MGI
B6.129-Arhgap15<tm1Ehi>	MGI
B6.129-Arhgef6<tm1Kkut>	MGI
B6.129-Arid1a<tm1.1Gusa>	MGI
B6.129-Arnt<tm1Bra>	MGI
B6.129-Arnt<tm1Mcs>/J	MGI
B6.129-Arntl<tm1Bra>	MGI
B6.129-Arntl<tm1Bra>/J	MGI
B6.129-Arrb2<tm1Rjl>/J	MGI
B6.129-Asah2<tm1Rlp>/Mmnc	MGI
B6.129-Ascl1<tm1And>/J	MGI
B6.129-Asic1tm1Wsh/J	JACKSON
B6.129-Asic2tm1Wsh/J	JACKSON
B6.129-Asic3tm1Wsh/J	JACKSON
B6.129-Asna1<tm1Hbha>/Mmnc	MGI
B6.129-Atf1<tm1Gsc>/Ieg	MGI
B6.129-Atf1tm1Gsc/Ieg	EMMA
B6.129-Atoh7<tm1Gla>	MGI
B6.129-Aurka<tm1.1Tvd>/J	MGI
B6.129-B2m<tm1Jae> Tap1<tm1Hpl>	MGI
B6.129-B2m<tm1Jae> Tap1<tm1Hpl>/Mmucd	MGI
B6.129-B2m<tm1Unc> H2-Ab1<tm1Doi>/DoiOrl	MGI
B6.129-B2mtm1Unc�H2-Ab1tm1Doi/DoiOrl	EMMA
B6.129-B3gnt5<tm1Then>	MGI
B6.129-Bace1<tm1Pcw>/J	MGI
B6.129-Bak1<tm1Thsn>	MGI
B6.129-Bak1<tm1Thsn>/J	MGI
B6.129-Bax<tm1Sjk> Lama2<tm1Eeng>	MGI
B6.129-Bbs1<tm1Vcs>/J	MGI
B6.129-Bbs2<tm1Vcs>/J	MGI
B6.129-Bbs4<tm1Vcs>/J	MGI
B6.129-Bcl2<tm1Dlo> Bcl2l11<tm1.1Ast>	MGI
B6.129-Bcl2l11<tm1.1Ast> Bax<tm1Sjk>	MGI
B6.129-Bcl6<tm1Sdt>	MGI
B6.129-Bdnf<tm1Bail>	MGI
B6.129-Bdnf<tm1Flee>	MGI
B6.129-Bhlhe40<tm1Tan>	MGI
B6.129-Bhlhe40<tm1Tan> Bhlhe41<tm1Mjro>	MGI
B6.129-Bhlhe41<tm1Mjro>	MGI
B6.129-Birc6<tm1Sjen>/Ieg	MGI
B6.129-Blmh<tm1Geh>/J	MGI
B6.129-Blnk<tm1Achn>/J	MGI
B6.129-Bmp4<tm1.1Jlch>	MGI
B6.129-Bmp8b<tm1Blh>	MGI
B6.129-Boc<tm1Rsk> Cdon<tm1Rsk>	MGI
B6.129-Boc<tm2Rsk> Cdon<tm1Rsk>	MGI
B6.129-Braf<tm1Bbd>	MGI
B6.129-Braf<tm1Zim>/Cnrm	MGI
B6.129-Braftm1Zim/Cnrm	EMMA
B6.129-Brca1<tm2Arge>	MGI
B6.129-Brd1<tm1Hko>	MGI
B6.129-Bsx<tm1Tre>	MGI
B6.129-Btla<tm1Dgra>/Mmucd	MGI
B6.129-Btla<tm1Kmm>/J	MGI
B6.129-C3<tm1Hrc>	MGI
B6.129-C3ar1<tm1Raw> Cpn1<tm1Raw>	MGI
B6.129-Cacna1f<tm1Ntbh>	MGI
B6.129-Cacna1h<tm1Kcam>/Mmmh	MGI
B6.129-Calb1<tm1Mpin>/J	MGI
B6.129-Camk2a<tm1Mllr>	MGI
B6.129-Camk2a<tm2Sva>/J	MGI
B6.129-Camk4<tm1Gsc>/Ieg	MGI
B6.129-Camk4tm1Gsc/Ieg	EMMA
B6.129-Capn10<tm1Chev>	MGI
B6.129-Capn2<tm1Tcs> Capn1<tm1Ahc>	MGI
B6.129-Capn2<tm1Tcs> Cast<tm1Tcs>	MGI
B6.129-Capn2<tm1Tcs> Cast<tm1Tcs> Capn1<tm1Ahc>	MGI
B6.129-Capn2<tm1Tcs>/Capn2<tm2.1Tcs> Meox2<tm1(cre)Sor> Capn1<tm1Ahc>	MGI
B6.129-Card9<tm1Tks>	MGI
B6.129-Cast<tm1Tcs>	MGI
B6.129-Cbx3tm1Pbs/Cnbc	EMMA
[truncated: 19,571 more rows]
