# Supplementary material for: The Mouse Age Phenome Knowledgebase and Disease-Specific Inter-Species Age Mapping
Source: PLoS One. 2013 Dec 3;8(12):e81114. doi: 10.1371/journal.pone.0081114 (PMC3849212; doi:10.1371/journal.pone.0081114)
Supplement: File S5 — Text mining evaluation results. This file contains the complete evaluation results of the text mining pipeline. (XLS) [file pone.0081114.s006.xls]

## Sheet: test_data
tempID_11	ComparativeStudy	PMID: 18701698	2008	J Neurosci	Microglial dysfunction and defective beta-amyloid clearance pathways in aging Alzheimers disease mice.	To determine the effects of aging and Abeta deposition on microglial ability to clear Abeta, we used quantitative PCR to analyze gene expression in freshly isolated adult microglia from 1.5-, 3-, 8-, and 14-month-old transgenic PS1-APP mice, an established mouse model of AD, and from their nontransgenic littermates. We found that microglia from old PS1-APP mice, but not from younger mice, have a …	Early microglial accumulation in Alzheimer's disease (AD) delays disease progression by promoting clearance of beta-amyloid (Abeta) before formation of senile plaques. However, persistent Abeta accumulation despite increasing microglial numbers suggests that the ability of microglia to clear Abeta may decrease with age and progression of AD pathology. To determine the effects of aging and Abeta d…	Aging/genetics/pathology/*physiology, Alzheimer Disease/genetics/*metabolism/pathology/physiopathology, Amyloid beta-Peptides/*deficiency/genetics/*metabolism, Animals, Mice, Mice, Transgenic, Microglia/*metabolism/pathology/physiology, Signal Transduction/genetics/*physiology PMC - PMC2597474 MID - NIHMS65138	AgeTerm: 14-month-old	NonSpecific	MIN: 392	MAX: 392	AD,	PRODUCTION, PCR, NECROSIS, TUMOR NECROSIS,			, C0677874, C0333516, C0027540, , C1548180,	Strain:	StrainMGIid:	Official DO: ALZHEIMERS DISEASE,
tempID_81	ComparativeStudy	PMID: 20061631	2010	J Alzheimers Dis	Alterations in brain cholesterol metabolism in the APPSLxPS1mut mouse, a model for Alzheimers disease.	We found that APPSLxPS1mut mice, at the age of 9 months when AD-like pathology starts to develop, display increased levels of the cholesterol precursor desmosterol and of the cholesterol metabolite 27-hydroxy(OH)cholesterol in their cerebellum in comparison with wild-type controls. At the age of 21 months, when APPSLxPS1mut brain contains abundant amyloid deposits, desmosterol levels had further …	Disturbances in cerebral cholesterol metabolism have been implicated in the pathogenesis of Alzheimer's disease (AD). Here, we provide evidence that alterations in brain cholesterol homeostasis also can be a consequence of disease progression. We found that APPSLxPS1mut mice, at the age of 9 months when AD-like pathology starts to develop, display increased levels of the cholesterol precursor des…	Age Factors, Alzheimer Disease/enzymology/*genetics/*metabolism, Amyloid beta-Protein Precursor/biosynthesis/*genetics, Animals, Brain/enzymology/*metabolism/pathology, Cholesterol/biosynthesis/*genetics/*metabolism, Desmosterol/antagonists & inhibitors/metabolism, *Disease Models, Animal, Mice, Mice, Inbred C57BL, Mice, Neurologic Mutants, Mice, Transgenic, Nerve Tissue Proteins/genetics, Oxidor…	AgeTerm: age of 9 months	NonSpecific	MIN: 252	MAX: 252	ALZHEIMERS DISEASE,	PATHOLOGY, AMYLOID, EXAMINED,			C0677042, C0332128, , C0011560,	Strain:	StrainMGIid:	Official DO: ALZHEIMERS DISEASE,
tempID_86	ComparativeStudy	PMID: 20307581	2010	Behav Brain Res	Regional metabolic alteration of Alzheimers disease in mouse brain expressing mutant human APP-PS1 by 1H HR-MAS.	These findings demonstrated that the behavioral abnormalities of the APP-PS1 mice started at about 30 weeks of age and that the hippocampus and temporal cortex were the most sensitive regions during early-stage AD. In addition, the results of this study confirmed that an increase of mIns and sIns precedes the reduction of the NAA level. These findings demonstrated that the metabolism of the APP-P…	This study aimed to find the most sensitive brain region of APP-PS1 mice in early-stage Alzheimer's disease (AD) and to compare the findings with wild-type mouse brain using (1)H high resolution magic angle spectroscopy (HR-MAS). At 18 and 35 weeks of age, the object recognition test was performed with both APP-PS1 and wild-type mice, and the metabolite concentrations were measured in six brain r…	Age Factors, Alzheimer Disease/*metabolism, Amyloid beta-Protein Precursor/*genetics/metabolism, Animals, Brain/*metabolism, Brain Mapping/*veterinary, Discrimination Learning/*physiology, Disease Models, Animal, Early Diagnosis, Humans, Magnetic Resonance Spectroscopy, Matched-Pair Analysis, Mice, Mice, Neurologic Mutants, Mice, Transgenic, Presenilin-1/*genetics/metabolism, Protease Nexins, Rec…	AgeTerm: about 30 weeks of age	NonSpecific	MIN: 210	MAX: 210	AD,	ABNORMALITIES, FINDINGS,			C0243095, , C0000768, , ,	Strain:	StrainMGIid:	Official DO: ALZHEIMERS DISEASE,
tempID_102	ComparativeStudy	PMID: 20600909	2010	Neurobiol Dis	Enoxaparin treatment administered at both early and late stages of amyloid beta deposition improves cognition of APPswe/PS1dE9 mice with differential effects on brain Abeta levels.	Furthermore, Enox treatment seemed to decrease guanidine HCl-extracted brain A beta levels at 5 months of age, but significantly increased guanidine HCl-extracted A beta 42 and A beta 40 levels in both 10- and 12-month-old mice. In conclusion, Enox treatment, either at an early or a late stage of A beta accumulation, could improve cognition in APPswe/PS1dE9 mice. However, since Enox treatment at …	Enoxaparin (Enox), a low molecular weight heparin, has been shown to lower brain amyloid beta (A beta) load in a mouse model for Alzheimer's disease. However, the effect of Enox on cognition was not studied. Therefore, we examined the effect of peripheral Enox treatment on cognition and brain A beta levels in the APPswe/PS1dE9 mouse model by giving injections at an early (starting at 5 months of …	Alzheimer Disease/*drug therapy/metabolism, Amyloid beta-Peptides/*antagonists & inhibitors/biosynthesis/*metabolism, Animals, Cognition Disorders/*drug therapy/metabolism, Disease Models, Animal, Enoxaparin/*pharmacology/therapeutic use, Female, Humans, Mice, Mice, Inbred C57BL, Mice, Transgenic, Plaque, Amyloid/*drug therapy/*metabolism	AgeTerm: at 5 months of age	NonSpecific	MIN: 140	MAX: 140	ALZHEIMERS DISEASE, DISEASE,	PATHOLOGY,			C0677042, ,	Strain:	StrainMGIid:	Official DO: DISEASE, ALZHEIMERS DISEASE,
tempID_225	JournalArticle	PMID: 18791173	2009	Invest Ophthalmol Vis Sci	Beta-amyloid deposition and functional impairment in the retina of the APPswe/PS1DeltaE9 transgenic mouse model of Alzheimers disease.	PURPOSE: To determine whether beta-amyloid (Abeta) deposition affects the structure and function of the retina of the APPswe/PS1DeltaE9 transgenic (tg) mouse model of Alzheimers disease. METHODS: Retinas from 12- to 19-month old APPswe/PS1DeltaE9 tg and age-matched non-transgenic (ntg) littermates were single or double stained with thioflavine-S and antibodies against Abeta, glial fibrillar acidi…	PURPOSE: To determine whether beta-amyloid (Abeta) deposition affects the structure and function of the retina of the APPswe/PS1DeltaE9 transgenic (tg) mouse model of Alzheimer's disease. METHODS: Retinas from 12- to 19-month old APPswe/PS1DeltaE9 tg and age-matched non-transgenic (ntg) littermates were single or double stained with thioflavine-S and antibodies against Abeta, glial fibrillar acid…	Aging/physiology, Alzheimer Disease/genetics/*metabolism/physiopathology, Amyloid beta-Peptides/*metabolism, Amyloid beta-Protein Precursor/genetics, Animals, Antigens, Differentiation/metabolism, Choline O-Acetyltransferase/metabolism, *Disease Models, Animal, Electroretinography, Female, Fluorescent Antibody Technique, Indirect, Fluorescent Dyes/metabolism, Glial Fibrillary Acidic Protein/metab…	AgeTerm: 19-month old	NonSpecific	MIN: 532	MAX: 532	ALZHEIMERS DISEASE, DISEASE, RETINAL DISEASE,	OTHER, DYSFUNCTION, FINDINGS, NTG,			, C1847730, , C0243095, C0277785, C1868670,	Strain:	StrainMGIid:	Official DO: RETINAL DISEASE, DISEASE, ALZHEIMERS DISEASE,
tempID_268	JournalArticle	PMID: 18926603	2010	Neurobiol Aging	High-fat diet aggravates amyloid-beta and tau pathologies in the 3xTg-AD mouse model.	To investigate potential dietary risk factors of Alzheimers disease (AD), triple transgenic (3xTg-AD) mice were exposed from 4 to 13 months of age to diets with a low n-3:n-6 polyunsaturated fatty acid (PUFA) ratio incorporated in either low-fat (5% w/w) or high-fat (35% w/w) formulas and compared with a control diet. The n-3:n-6 PUFA ratio was decreased independently of the dietary treatments in…	To investigate potential dietary risk factors of Alzheimer's disease (AD), triple transgenic (3xTg-AD) mice were exposed from 4 to 13 months of age to diets with a low n-3:n-6 polyunsaturated fatty acid (PUFA) ratio incorporated in either low-fat (5% w/w) or high-fat (35% w/w) formulas and compared with a control diet. The n-3:n-6 PUFA ratio was decreased independently of the dietary treatments i…	Alzheimer Disease/chemically induced/*metabolism, Amyloid beta-Peptides/*metabolism, Animals, Brain/drug effects/*metabolism, Dietary Fats/adverse effects/metabolism/*pharmacology, *Disease Models, Animal, Fatty Acids, Omega-3/adverse effects/*pharmacology, Humans, Mice, Mice, Transgenic, tau Proteins/*metabolism	AgeTerm: 4 to 13 months of age	AgeOfEvaluation	MIN: 112	MAX: 364	ALZHEIMERS DISEASE, ALZHEIMERS DISEASE, DISEASE,	AD,			, C0332133,	Strain:	StrainMGIid:	Official DO: DISEASE, ALZHEIMERS DISEASE,
tempID_294	JournalArticle	PMID: 18974993	2008	Acta Neuropathol	Transient intraneuronal A beta rather than extracellular plaque pathology correlates with neuron loss in the frontal cortex of APP/PS1KI mice.	A loss of neurons was found in the frontal cortex at the age of 6 months coinciding with the decrease of intraneuronal immunoreactivity, suggesting that the neurons with early intraneuronal A beta accumulation were lost. Strikingly, no neuron loss was observed in the thalamus despite the development of abundant plaque pathology with levels comparable to the frontal cortex. This study suggests tha…	The accumulation of beta-amyloid (A beta) plaques and neurofibrillary tangles consisting of hyperphosphorylated tau protein are pathological features of Alzheimer's disease (AD) commonly modeled in mice using known human familial mutations; however, the loss of neurons also found to occur in AD is rarely observed in such models. The mechanism of neuron degeneration remains unclear but is of great…	Age Factors, Alzheimer Disease/*genetics/metabolism/pathology, Amyloid beta-Peptides/metabolism, Amyloid beta-Protein Precursor/*genetics/metabolism, Analysis of Variance, Animals, Cell Death, Extracellular Fluid/metabolism, Frontal Lobe/metabolism/pathology, Gene Knock-In Techniques, Humans, Immunohistochemistry/methods, Mice, Mice, Transgenic, Nerve Degeneration/genetics/metabolism/pathology, N…	AgeTerm: age of 6 months	NonSpecific	MIN: 168	MAX: 168	PLAQUE, AD,	PATHOLOGY, DEATH, LOSS OF NEURONS, NEURON LOSS,			, C1559081, C1306577, C0677042, C0598940,	Strain:	StrainMGIid:	Official DO: ALZHEIMERS DISEASE,
tempID_296	JournalArticle	PMID: 18977397	2009	Behav Brain Res	Aged Tg2576 mice are impaired on social memory and open field habituation tests.	Behav Brain Res 2008;189:126-38] we found that very few cognitive tests were suitable for demonstrating deficits in Tg2576 mice, an amyloid over-expression model of Alzheimers disease, even at 23 months of age. However, in a retrospective analysis of a separate project on these mice, tests of social memory and open field habituation revealed large cognitive impairments. Controls showed good open …	In a previous publication [Deacon RMJ, Cholerton LL, Talbot K, Nair-Roberts RG, Sanderson DJ, Romberg C, et al. Age-dependent and -independent behavioral deficits in Tg2576 mice. Behav Brain Res 2008;189:126-38] we found that very few cognitive tests were suitable for demonstrating deficits in Tg2576 mice, an amyloid over-expression model of Alzheimer's disease, even at 23 months of age. However,…	Age Factors, Alzheimer Disease/genetics/*physiopathology/psychology, Amyloid beta-Peptides/genetics/metabolism, Animals, Cognition/physiology, Disease Models, Animal, Exploratory Behavior/physiology, Female, Habituation, Psychophysiologic/*physiology, Male, Memory/*physiology, Mice, Mice, Transgenic, Motor Activity/physiology, *Social Behavior	AgeTerm: at 23 months of age	NonSpecific	MIN: 644	MAX: 644	ALZHEIMERS DISEASE, DISEASE,	HYPERACTIVE, AMYLOID,			, C0424295, , C0011560, ,	Strain:	StrainMGIid:	Official DO: DISEASE, ALZHEIMERS DISEASE,
tempID_395	JournalArticle	PMID: 19115386	2009	Glia	The Alzheimers disease drug memantine increases the number of radial glia-like progenitor cells in adult hippocampus.	In this study, we examined the effect of memantine, an NMDA-R antagonist that is clinically used for the treatment of Alzheimers disease, on primary progenitor cells exhibiting a radial glia-like (RGL) morphology in the DG. We injected 3-month-old mice with memantine (50 mg/kg body weight, intraperitoneally [i.p.]); 3 days later, we injected the mice with 5-bromo-2-deoxyuridine (BrdU; 75 mg/kg bo…	New neurons are continuously generated in the hippocampus of the adult mammalian brain, and N-methyl-D-aspartate receptor (NMDA-R) antagonists have been found to increase the number of newly generated neurons in the dentate gyrus (DG) of the adult hippocampus. In this study, we examined the effect of memantine, an NMDA-R antagonist that is clinically used for the treatment of Alzheimer's disease,…	Aging/metabolism, Alzheimer Disease/*drug therapy, Animals, Biological Markers/analysis/metabolism, Bromodeoxyuridine, Cell Differentiation/drug effects/physiology, Cell Division/drug effects/physiology, Cell Proliferation/drug effects, Excitatory Amino Acid Antagonists/pharmacology, Hippocampus/cytology/*drug effects/metabolism, Intermediate Filament Proteins/analysis/metabolism, Male, Memantine…	AgeTerm: 3-month-old	AgeOfEvaluation	MIN: 84	MAX: 84	ALZHEIMERS DISEASE, DISEASE,	MORPHOLOGY, BODY, EXAMINED,			, C1268086, C0700329, C0332128, , ,	Strain:	StrainMGIid:	Official DO: DISEASE, ALZHEIMERS DISEASE,
tempID_439	JournalArticle	PMID: 19162087	2009	Behav Brain Res	Intermediate- and long-term recognition memory deficits in Tg2576 mice are reversed with acute calcineurin inhibition.	Our findings demonstrate that aberrant CaN activity mediates object recognition deficits in 5 months old Tg2576 when NOR is employed as a test for ITM and LTM. In human AD, CaN inhibition may lead the way for therapeutics to improve declarative memory performance as demonstrated in a mouse model for AD.	The Tg2576 transgenic mouse is an extensively characterized animal model for Alzheimer's disease (AD). Similar to AD, these mice suffer from progressive decline in several forms of declarative memory including contextual fear conditioning and novel object recognition (NOR). Recent work on this and other AD animal models suggests that initial cognitive deficits are due to synaptic dysfunction that…	Alzheimer Disease/complications/genetics, Amyloid beta-Protein Precursor/genetics, Analysis of Variance, Animals, Calcineurin/*antagonists & inhibitors/*metabolism, Cognition/drug effects/*physiology, Disease Models, Animal, Exploratory Behavior/drug effects/physiology, Female, Humans, Immunosuppressive Agents/pharmacology, Male, Memory Disorders/drug therapy/etiology/genetics/*metabolism, Mice, …	AgeTerm: 5 months old	NonSpecific	MIN: 140	MAX: 140	AD,	EMPLOYED, FINDINGS,			, , C0243095, C0557351,	Strain:, NOR	StrainMGIid:	Official DO: ALZHEIMERS DISEASE,
tempID_442	JournalArticle	PMID: 19167467	2009	Neuroscience	Asymmetric expression patterns of brain transthyretin in normal mice and a transgenic mouse model of Alzheimers disease.	Unlike the normal mice, however, the hemispheric levels of TTR transcripts of 2- and 6-month-old Tg2576 mice, a transgenic AD mouse model overexpressing Abeta, were symmetric in both sexes. Furthermore, at the age of 10 months when the pathological AD-like features had developed, the level of TTR transcripts in the left hemisphere of the male Tg2576 became significantly lower than the right one. …	Brain asymmetry is linked with several neurological diseases, and transthyretin (TTR) is a protein sequestering beta-amyloid (Abeta) and helping to prevent the Alzheimer's disease (AD). We show, by real time reverse transcription-polymerase chain reaction (RT-PCR), in situ hybridization and Western blotting, that TTR exhibits a pattern of adult male-specific, leftward distribution in the mouse br…	Age Factors, Alzheimer Disease/genetics/metabolism/*pathology, Amyloid beta-Peptides/genetics/metabolism, Animals, Brain/*metabolism, Disease Models, Animal, Enzyme-Linked Immunosorbent Assay/methods, Female, Functional Laterality/*genetics, Gene Expression/*genetics, Gene Expression Profiling/methods, Humans, Male, Mice, Mice, Inbred C57BL, Mice, Transgenic, Oligonucleotide Array Sequence Analys…	AgeTerm: 6-month-old	NonSpecific	MIN: 168	MAX: 168	AD,	NORMAL,	Male		C1873497,	Strain:	StrainMGIid:	Official DO: ALZHEIMERS DISEASE,
tempID_447	JournalArticle	PMID: 19170443	2009	Behav Neurosci	Limited impact of social isolation on Alzheimer-like symptoms in a triple transgenic mouse model.	Mutant and wild type mice of both sexes were housed singly or in groups from weaning, and evaluated behaviorally at 6 to 7 months of age. Independent of sex, the 3 x Tg-AD genotype was associated with enhanced acoustic startle response, improved performance in the cued version of the water maze and a clear impairment in the Y maze. Notably, the female (but not male) mutant mice showed increased a…	Gene-environment interactions are known to play a major role in the ethiopathology of several neuropsychiatric disorders, including Alzheimer's disease (AD). The present study investigates whether environmental manipulations, that is, social isolation, may affect the genetic predisposition to develop AD-related traits in a triple transgenic mouse model (3 x Tg-AD), as suggested by our previous st…	Acoustic Stimulation/methods, Amyloid/metabolism, Amyloid beta-Protein Precursor/genetics, Animals, Behavior, Animal, Cues, Disease Models, Animal, Environment, Exploratory Behavior/physiology, Female, Hippocampus/metabolism/pathology, Humans, Male, Maze Learning/physiology, Memory/physiology, Mice, Mice, Transgenic, Mutation/genetics, Presenilin-1/genetics, Psychoacoustics, Schizophrenia/*geneti…	AgeTerm: 6 to 7 months of age	NonSpecific	MIN: 168	MAX: 196	ALZHEIMERS DISEASE,	IMPAIRMENT, ANXIETY, MUTANT, SEX, INDEPENDENT,	Female		, , C1299583, C0684336, C1314687, C1963064, C0596988,	Strain:	StrainMGIid:	Official DO: ALZHEIMERS DISEASE,
tempID_470	JournalArticle	PMID: 19214638	2009	Mol Imaging Biol	Limitations of small animal PET imaging with [18F]FDDNP and FDG for quantitative studies in a transgenic mouse model of Alzheimers disease.	PURPOSE: We evaluated the usefulness of small animal brain positron emission tomography (PET) imaging with the amyloid-beta (A beta) probe 2-(1-{6-[(2-[(18)F]fluoroethyl)(methyl)amino]-2-naphthyl}ethylidene)malonitrile ([(18)F]FDDNP) and with 2-deoxy-2-[F-18]fluoro-D-glucose (FDG) for detection and quantification of pathological changes occurring in a transgenic mouse model of Alzheimers disease …	PURPOSE: We evaluated the usefulness of small animal brain positron emission tomography (PET) imaging with the amyloid-beta (A beta) probe 2-(1-{6-[(2-[(18)F]fluoroethyl)(methyl)amino]-2-naphthyl}ethylidene)malonitrile ([(18)F]FDDNP) and with 2-deoxy-2-[F-18]fluoro-D-glucose (FDG) for detection and quantification of pathological changes occurring in a transgenic mouse model of Alzheimer's disease…	Alzheimer Disease/pathology/*radionuclide imaging, Amyloid beta-Peptides/metabolism, Animals, Brain/pathology/*radionuclide imaging, Brain Chemistry, *Disease Models, Animal, Fluorodeoxyglucose F18/diagnostic use/*pharmacokinetics, Imaging, Three-Dimensional/methods, Mice, Mice, Transgenic, Nitriles/diagnostic use/*pharmacokinetics, Phantoms, Imaging, Positron-Emission Tomography/*methods, Radiop…	AgeTerm: age 13-15 month	NonSpecific	MIN: 364	MAX: 420	ALZHEIMERS DISEASE, DISEASE,				, , ,	Strain:, PET	StrainMGIid:	Official DO: DISEASE, ALZHEIMERS DISEASE,
tempID_496	JournalArticle	PMID: 19239474	2009	Br J Pharmacol	CHF5074, a novel gamma-secretase modulator, attenuates brain beta-amyloid pathology and learning deficit in a mouse model of Alzheimers disease.	BACKGROUND AND PURPOSE: We evaluated the effects of 1-(3,4-dichloro-2-fluoro[1,1-biphenyl]-4-yl)-cyclopropanecarboxylic acid (CHF5074), a new gamma-secretase modulator, on brain beta-amyloid pathology and spatial memory in transgenic mice expressing the Swedish and London mutations of human amyloid precursor protein (hAPP). EXPERIMENTAL APPROACH: Sixty 6-month-old hAPP mice were treated for 6 mon…	BACKGROUND AND PURPOSE: We evaluated the effects of 1-(3',4'-dichloro-2-fluoro[1,1'-biphenyl]-4-yl)-cyclopropanecarboxylic acid (CHF5074), a new gamma-secretase modulator, on brain beta-amyloid pathology and spatial memory in transgenic mice expressing the Swedish and London mutations of human amyloid precursor protein (hAPP). EXPERIMENTAL APPROACH: Sixty 6-month-old hAPP mice were treated for 6 …	Alzheimer Disease/*drug therapy/pathology/psychology, Amyloid Precursor Protein Secretases/*antagonists & inhibitors, Amyloid beta-Peptides/metabolism, Amyloid beta-Protein Precursor/genetics/metabolism, Animals, Anti-Inflammatory Agents, Non-Steroidal/pharmacology/therapeutic use, Behavior, Animal/drug effects, Brain/*drug effects/metabolism/pathology, Cyclopropanes/*pharmacology/therapeutic use…	AgeTerm: 6-month-old	AgeOfEvaluation	MIN: 168	MAX: 168	ALZHEIMERS DISEASE, DISEASE,	PATHOLOGY, AMYLOID, INFLAMMATION,			, , C0011560, C0021368, C0677042,	Strain:	StrainMGIid:	Official DO: DISEASE, ALZHEIMERS DISEASE,
tempID_522	JournalArticle	PMID: 19286451	2009	Neuroscience	Suppression of nuclear factor kappa B ameliorates astrogliosis but not amyloid burden in APPswe/PS1dE9 mice.	This study investigated the role of nuclear factor kappa B (NF-kappaB) in regulating neuroinflammation and Abeta deposition in a transgenic mouse model of AD. The APPswe/PS1dE9 mice and their wild-type controls received either the NF-kappaB inhibitor pyrrolidine dithiocarbamate (PDTC, i.p. 50 mg/kg daily) or saline starting at 7 months of age for 5 months. Expression of cyclooxygenase-2 (COX-2), …	Neuroinflammation has been linked to the pathologies of Alzheimer's disease (AD), however, its effects on beta-amyloid (Abeta) burden are unclear. This study investigated the role of nuclear factor kappa B (NF-kappaB) in regulating neuroinflammation and Abeta deposition in a transgenic mouse model of AD. The APPswe/PS1dE9 mice and their wild-type controls received either the NF-kappaB inhibitor p…	Alzheimer Disease/*metabolism/*pathology, Amyloid/*metabolism, Amyloid beta-Peptides/metabolism, Amyloid beta-Protein Precursor/genetics, Animals, Astrocytes/*pathology, Cerebral Cortex/metabolism/pathology, Cyclooxygenase 2/biosynthesis, Hippocampus/metabolism/pathology, Injections, Intraperitoneal, Mice, Mice, Transgenic, Microtubule-Associated Proteins/biosynthesis, Mutation, NF-kappa B/*antag…	AgeTerm: at 7 months of age	AgeOfEvaluation	MIN: 196	MAX: 196	AD,	NECROSIS, ASTROGLIOSIS,			, C0027540, C1868317, ,	Strain:	StrainMGIid:	Official DO: ALZHEIMERS DISEASE,
tempID_572	JournalArticle	PMID: 19362755	2011	Neurobiol Aging	Cyclophilin D deficiency improves mitochondrial function and learning/memory in aging Alzheimer disease mouse model.	In transgenic AD-type mice overexpressing mutant amyloid precursor protein (APP) and Abeta (mAPP), CypD deficiency improves mitochondrial and synaptic function and learning/memory up to 12 months old. Here we provide evidence of the protective effects of CypD deficiency in aged AD mice (22-24 months). Cyp D deficient mAPP mice demonstrate less calcium-induced mitochondrial swelling, increased mit…	Mitochondrial stress is one of the early features of Alzheimer disease (AD). Mitochondrial Abeta has been linked to mitochondrial toxicity. Our recent study demonstrated that cyclophilin D (CypD) mediated mitochondrial permeability transition pore (mPTP) is an important mechanism for neuronal and synaptic stress induced by both Abeta and oxidative stress. In transgenic AD-type mice overexpressing…	*Aging, Alzheimer Disease/*complications/genetics, Amyloid beta-Protein Precursor/genetics, Analysis of Variance, Animals, Brain/metabolism, Calcium/metabolism, Cyclophilins/*deficiency/metabolism, Disease Models, Animal, Electron Transport Complex IV/metabolism, Humans, Learning Disorders/*etiology/*pathology, Maze Learning/physiology, Mice, Mice, Inbred C57BL, Mice, Transgenic, Mitochondria/*ph…	AgeTerm: up to 12 months old	NonSpecific	MIN: 0	MAX: 336	AD,	DYSFUNCTION, MUTANT, PATHOLOGY, AMYLOID, SWELLING,			, C0013604, , C0011560, C0038999, C0677042, C0596988, C0277785,	Strain:	StrainMGIid:	Official DO: ALZHEIMERS DISEASE,
tempID_611	JournalArticle	PMID: 19416837	2009	Proc Natl Acad Sci U S A	p75 reduces beta-amyloid-induced sympathetic innervation deficits in an Alzheimers disease mouse model.	The majority of p75-deficient AD mice died by 3 weeks of age. The lethality is associated with severe defects in sympathetic innervation to multiple organs. When 1 copy of the BACE1 gene encoding a protein essential in Abeta production was deleted in p75-deficient AD mice, sympathetic innervation was significantly restored.	Beta-amyloid (Abeta) has adverse effects on brain cells, but little is known about its effects on the peripheral nervous system in Alzheimer's disease (AD). Several lines of in vitro evidence suggest that the neurotrophin receptor p75 mediates or exacerbates Abeta-induced neurotoxicity. Here, we show that p75-deficient sympathetic neurons are more sensitive to Abeta-induced neurite growth inhibit…	Alzheimer Disease/*metabolism, Amyloid Precursor Protein Secretases/metabolism, Amyloid beta-Peptides/*metabolism, Animals, Aspartic Acid Endopeptidases/metabolism, Disease Models, Animal, Male, Mice, Mice, Transgenic, Mutation, Neurons/metabolism, Receptor, Nerve Growth Factor/*physiology, Stellate Ganglion/metabolism, Sweating, Sympathetic Nervous System/*metabolism, Time Factors PMC - PMC26831…	AgeTerm: by 3 weeks of age	NonSpecific	MIN: 0	MAX: 21	AD,	PRODUCTION, DIED,			, , C1548180, C1306577, C1546956,	Strain:	StrainMGIid:	Official DO: ALZHEIMERS DISEASE,
tempID_654	JournalArticle	PMID: 19471248	2009	Mol Ther	Expression of neprilysin in skeletal muscle reduces amyloid burden in a transgenic mouse model of Alzheimer disease.	We have introduced adeno-associated virus (AAV) expressing the mouse NEP gene into the hindlimb muscle of 6-month-old human amyloid precursor protein (hAPP) (3X-Tg-AD) mice, an age which correlates with early stage AD. Overexpression of NEP in muscle decreased brain soluble Abeta peptide levels by approximately 60% and decreased amyloid deposits by approximately 50%, with no apparent adverse effe…	Neprilysin (NEP) is a zinc metallopeptidase that efficiently degrades the amyloid beta (Abeta) peptides believed to be involved in the etiology of Alzheimer disease (AD). The focus of this study was to develop a new and tractable therapeutic approach for treating AD using NEP gene therapy. We have introduced adeno-associated virus (AAV) expressing the mouse NEP gene into the hindlimb muscle of 6-…	Alzheimer Disease/*metabolism, Amyloid beta-Protein Precursor/*metabolism, Animals, Blotting, Western, Brain/metabolism/pathology, Dependovirus/genetics, Disease Models, Animal, *Gene Expression Regulation, Gene Therapy/methods, Hindlimb/metabolism/pathology, Humans, Immunohistochemistry, Mice, Mice, Transgenic, Muscle, Skeletal/metabolism/pathology, Neprilysin/genetics/*metabolism PMC - PMC28352…	AgeTerm: 6-month-old	NonSpecific	MIN: 168	MAX: 168	AD,	FINDINGS, OTHER, AMYLOID, ADVERSE EFFECTS,			, C0879626, , C0011560, C0243095, C1868670,	Strain:	StrainMGIid:	Official DO: ALZHEIMERS DISEASE,
tempID_675	JournalArticle	PMID: 19494789	2009	Neuroreport	Impaired cell proliferation in the subventricular zone in an Alzheimers disease model.	We used triple transgenic mouse model of Alzheimers disease (3 x Tg-AD) harbouring three mutant genes (beta-amyloid precursor, presenilin-1 and tau) and their controls (non-Tg) from 2 to 12 months of age to establish the link between AD and SVZ neurogenesis. We determined the number of SVZ proliferating cells by the presence of phosphorylated histone H3, and their colocalization with glial fibril…	In mammalian central nervous system, neurogenesis occurs in the hippocampus and the subventricular zone (SVZ). We used triple transgenic mouse model of Alzheimer's disease (3 x Tg-AD) harbouring three mutant genes (beta-amyloid precursor, presenilin-1 and tau) and their controls (non-Tg) from 2 to 12 months of age to establish the link between AD and SVZ neurogenesis. We determined the number of …	Aging/metabolism/pathology, Alzheimer Disease/*physiopathology, Amyloid beta-Protein Precursor/genetics, Animals, Biological Markers/analysis/metabolism, *Cell Proliferation, Disease Models, Animal, Female, Gene Knock-In Techniques, Glial Fibrillary Acidic Protein/analysis/metabolism, Histones/analysis/metabolism, Male, Mice, Mice, Transgenic, Nerve Regeneration/genetics, Neurogenesis/*physiology…	AgeTerm: 2 to 12 months of age	NonSpecific	MIN: 56	MAX: 336	ALZHEIMERS DISEASE, DISEASE, AD,	MUTANT,			, , C0596988,	Strain:	StrainMGIid:	Official DO: DISEASE, ALZHEIMERS DISEASE,
tempID_764	JournalArticle	PMID: 19633698	2009	Neurosci Bull	Observation of the density and size of cells in hippocampus and vascular lesion in thalamus of GFAP-apoE transgenic mice.	OBJECTIVE: Apolipoprotein E (apoE) is associated with increased risk of age-related diseases, such as Alzheimers disease (AD) and cerebrovascular disease (CVD). METHODS: Nine female apoE4/4 mice were divided into 3 groups (n=3 in each group): 3-4 months (young group), 9-10 months (middle-aged group) and 20-21 months (old group). CONCLUSIONS: The current study suggests that the cell size in hippoc…	OBJECTIVE: Apolipoprotein E (apoE) is associated with increased risk of age-related diseases, such as Alzheimer's disease (AD) and cerebrovascular disease (CVD). The present study aims to investigate the age-related general morphological changes of the brain in GFAP-apoE transgenic mice, especially the alterations in number and size of hippocampal pyramidal cells and the microvascular lesions in …	Age Factors, Analysis of Variance, Animals, Apolipoprotein E3/deficiency/genetics, Apolipoprotein E4/deficiency/genetics, Body Weight/genetics, Cerebrovascular Disorders/*genetics/*pathology, Female, Hippocampus/*pathology, Mice, Mice, Transgenic, Nerve Tissue Proteins/genetics, Organ Size/genetics, Pyramidal Cells/metabolism/*pathology, Thalamus/*pathology	AgeTerm: 20-21 months old	NonSpecific	MIN: 560	MAX: 588	ALZHEIMERS DISEASE, DISEASE, STROKE,	DYSFUNCTION, AD, CEREBROVASCULAR DISEASE, LESION, ATROPHY,	Female		, C0333641, C0007820, C0277785, C0332133, C0221198,	Strain:	StrainMGIid:	Official DO: DISEASE, ALZHEIMERS DISEASE, CEREBROVASCULAR ACCIDENT,
tempID_780	JournalArticle	PMID: 19664667	2009	Peptides	NAP has no effect on spatial memory after short-term treatment in advanced stage Alzheimers disease mouse model.	Improvement in cognitive performance was shown in 12-month-old C57Bl6/J mice after 10 days of oral treatment with D-NAP and D-SALLRSIPA. Additionally, NAP-related cognitive benefits on spatial memory were observed in a 3xTg Alzheimer mouse model after 6 months of chronic administration at a moderate stage of disease. In this study, the potential memory enhancing effect of NAP was investigated usi…	NAPVSIPQ (NAP) is a small, active fragment of activity-dependent neuroprotective protein that has neuroprotective and memory enhancing properties at very low concentrations. Previous research demonstrated that 1-2 weeks of treatment provided memory enhancing effects in normal middle-aged and cholinergically lesioned rats. Improvement in cognitive performance was shown in 12-month-old C57Bl6/J mic…	Alzheimer Disease/*drug therapy/pathology, Animals, Disease Models, Animal, Male, Memory/*drug effects, Mice, Neuroprotective Agents/*pharmacology/*therapeutic use, Oligopeptides/*pharmacology/*therapeutic use	AgeTerm: 12-month-old	NonSpecific	MIN: 336	MAX: 336	ALZHEIMERS DISEASE, DISEASE,	BODY,	Male		, C1268086, , ,	Strain:, J	StrainMGIid:	Official DO: DISEASE, ALZHEIMERS DISEASE,
tempID_786	JournalArticle	PMID: 19679126	2010	Exp Neurol	Anti-inflammatory treatment in AD mice protects against neuronal pathology.	At 6 months of age, few neurochemical changes were observed between PSAPP mice and WT mice using MRS. Ibuprofen, but not celecoxib, treatment significantly decreased the Abeta(42/40) ratio in frontal cortex at 6 months, but overall amyloid plaque burden was unchanged. Consistent with prior findings in mouse models, at 17 months of age, there was a decrease in the neuronal markers NAA and glutamat…	Prior studies suggest that non-steroidal anti-inflammatory drugs (NSAIDs) may lower the incidence of Alzheimer's disease (AD) and delay onset or slow progression of symptoms in mouse models of AD. We examined the effects of chronic NSAID treatment in order to determine which elements of the pathological features might be ameliorated. We compared the effects of the NSAIDs ibuprofen and celecoxib o…	Age Factors, Alzheimer Disease/*drug therapy/metabolism/*pathology, Amyloid beta-Peptides/genetics/metabolism, Animals, Anti-Inflammatory Agents, Non-Steroidal/*pharmacology, Cyclooxygenase 2 Inhibitors/pharmacology, Disease Models, Animal, Female, Frontal Lobe/metabolism/pathology, Hippocampus/metabolism/pathology, Humans, Ibuprofen/*pharmacology, Magnetic Resonance Spectroscopy, Male, Mice, Mic…	AgeTerm: At 6 months of age	NonSpecific	MIN: 168	MAX: 168	MELKERSSON-ROSENTHAL SYNDROME, PLAQUE, AD,	FINDINGS, AMYLOID PLAQUE, AMYLOID, PROTECTION,			, C1545588, , C0011560, C0243095, C0333463,	Strain:	StrainMGIid:	Official DO: ALZHEIMERS DISEASE, MELKERSSON-ROSENTHAL SYNDROME,
tempID_876	JournalArticle	PMID: 19845940	2009	Mol Neurodegener	Dietary composition modulates brain mass and solubilizable Abeta levels in a mouse model of aggressive Alzheimers amyloid pathology.	: OBJECTIVE: Alzheimers disease (AD) is a progressive neurodegenerative disease of the central nervous system (CNS). At age 18 wks, mice were sacrificed, and brains studied for (a) wet weight; (b) solubilizable Abeta content by ELISA; (c) amyloid plaque burden; (d) stereologic analysis of selected hippocampal subregions. RESULTS: Animals receiving a high fat diet showed increased brain levels of …	: OBJECTIVE: Alzheimer's disease (AD) is a progressive neurodegenerative disease of the central nervous system (CNS). Recently, an increased interest in the role diet plays in the pathology of AD has resulted in a focus on the detrimental effects of diets high in cholesterol and fat and the beneficial effects of caloric restriction. The current study examines how dietary composition modulates cer…	MeSH:	AgeTerm: At age 18	NonSpecific	MIN:	MAX:	ALZHEIMERS DISEASE, CENTRAL NERVOUS SYSTEM DISEASE, PLAQUE, DISEASE, NEURODEGENERATIVE DISEASE, NEUROTOXICITY, AMYLOIDOSIS,	BRAIN MASS, NEUROPATHOLOGY, DETECTED, AD, AMYLOID PLAQUE, PATHOLOGY, OTHER, AMYLOID, PLAYS,			, C0600138, C1540677, C0442726, C0742078, C0011560, C0677042, C0333463, C1868670, C0332133,	Strain:	StrainMGIid:	Official DO: CENTRAL NERVOUS SYSTEM DISEASE, DISEASE, ALZHEIMERS DISEASE, AMYLOIDOSIS, NEURODEGENERATIVE DISORDER, NEUROTOXICITY SYNDROMES,
tempID_943	JournalArticle	PMID: 19936202	2009	PLoS One	Early-onset and robust amyloid pathology in a new homozygous mouse model of Alzheimers disease.	Using our novel image analysis algorithm for semi-automatic quantification of plaque burden, we demonstrate an early onset and progressive plaque deposition starting at 3 months of age in homozygous mice with low inter-animal variability and 100%-penetrance of the phenotype.	BACKGROUND: Transgenic mice expressing mutated amyloid precursor protein (APP) and presenilin (PS)-1 or -2 have been successfully used to model cerebral beta-amyloidosis, one of the characteristic hallmarks of Alzheimer's disease (AD) pathology. However, the use of many transgenic lines is limited by premature death, low breeding efficiencies and late onset and high inter-animal variability of th…	Alzheimer Disease/*genetics/*pathology, Amyloid beta-Protein Precursor/*genetics, Amyloidosis/genetics, Animals, Disease Models, Animal, Female, Homozygote, Humans, Male, Mice, Mice, Transgenic, Mutation, Neurons/metabolism, Presenilin-1/genetics, Promoter Regions, Genetic PMC - PMC2775952	AgeTerm: at 3 months of age	AgeOfOnset	MIN: 84	MAX: 84	PLAQUE, ALZHEIMERS DISEASE,				,	Strain:	StrainMGIid:	Official DO: ALZHEIMERS DISEASE,
tempID_982	JournalArticle	PMID: 20010553	2010	Neuropsychopharmacology	Inhibitors of class 1 histone deacetylases reverse contextual memory deficits in a mouse model of Alzheimers disease.	In this study, we tested the potential of systemic histone deacetylase inhibitor (HDACi) treatment to rescue cognitive deficits in a mouse model of AD. APPswe/PS1dE9 mice showed pronounced contextual memory impairments beginning at 6 months of age. Chronic HDACi injections (2-3 weeks) did not alter contextual memory formation in normal mice, but had profound effects in transgenic animals. Injecti…	Alzheimer's disease (AD) is a neurodegenerative disorder characterized clinically by cognitive impairments that progress to dementia and death. The earliest symptoms of AD present as a relatively pure deficit in memory retrieval. Therefore, drug treatments that intervene in the early stages of AD by rescuing memory deficits could be promising therapies to slow, or even reverse progression of the …	Alzheimer Disease/*complications/genetics, Amyloid beta-Protein Precursor/genetics, Analysis of Variance, Animals, Conditioning, Classical/drug effects, Disease Models, Animal, Enzyme Inhibitors/pharmacology/*therapeutic use, Fear/drug effects, Female, Hippocampus/drug effects, Histone Deacetylase 1/*antagonists & inhibitors/metabolism, Humans, Male, Memory Disorders/*drug therapy/*enzymology/eti…	AgeTerm: at 6 months of age	NonSpecific	MIN: 168	MAX: 168	AD,	MUTANT, NORMAL,			, , C1873497, C0596988,	Strain:	StrainMGIid:	Official DO: ALZHEIMERS DISEASE,
tempID_1032	JournalArticle	PMID: 20071513	2010	J Neurosci	Olfactory dysfunction correlates with amyloid-beta burden in an Alzheimers disease mouse model.	Also, at 3 months of age, we observed nonfibrillar Abeta deposition within the olfactory bulb-earlier than deposition within any other brain region. There was also a correlation between olfactory deficits and the spatial-temporal pattern of Abeta deposition. Therefore, nonfibrillar, versus fibrillar, Abeta-related mechanisms likely contribute to early olfactory perceptual loss in Alzheimers disea…	Alzheimer's disease often results in impaired olfactory perceptual acuity-a potential biomarker of the disorder. However, the usefulness of olfactory screens to serve as informative indicators of Alzheimer's is precluded by a lack of knowledge regarding why the disease impacts olfaction. We addressed this question by assaying olfactory perception and amyloid-beta (Abeta) deposition throughout the…	Age Factors, Alzheimer Disease/*complications/genetics/*metabolism/pathology, Amyloid beta-Peptides/*metabolism, Amyloid beta-Protein Precursor/genetics, Analysis of Variance, Animals, Discrimination (Psychology)/physiology, Disease Models, Animal, Gene Expression Regulation/genetics, Habituation, Psychophysiologic/genetics, Humans, Mice, Mice, Transgenic, Odors, Olfactory Pathways/metabolism, Ol…	AgeTerm: at 3 months of age	NonSpecific	MIN: 84	MAX: 84	ALZHEIMERS DISEASE, DISEASE,	OTHER,			, , C1868670,	Strain:	StrainMGIid:	Official DO: DISEASE, ALZHEIMERS DISEASE,
tempID_1045	JournalArticle	PMID: 20098691	2010	PLoS One	Treatment of Alzheimers disease with anti-homocysteic acid antibody in 3xTg-AD male mice.	We then fed 3-month-old 3xTg-AD mice with vitamin B6-deficient food for 3 weeks to increase the HA levels in the brain. We conclude that increased brain HA triggers memory impairment and that this condition deteriorates with amyloid and leads to subsequent neurodegeneration in mouse models of AD.	Alzheimer's disease (AD) is an age-associated progressive neurodegenerative disorder with dementia, the exact pathogenic mechanisms of which remain unknown. We previously reported that homocysteic acid (HA) may be one of the pathological biomarkers in the brain with AD and that the increased levels of HA may induce the accumulation of intraneuronal amyloid-beta (Abeta) peptides. In this study, we…	Alzheimer Disease/*therapy, Animals, Antibodies/*therapeutic use, Homocysteine/*analogs & derivatives/immunology, Immunohistochemistry, *Immunotherapy, Male, Maze Learning, Mice, Mice, Transgenic PMC - PMC2808336	AgeTerm: 3-month-old	NonSpecific	MIN: 84	MAX: 84	AD,	IMPAIRMENT, NEURODEGENERATION, AMYLOID, MEMORY IMPAIRMENT,			, , C0011560, C0027746, C1963167, C0684336,	Strain:	StrainMGIid:	Official DO: ALZHEIMERS DISEASE,
tempID_1046	JournalArticle	PMID: 20101004	2010	Mol Pharmacol	Restoring blood-brain barrier P-glycoprotein reduces brain amyloid-beta in a mouse model of Alzheimers disease.	We demonstrate in a transgenic mouse model of AD [human amyloid precursor protein (hAPP)-overexpressing mice; Tg2576 strain] that brain capillary P-glycoprotein expression and transport activity are substantially reduced compared with wild-type control mice, suggesting a mechanism by which Abeta accumulates in the brain in AD. It is noteworthy that dosing 12-week-old, asymptomatic hAPP mice over …	Reduced clearance of amyloid-beta (Abeta) from brain partly underlies increased Abeta brain accumulation in Alzheimer's disease (AD). The mechanistic basis for this pathology is unknown, but recent evidence suggests a neurovascular component in AD etiology. We show here that the ATP-driven pump, P-glycoprotein, specifically mediates efflux transport of Abeta from mouse brain capillaries into the …	Actins/metabolism, Alzheimer Disease/*metabolism/pathology, Amyloid beta-Peptides/*metabolism, Amyloid beta-Protein Precursor/genetics/metabolism, Animals, Biological Transport, *Blood-Brain Barrier, Capillaries/metabolism, Cerebrovascular Circulation/physiology, Disease Models, Animal, Humans, Male, Mice, Mice, Transgenic, P-Glycoprotein/*metabolism, Peptide Fragments/metabolism, Protease Nexins…	AgeTerm: 12-week-old	AgeOfEvaluation	MIN: 84	MAX: 84	DISEASE OF CAPILLARIES, AD,	STRAIN, ASYMPTOMATIC, AMYLOID,			, C0231221, , C0011560, C0080194,	Strain:, X	StrainMGIid:	Official DO: ALZHEIMERS DISEASE, DISEASE OF CAPILLARIES,
tempID_1066	JournalArticle	PMID: 20133765	2010	Proc Natl Acad Sci U S A	ACAT1 gene ablation increases 24(S)-hydroxycholesterol content in the brain and ameliorates amyloid pathology in mice with AD.	At 4 months of age, A1- causes a 32% content increase in 24-hydroxycholesterol (24SOH), the major oxysterol in the brain. It also causes a 65% protein content decrease in HMG-CoA reductase (HMGR) and a 28% decrease in sterol synthesis rate in AD mouse brains. In hippocampal neurons, A1- causes an increase in the 24SOH synthesis rate; treating hippocampal neuronal cells with 24SOH causes rapid dec…	Cholesterol metabolism has been implicated in the pathogenesis of several neurodegenerative diseases, including the abnormal accumulation of amyloid-beta, one of the pathological hallmarks of Alzheimer disease (AD). Acyl-CoA:cholesterol acyltransferases (ACAT1 and ACAT2) are two enzymes that convert free cholesterol to cholesteryl esters. ACAT inhibitors have recently emerged as promising drug ca…	Acetyl-CoA C-Acetyltransferase/*deficiency/genetics, Acyl Coenzyme A/metabolism, Alzheimer Disease/enzymology/*genetics/pathology, Amyloid/*metabolism, Animals, Brain/*metabolism, Cholesterol/metabolism, Gene Silencing, Humans, Hydroxycholesterols/*metabolism, Mice, Mice, Transgenic, *Models, Biological PMC - PMC2840286	AgeTerm: At 4 months of age	NonSpecific	MIN: 112	MAX: 112	AD,				, ,	Strain:	StrainMGIid:	Official DO: ALZHEIMERS DISEASE,
tempID_1074	JournalArticle	PMID: 20145420	2009	Neurodegener Dis	RAGE does not affect amyloid pathology in transgenic ArcAbeta mice.	The receptor for advanced glycation end products (RAGE) binds Abeta and was suggested to be involved in the pathological processes of AD. OBJECTIVE: Our purpose was to assess the effect of RAGE deletion on Abeta-related pathology. We assessed Abeta levels, Abeta brain deposition, Abeta-degrading enzyme activities, Abeta precursor protein expression and processing, number and morphology of microgl…	BACKGROUND: Alzheimer's disease (AD) is characterized by brain accumulation of the amyloid-beta peptide (Abeta) that triggers a cascade of biochemical and cellular alterations resulting in the clinical phenotype of the disease. While numerous experiments addressed Abeta toxicity, the mechanisms are still not fully understood. The receptor for advanced glycation end products (RAGE) binds Abeta and…	Age Factors, Alzheimer Disease/genetics/*metabolism/*pathology/physiopathology, Amyloid beta-Peptides/genetics/*metabolism, Amyloid beta-Protein Precursor/genetics/*metabolism, Animals, Brain/metabolism/pathology, Disease Models, Animal, Enzyme-Linked Immunosorbent Assay/methods, Gene Expression Regulation/genetics, Humans, Maze Learning/physiology, Mice, Mice, Transgenic, Peptide Fragments/metab…	AgeTerm: 12-month-old	AgeOfEvaluation	MIN: 336	MAX: 336	AD,	MORPHOLOGY, DELETION, PATHOLOGY, PATHOLOGICAL PROCESSES,			, C0700329, C1704790, C0030660, C0677042, C1442161,	Strain:	StrainMGIid:	Official DO: ALZHEIMERS DISEASE,
tempID_1078	JournalArticle	PMID: 20154710	2010	Acta Pharmacol Sin	The novel squamosamide derivative FLZ enhances BDNF/TrkB/CREB signaling and inhibits neuronal apoptosis in APP/PS1 mice.	METHODS: APP/PS1 mice at the age of 5 months and age-matched wild-type mice (WT) were intragastrically administered FLZ (150 mg/kg) or vehicle [0.05% carboxymethyl cellulose sodium (CMC-Na)] daily for 20 weeks. CONCLUSIONS: FLZ exerted neuroprotection at least partly through enhancing the BDNF/TrkB/CREB pathway and inhibiting neuronal apoptosis in APP/PS1 mice, which suggests that FLZ can be expl…	AIM: The aim of this study was to study the effects of compound FLZ, a novel cyclic derivative of squamosamide from Annona glabra, on brain-derived neurotrophic factor (BDNF)/tropomyosin receptor kinase B (TrkB)/cAMP response element-binding protein (CREB) signaling and neuronal apoptosis in the hippocampus of the amyloid precursor protein (APP)/presenilin-1 (PS1) double transgenic mice. METHODS:…	Alzheimer Disease/*drug therapy, Amyloid beta-Protein Precursor/metabolism, Animals, Apoptosis/drug effects, Benzeneacetamides/*pharmacology/therapeutic use, Brain-Derived Neurotrophic Factor/*metabolism, Caspase 3/metabolism, Cyclic AMP Response Element-Binding Protein/*metabolism, Female, Hippocampus/drug effects/metabolism, Male, Mice, Neurons/cytology/drug effects, Neuroprotective Agents/*pha…	AgeTerm: age of 5 months	NonSpecific	MIN: 140	MAX: 140	ALZHEIMERS DISEASE, DISEASE,	THERAPY,			C1363945,	Strain:	StrainMGIid:	Official DO: DISEASE, ALZHEIMERS DISEASE,
tempID_1083	JournalArticle	PMID: 20157256	2010	J Alzheimers Dis	Progressive age-related impairment of the late long-term potentiation in Alzheimers disease presenilin-1 mutant knock-in mice.	We found a lower L-LTP maintenance phase in PS1KI mice compared to wild type littermates at 3 months of age. As the mice age, they exhibit impairment of both the induction and maintenance phases of LTP. When E-LTP and NMDA receptor-mediated transmission were analyzed, PS1KI mice displayed an increase at 3 months compared to wild type littermates; this difference did not persist at older ages and …	Presenilin 1 (PS1) mutations are responsible for many early-onset familial Alzheimer's disease (FAD) cases. While increasing evidence points to impaired synaptic plasticity as an early event in AD, PS1 mutant mice exhibit a paradoxical increase in hippocampal long-term potentiation (LTP). Among PS1 mouse models, PS1 M146V mutant knock-in mice (PS1KI) are particularly interesting in that they exhi…	Aging/physiology, Alzheimer Disease/*genetics/*physiopathology, Animals, Brain/*physiopathology, Disease Progression, Hippocampus/physiopathology, Long-Term Potentiation, Mice, Mice, Mutant Strains, Point Mutation/genetics, Presenilin-1/*genetics PMC - PMC2891870 MID - NIHMS168302	AgeTerm: at 3 months of age	NonSpecific	MIN: 84	MAX: 84	AD,	DYSFUNCTION, MUTANT, IMPAIRMENT,			, C0684336, C0596988, C0277785,	Strain:	StrainMGIid:	Official DO: ALZHEIMERS DISEASE,
tempID_1152	JournalArticle	PMID: 20359773	2012	Neurobiol Aging	Val(8)GLP-1 rescues synaptic plasticity and reduces dense core plaques in APP/PS1 mice.	Val(8)GLP-1 protected LTP in 9- and 18-month-old Alzheimers disease mice when given for 3 weeks at 25 nmol/kg intraperitoneally. LTP was also enhanced in 18-month-old wild type mice, indicating that Val(8)GLP-1 also ameliorates age-related synaptic degenerative processes. Paired-pulse facilitation was also enhanced.	Diabetes is a risk factor for Alzheimer's disease. We tested the effects of Val(8)GLP-1, an enzyme-resistant analogue of the incretin hormone glucagon-like peptide 1 originally developed to treat diabetes in a mouse model of Alzheimer's disease that expresses mutated amyloid precursor protein (APP) and presenilin-1. We tested long term potentiation (LTP) of synaptic plasticity, inflammation respo…	MeSH:	AgeTerm: 18-month-old	NonSpecific	MIN: 504	MAX: 504	ALZHEIMERS DISEASE, DISEASE,				,	Strain:	StrainMGIid:	Official DO: DISEASE, ALZHEIMERS DISEASE,
tempID_1190	JournalArticle	PMID: 20413896	2010	J Alzheimers Dis	L-type calcium channel CaV 1.2 in transgenic mice overexpressing human AbetaPP751 with the London (V717I) and Swedish (K670M/N671L) mutations.	At the age of 6 month, CaV1.2 channels were rarely detected in reactive astrocytes of transgenic mice, but an incremental number of CaV1.2 expressing reactive astrocytes was found with increasing age of animals and number of amyloid-beta plaques. This study demonstrates that CaV1.2 channels are highly expressed in reactive astrocytes of 12-months of age transgenic mice, which might be a consequen…	Cumulative evidence indicates that amyloid-beta peptides exert some of their neurodegenerative effects through modulation of L-type voltage gated calcium channels, which play key roles in a diverse range of CNS functions. In this study we examined the expression of CaV1.2 L-type voltage gated calcium channels in transgenic mice overexpressing human AbetaPP751 with the London (V717I) and Swedish (…	Aging/pathology, Amyloid beta-Protein Precursor/*biosynthesis/*genetics, Animals, Astrocytes/drug effects/metabolism/ultrastructure, Brain/pathology/ultrastructure, Calcium Channels, L-Type/*genetics/*metabolism, Fluorescent Antibody Technique, Humans, Immunohistochemistry, Mice, Mice, Inbred C57BL, Mice, Transgenic, Microscopy, Electron, Mutation, Neurites/drug effects/ultrastructure	AgeTerm: age of 6 mo	NonSpecific	MIN: 168	MAX: 168	ALZHEIMERS DISEASE, DISEASE,	DETECTED, AMYLOID,			, C0442726, , C0011560, ,	Strain:	StrainMGIid:	Official DO: DISEASE, ALZHEIMERS DISEASE,
tempID_1203	JournalArticle	PMID: 20447730	2012	Neurobiol Aging	Object recognition memory and BDNF expression are reduced in young TgCRND8 mice.	The TgCRND8 mouse model of Alzheimers disease exhibits progressive cortical and hippocampal beta-amyloid accumulation, resulting in plaque pathology and spatial memory impairment by 3 months of age. We tested whether TgCRND8 cognitive function is disrupted prior to the appearance of macroscopic plaques in an object recognition task. We found profound deficits in 8-week-old mice.	The TgCRND8 mouse model of Alzheimer's disease exhibits progressive cortical and hippocampal beta-amyloid accumulation, resulting in plaque pathology and spatial memory impairment by 3 months of age. We tested whether TgCRND8 cognitive function is disrupted prior to the appearance of macroscopic plaques in an object recognition task. We found profound deficits in 8-week-old mice. Animals this age…	MeSH:	AgeTerm: by 3 months of age	NonSpecific	MIN: 0	MAX: 84	ALZHEIMERS DISEASE, PLAQUE, DISEASE,	PATHOLOGY, IMPAIRMENT, MEMORY IMPAIRMENT,			, C1963167, C0677042, C0684336,	Strain:	StrainMGIid:	Official DO: DISEASE, ALZHEIMERS DISEASE,
tempID_1420	JournalArticle	PMID: 20817351	2012	Neurobiol Aging	Early temporal short-term memory deficits in double transgenic APP/PS1 mice.	Our data showed that while single APP and PS1 transgene expression did not affect DRL learning and performance, mice expressing double APP/PS1 transgenes were impaired in the acquisition of DRL-10s at 6 months, but not at 3 months of age. The same impaired double transgenic mice, however, were perfectly capable of normal acquisition of signaled DRL-10s (SDRL-10s) task, a hippocampal-independent t…	We tested single APP (Tg2576) transgenic, PS1 (PS1dE9) transgenic, and double APP/PS1 transgenic mice at 3 and 6 months of age on the acquisition of a hippocampal-dependent operant "differential reinforcement of low rate schedule" (DRL) paradigm. In this task mice are required to wait for at least 10 seconds (DRL-10s) between 2 consecutive nose poke responses. Our data showed that while single AP…	Aging/*genetics/*psychology, *Alzheimer Disease/metabolism/pathology, Amyloid beta-Protein Precursor/*genetics/metabolism, Animals, Behavior, Animal, Conditioning, Operant, *Disease Models, Animal, Female, Hippocampus/metabolism/pathology/physiopathology, Memory, Short-Term/*physiology, Mice, Mice, Transgenic/*genetics, Presenilin-1/*genetics, Reaction Time, Reinforcement Schedule, Transgenes/gen…	AgeTerm: at 3 months of age	NonSpecific	MIN: 84	MAX: 84	ALZHEIMERS DISEASE, DISEASE,	IMPAIRED, PATHOLOGY, NORMAL, AMYLOID,			, , C0011560, C0677042, C0684336, C1873497,	Strain:	StrainMGIid:	Official DO: DISEASE, ALZHEIMERS DISEASE,
tempID_1423	JournalArticle	PMID: 20818789	2010	Ann Neurol	Exercise and Alzheimers disease biomarkers in cognitively normal older adults.	OBJECTIVE: In addition to the increasingly recognized role of physical exercise in maintaining cognition, exercise may influence Alzheimers disease (AD) pathology, as transgenic mouse studies show lowered levels of AD pathology in exercise groups. METHODS: Sixty-nine older adults (17 males, 52 females) aged 55 to 88 years, were recruited and confirmed to be cognitively normal. RESULTS: Participan…	OBJECTIVE: In addition to the increasingly recognized role of physical exercise in maintaining cognition, exercise may influence Alzheimer's disease (AD) pathology, as transgenic mouse studies show lowered levels of AD pathology in exercise groups. The objective of this study was to elucidate the association between exercise and AD pathology in humans using Pittsburgh compound-B (PIB), amyloid-be…	Aged, Aged, 80 and over, Alzheimer Disease/*cerebrospinal fluid/genetics/*prevention & control/radionuclide imaging, Amyloid beta-Peptides/*cerebrospinal fluid, Aniline Compounds/diagnostic use, Apolipoproteins E/genetics, Exercise/*physiology, Female, Geriatric Assessment, Humans, Male, Middle Aged, Peptide Fragments/*cerebrospinal fluid, Positron-Emission Tomography/methods, Psychiatric Status …	AgeTerm: aged 55 to 88	AgeOfEvaluation	MIN: 20075	MAX: 32120	ALZHEIMERS DISEASE, DISEASE, AD,	PATHOLOGY, NORMAL, PHYSICAL, ENGAGEMENT,	Female		, C0677042, C1509143, C1873497, C0425152,	Strain:	StrainMGIid:	Official DO: DISEASE, ALZHEIMERS DISEASE,
tempID_1431	JournalArticle	PMID: 20827311	2010	Cardiovasc Psychiatry Neurol	Effects of S100B on Serotonergic Plasticity and Neuroinflammation in the Hippocampus in Down Syndrome and Alzheimers Disease: Studies in an S100B Overexpressing Mouse Model. LID - 153657 [pii]	By 28 weeks of age, there is a significant loss of terminals in the hippocampus. Similarly, the transgenic animals show neuroinflammatory changes analogous with AD and DS. These include decreased numbers of mature, stable astroglial cells, increased numbers of activated microglial cells and increased microglial expression of the cell surface receptor RAGE. Eventually, the S100B transgenic animals…	S100B promotes development and maturation in the mammalian brain. However, prolonged or extensive exposure can lead to neurodegeneration. Two important functions of S100B in this regard, are its role in the development and plasticity of the serotonergic neurotransmitter system, and its role in the cascade of glial changes associated with neuroinflammation. Both of these processes are therefore ac…	MeSH:	AgeTerm: By 28 weeks of age	NonSpecific	MIN: 0	MAX: 196	AD,	NEURODEGENERATION,			C0027746,	Strain:, DS	StrainMGIid:	Official DO: ALZHEIMERS DISEASE,
tempID_1466	JournalArticle	PMID: 20886088	2010	PLoS One	Phospho-eIF2alpha level is important for determining abilities of BACE1 reduction to rescue cholinergic neurodegeneration and memory defects in 5XFAD mice.	Here, we crossed heterozygous BACE1 knockout mice with AD transgenic mice (5XFAD model) and compared the abilities of partial BACE1 reduction to rescue AD-like phenotypes at earlier (6-month-old) and advanced (15-18-month-old) stages of disease, which expressed normal ( approximately 100%) and elevated ( approximately 200%) levels of BACE1, respectively. BACE1(+/-) deletion rescued memory deficit…	beta-Site APP-cleaving enzyme 1 (BACE1) initiates amyloid-beta (Abeta) generation and thus represents a prime therapeutic target in treating Alzheimer's disease (AD). Notably, increasing evidence indicates that BACE1 levels become elevated in AD brains as disease progresses; however, it remains unclear how the BACE1 upregulation may affect efficacies of therapeutic interventions including BACE1-i…	Alzheimer Disease/genetics/*metabolism/*pathology/psychology, Amyloid Precursor Protein Secretases/genetics/*metabolism, Animals, Aspartic Acid Endopeptidases/genetics/*metabolism, Cholinergic Fibers/metabolism/*pathology, Disease Models, Animal, Eukaryotic Initiation Factor-2/genetics/*metabolism, Female, Humans, Male, *Memory, Mice, Mice, Inbred C57BL, Mice, Knockout, Mice, Transgenic, Nerve De…	AgeTerm: 15-18-month-old	AgeOfEvaluation	MIN: 420	MAX: 504	DISEASE, AD,	DELETION, ABLE, NEURONAL LOSS, NORMAL, NEURODEGENERATION,			, C1299581, , C1704790, C1850496, C0027746, C1442161, C1873497,	Strain:	StrainMGIid:	Official DO: ALZHEIMERS DISEASE, DISEASE,
tempID_1467	JournalArticle	PMID: 20886088	2010	PLoS One	Phospho-eIF2alpha level is important for determining abilities of BACE1 reduction to rescue cholinergic neurodegeneration and memory defects in 5XFAD mice.	In accord, phosphorylation of the translation initiation factor eIF2alpha, an important mediator of BACE1 elevation, was dramatically increased ( approximately 9-fold) in 15-18-month-old 5XFAD mice and remained highly upregulated ( approximately 6-fold) in age-matched BACE1(+/-).5XFAD mice. Together, our results indicate that partial reduction of BACE1 is not sufficient to block the phospho-eIF2a…	beta-Site APP-cleaving enzyme 1 (BACE1) initiates amyloid-beta (Abeta) generation and thus represents a prime therapeutic target in treating Alzheimer's disease (AD). Notably, increasing evidence indicates that BACE1 levels become elevated in AD brains as disease progresses; however, it remains unclear how the BACE1 upregulation may affect efficacies of therapeutic interventions including BACE1-i…	Alzheimer Disease/genetics/*metabolism/*pathology/psychology, Amyloid Precursor Protein Secretases/genetics/*metabolism, Animals, Aspartic Acid Endopeptidases/genetics/*metabolism, Cholinergic Fibers/metabolism/*pathology, Disease Models, Animal, Eukaryotic Initiation Factor-2/genetics/*metabolism, Female, Humans, Male, *Memory, Mice, Mice, Inbred C57BL, Mice, Knockout, Mice, Transgenic, Nerve De…	AgeTerm: 15-18-month-old	AgeOfEvaluation	MIN: 420	MAX: 504	AD,	PROGRESSION, BLOCK, NEURODEGENERATION,			, C0028778, , C0027746, C0242656,	Strain:	StrainMGIid:	Official DO: ALZHEIMERS DISEASE,
tempID_1471	JournalArticle	PMID: 20920207	2010	J Neuroinflammation	Therapeutic versus neuroinflammatory effects of passive immunization is dependent on Abeta/amyloid burden in a transgenic mouse model of Alzheimers disease.	METHODS: We intravenously administered the monoclonal Abeta protofibril antibody PFA1 to aged (22 month) male and female 3 x tg AD mice with intermediate or advanced AD-like neuropathologies, respectively, and measured brain and serum Abeta and CNS cytokine levels. CONCLUSIONS: These data suggest that passive immunization with PFA1 in 3 x tg AD mice with intermediate disease burden, regardless of…	BACKGROUND: Passive immunization with antibodies directed to Abeta decreases brain Abeta/amyloid burden and preserves memory in transgenic mouse models of Alzheimer's disease (AD). This therapeutic strategy is under intense scrutiny in clinical studies, but its application is limited by neuroinflammatory side effects (autoimmune encephalitis and vasogenic edema). METHODS: We intravenously adminis…	Alzheimer Disease/*immunology/pathology/prevention & control, Alzheimer Vaccines/*therapeutic use, Amyloid beta-Peptides/immunology/*metabolism, Animals, Blotting, Western, Brain/immunology/metabolism/*pathology, Cytokines/immunology/metabolism, Disease Models, Animal, Enzyme-Linked Immunosorbent Assay, Female, *Immunization, Passive, Male, Mice, Mice, Transgenic, tau Proteins/immunology/metaboli…	AgeTerm: aged 22 mo	NonSpecific	MIN: 616	MAX: 616	DISEASE, ENCEPHALITIS, AD,	SEX, PASSIVE IMMUNIZATION, AMYLOID, ADVERSE EFFECTS, EDEMA,			, C0013604, C0879626, , C0011560, C1314687, C0312645,	Strain:	StrainMGIid:	Official DO: ALZHEIMERS DISEASE, DISEASE, ENCEPHALITIS,
tempID_1490	JournalArticle	PMID: 20943926	2010	J Neurosci	Epothilone D improves microtubule density, axonal integrity, and cognition in a transgenic mouse model of tauopathy.	Treatment of 3-month-old male PS19 mice with low doses of EpoD once weekly for a 3 month period significantly improved CNS MT density and axonal integrity without inducing notable side-effects. Moreover, EpoD treatment reduced cognitive deficits that were observed in the PS19 mice. These results suggest that certain brain-penetrant MT-stabilizing agents might provide a viable therapeutic strategy…	Neurons in the brains of those with Alzheimer's disease (AD) and many frontotemporal dementias (FTDs) contain neurofibrillary tangles comprised of hyperphosphorylated tau protein. Tau normally stabilizes microtubules (MTs), and tau misfolding could lead to a loss of this function with consequent MT destabilization and neuronal dysfunction. Accordingly, a possible therapeutic strategy for AD and r…	Animals, Axons/*drug effects/metabolism/pathology, Brain/*drug effects/metabolism/pathology/physiopathology, Cognition/*drug effects, Epothilones/*pharmacology/therapeutic use, Female, Male, Maze Learning/drug effects, Mice, Mice, Transgenic, Microscopy, Electron, Microtubules/*drug effects/metabolism/pathology, Motor Skills/drug effects, Neurons/*drug effects/metabolism/pathology, Phosphorylatio…	AgeTerm: 3-month-old	NonSpecific	MIN: 84	MAX: 84	AD,		Male		,	Strain:, MT	StrainMGIid:	Official DO: ALZHEIMERS DISEASE,
tempID_1539	JournalArticle	PMID: 21080947	2010	J Neuroinflammation	PSAPP mice exhibit regionally selective reductions in gliosis and plaque deposition in response to S100B ablation.	Congo red staining was used to quantify plaque load, plaque number and plaque size in 6 month old PSAPP and PSAPP/S100B-/- littermates. CONCLUSIONS: Collectively, these data support S100B inhibition as a novel strategy for reducing cortical plaque load, gliosis and neuronal dysfunction in AD and suggest that both extracellular as well as intracellular S100B contribute to AD histopathology.	BACKGROUND: Numerous studies have reported that increased expression of S100B, an intracellular Ca2+ receptor protein and secreted neuropeptide, exacerbates Alzheimer's disease (AD) pathology. However, the ability of S100B inhibitors to prevent/reverse AD histopathology remains controversial. This study examines the effect of S100B ablation on in vivo plaque load, gliosis and dystrophic neurons. …	Alzheimer Disease/pathology/physiopathology, Animals, Astrocytes/metabolism/pathology, Calcium-Binding Proteins/metabolism, Cerebral Cortex/cytology/metabolism/pathology, Disease Models, Animal, Female, Glial Fibrillary Acidic Protein/metabolism, Gliosis/*pathology/physiopathology, Hippocampus/cytology/metabolism/pathology, Humans, Male, Mice, Mice, Knockout, Mice, Transgenic, Microfilament Prote…	AgeTerm: 6 month old	NonSpecific	MIN: 168	MAX: 168	PLAQUE, AD,	DYSFUNCTION, RED, GLIOSIS,			, , C0332575, C0277785, C0017639,	Strain:	StrainMGIid:	Official DO: ALZHEIMERS DISEASE,
tempID_1542	JournalArticle	PMID: 21088470	2011	Exp Mol Med	Microglial P2X receptor expression is accompanied by neuronal damage in the cerebral cortex of the APPswe/PS1dE9 mouse model of Alzheimers disease.	In addition, gp91phox, a catalytic subunit of NADPH oxidase, and ethidium fluorescence were detected in P2XR-positive microglial cells of animals at 6 months of age, indicating that P2XR-positive microglia could produce ROS. Postsynaptic density 95-positive dendrites showed significant damage in regions positive for P2XR in the cerebral cortex of 6 month-old mice. Taken together, up-regulation of…	The possibility that P2X receptor (P2XR) expression in microglia would mediate neuronal damage via reactive oxygen species (ROS) production was examined in the APPswe/PS1dE9 mouse model of Alzheimer's disease (AD). P2X7R was predominantly expressed in CD11b-immunopositive microglia from 3 months of age before Abeta plaque formation. In addition, gp91phox, a catalytic subunit of NADPH oxidase, and…	Aging, *Alzheimer Disease/genetics/metabolism/pathology, Amyloid beta-Peptides, Animals, Antigens, CD11b/immunology, Blotting, Western, Cerebral Cortex/metabolism/*pathology, Disease Models, Animal, Gene Expression, Mice, Mice, Transgenic, Microglia/*metabolism/pathology, Neurons/metabolism/*pathology, Plaque, Amyloid, Reactive Oxygen Species/*metabolism, Receptors, Immunologic/analysis, Receptor…	AgeTerm: at 6 months of age	NonSpecific	MIN: 168	MAX: 168	AD,	POSITIVE, DETECTED, PRODUCTION, DAMAGE,			, C0442726, C1548180, C0010957, C1514241,	Strain:	StrainMGIid:	Official DO: ALZHEIMERS DISEASE,
tempID_1551	JournalArticle	PMID: 21109328	2012	Neurobiol Aging	Locus coeruleus degeneration exacerbates olfactory deficits in APP/PS1 transgenic mice.	LC degeneration was induced by treating APP/PS1 mice with N-(2-chloroethyl)-N-ethyl-bromo-benzylamine (DSP4) repeatedly between 3 and 12 months of age. Short term odor retention, ability for spontaneous habituation to an odor, and spontaneous odor discrimination were assessed by behavioral tests. DSP4 treatment in APP/PS1 mice resulted in an exacerbation of short term olfactory memory deficits an…	Neuronal loss in the locus coeruleus (LC) is 1 of the early pathological events in Alzheimer's disease (AD). Projections of noradrenergic neurons of the LC innervate the olfactory bulb (OB). Because olfactory deficits have been reported in early AD, we investigated the effect of induced LC degeneration on olfactory memory and discrimination in an AD mouse model. LC degeneration was induced by tre…	MeSH:	AgeTerm: between 3 and 12 months of age	NonSpecific	MIN: 84	MAX: 336	AD,	DEGENERATION, AMYLOID, BULB,			, , C0011560, C1947952, C0011164,	Strain:	StrainMGIid:	Official DO: ALZHEIMERS DISEASE,
tempID_1622	JournalArticle	PMID: 21237293	2011	J Proteomics	Early dysregulation of the mitochondrial proteome in a mouse model of Alzheimers disease.	Quantitative differences in the mitochondrial proteome between the cerebral cortices of 6-month-old male 3xTg-AD and non-transgenic mice were determined by using two-dimensional difference gel electrophoresis (2D-DIGE) and tandem mass spectrometry. We identified 23 different proteins whose expression levels differed significantly between triple transgenic and non-transgenic mitochondria. Both dow…	Mitochondrial structural and functional alterations appear to play to an important role in the pathogenesis of Alzheimer's disease (AD). In the present study, we used a quantitative comparative proteomic profiling approach to analyze changes in the mitochondrial proteome in AD. A triple transgenic mouse model of AD (3xTg-AD) which harbors mutations in three human transgenes, APP(Swe), PS1(M146V) …	Alzheimer Disease/genetics/*metabolism/*pathology, Animals, *Disease Models, Animal, Disease Progression, Humans, Insulin-Like Growth Factor Binding Proteins/analysis/chemistry, Male, Mice/metabolism, *Mice, Transgenic, Mitochondrial Proteins/analysis/*metabolism, Models, Biological, Neurofibrillary Tangles/metabolism, Proteome/analysis/*metabolism, Proteomics/methods, Time Factors, Two-Dimension…	AgeTerm: 6-month-old	NonSpecific	MIN: 168	MAX: 168	AD,		Male		,	Strain:	StrainMGIid:	Official DO: ALZHEIMERS DISEASE,
tempID_1638	JournalArticle	PMID: 21259015	2011	Acta Neuropathol	Perivascular drainage of solutes is impaired in the ageing mouse brain and in the presence of cerebral amyloid angiopathy.	The failure of clearance mechanisms to eliminate Abeta from the brain contributes to the development of sporadic CAA and AD. Here, we investigated the effects of CAA and ageing on the pattern of perivascular drainage of solutes in the brains of naive mice and in the Tg2576 mouse model of AD. We report that drainage of small molecular weight dextran along cerebrovascular basement membranes is impa…	The deposition of amyloid-beta (Abeta) peptides in the walls of leptomeningeal and cortical blood vessels as cerebral amyloid angiopathy (CAA) is present in normal ageing and the majority of Alzheimer's disease (AD) brains. The failure of clearance mechanisms to eliminate Abeta from the brain contributes to the development of sporadic CAA and AD. Here, we investigated the effects of CAA and agein…	Age Factors, Aging/*pathology, Amyloid beta-Protein Precursor/genetics, Analysis of Variance, Animals, Basement Membrane/metabolism/pathology/physiopathology, Brain/*blood supply/*pathology, Cerebral Amyloid Angiopathy/*complications/*pathology, Collagen Type IV/metabolism, Dextrans/diagnostic use, Disease Models, Animal, Female, Fibronectins/metabolism, Fluorescein-5-isothiocyanate/analogs & der…	AgeTerm: 22-month-old	AgeOfEvaluation	MIN: 616	MAX: 616	AD,	IMPAIRED, VASCULAR, NORMAL, CAA,			, , C0085220, C0684336, C1873497, C1842937, C1558950,	Strain:	StrainMGIid:	Official DO: ALZHEIMERS DISEASE,
tempID_1653	JournalArticle	PMID: 21278785	2011	Acta Pharmacol Sin	Evodiamine improves congnitive abilities in SAMP8 and APP(swe)/PS1(DeltaE9) transgenic mouse models of Alzheimers disease.	METHODS: The mice at age of 5 months were randomized into the model group, two evodiamine (50 mg.kg(-1).d(-1) and 100 mg.kg(-1).d(-1)) groups and an Aricept (2 mg.kg(-1).d(-1)) group. CONCLUSIONS: The results indicate that evodiamine (100 mg.kg(-1).d(-1)) improves cognitive abilities in the transgenic models of Alzheimers disease.	AIM: To investigate the effect of evodiamine (a quinolone alkaloid from the fruit of Evodia rutaecarpa) on the progression of Alzheimer's disease in SAMP8 and APP(swe)/PS1(DeltaE9) transgenic mouse models. METHODS: The mice at age of 5 months were randomized into the model group, two evodiamine (50 mg.kg(-1).d(-1) and 100 mg.kg(-1).d(-1)) groups and an Aricept (2 mg.kg(-1).d(-1)) group. The litte…	Alzheimer Disease/*drug therapy/*physiopathology, Amyloid beta-Protein Precursor/genetics, Animals, Cognition/*drug effects, Disease Models, Animal, Maze Learning, Memory/drug effects, Mice, Mice, Transgenic, Presenilin-1/genetics, Quinazolines/*administration & dosage/*pharmacology, Random Allocation	AgeTerm: age of 5 months	AgeOfEvaluation	MIN: 140	MAX: 140	ALZHEIMERS DISEASE, DISEASE,				,	Strain:	StrainMGIid:	Official DO: DISEASE, ALZHEIMERS DISEASE,
tempID_1667	JournalArticle	PMID: 21297271	2011	J Alzheimers Dis	Region- and age-specific changes in glutamate transport in the AbetaPP23 mouse model for Alzheimers disease.	Using 8- and 18-month-old AbetaPP23 mice, we investigated the involvement of high-affinity glutamate transporters (GLAST, GLT-1, EAAC1), vesicular glutamate transporters (VGLUT1-3) and xCT, the specific subunit of system x(c), in Alzheimers disease (AD) pathogenesis. Transporter expression was studied in cortical and hippocampal tissue and linked to extracellular glutamate and glutamate reuptake …	Using 8- and 18-month-old AbetaPP23 mice, we investigated the involvement of high-affinity glutamate transporters (GLAST, GLT-1, EAAC1), vesicular glutamate transporters (VGLUT1-3) and xCT, the specific subunit of system x(c), in Alzheimer's disease (AD) pathogenesis. Transporter expression was studied in cortical and hippocampal tissue and linked to extracellular glutamate and glutamate reuptake…	*Aging, Alzheimer Disease/genetics/*metabolism/*pathology, Amino Acid Transport System X-AG/classification/*metabolism, Amyloid beta-Peptides/metabolism, Amyloid beta-Protein Precursor/genetics, Animals, Cerebral Cortex/*metabolism, Chromatography, High Pressure Liquid, Disease Models, Animal, Excitatory Amino Acid Transporter 2/genetics/metabolism, Gene Expression Regulation/genetics, Glutamic A…	AgeTerm: 18-month-old	NonSpecific	MIN: 504	MAX: 504	ALZHEIMERS DISEASE, PLAQUE, DISEASE,	PATHOGENESIS, AD, GLIOSIS,			, C0699748, , C0017639, C0332133,	Strain:	StrainMGIid:	Official DO: DISEASE, ALZHEIMERS DISEASE,
tempID_1672	JournalArticle	PMID: 21307265	2011	J Neurosci	p75NTR regulates Abeta deposition by increasing Abeta production but inhibiting Abeta aggregation with its extracellular domain.	The deletion of p75NTR did not significantly change the cognitive function of the mice up to the age of 9 months. Our data suggest that p75NTR plays a critical role in regulating Abeta levels by both increasing Abeta production and attenuating its aggregation, and they caution that a therapeutic intervention simply reducing p75NTR may exacerbate AD pathology.	Accumulation of toxic amyloid-beta (Abeta) in the cerebral cortex and hippocampus is a major pathological feature of Alzheimer's disease (AD). The neurotrophin receptor p75NTR has been proposed to mediate Abeta-induced neurotoxicity; however, its role in the development of AD remains to be clarified. The p75NTR/ExonIII-/- mice and APPSwe/PS1dE9 mice were crossed to generate transgenic AD mice wit…	Age Factors, Amyloid Precursor Protein Secretases/metabolism, Amyloid beta-Peptides/*metabolism, Amyloid beta-Protein Precursor/genetics, Analysis of Variance, Animals, Aspartic Acid Endopeptidases/metabolism, Behavior, Animal, Brain/cytology, Gene Expression Regulation/*genetics, Humans, Insulysin/metabolism, Maze Learning/physiology, Mice, Mice, Transgenic, Mutation/genetics, Neprilysin/metabol…	AgeTerm: up to the age of 9	NonSpecific	MIN: 0	MAX: 252	AD,	DELETION, PRODUCTION, PATHOLOGY, PLAYS,			, C0600138, , C1704790, C1548180, C0677042, C1442161,	Strain:	StrainMGIid:	Official DO: ALZHEIMERS DISEASE,
tempID_1686	JournalArticle	PMID: 21323766	2011	Eur J Neurosci	The increased density of p38 mitogen-activated protein kinase-immunoreactive microglia in the sensorimotor cortex of aged TgCRND8 mice is associated predominantly with smaller dense-core amyloid plaques.	We combined immunohistochemistry and stereological sampling to quantify the distribution of plaques and p-p38(MAPK)-immunoreactive (IR) cells in the sensorimotor cortex of 3-, 6- and 10-month-old TgCRND8 mice. We conclude that the constitutive presence of p-p38(MAPK)-IR microglia in aging mouse brain is indicative of a longitudinal role for this kinase in normal brain physiology. We suggest that …	The role for phosphorylated p38 mitogen-activated protein kinase [p-p38(MAPK)] in beta-amyloid plaque deposition [a hallmark of Alzheimer's disease (AD) pathology] remains ambiguous. We combined immunohistochemistry and stereological sampling to quantify the distribution of plaques and p-p38(MAPK)-immunoreactive (IR) cells in the sensorimotor cortex of 3-, 6- and 10-month-old TgCRND8 mice. The ag…	Aging/metabolism/pathology, Amyloid beta-Protein Precursor/genetics/*metabolism, Animals, Cerebral Cortex/*cytology/*pathology, Humans, Immunohistochemistry, Mice, Mice, Transgenic, Microglia/cytology/*metabolism, Neurons/cytology/metabolism, Plaque, Amyloid/*metabolism/*pathology, p38 Mitogen-Activated Protein Kinases/*metabolism	AgeTerm: 10-month-old	NonSpecific	MIN: 280	MAX: 280	AD,	NORMAL,			, , C1873497,	Strain:	StrainMGIid:	Official DO: ALZHEIMERS DISEASE,
tempID_1692	JournalArticle	PMID: 21331663	2011	Ann Biomed Eng	Spatial frequency domain imaging of intrinsic optical property contrast in a mouse model of Alzheimers disease.	SFDI was used to generate optical absorption and scattering maps at up to 17 wavelengths from 650 to 970 nm in 20-month-old 3xTg mice (n=4) and age-matched controls (n=6). Wavelength-dependent optical properties were used to form images of tissue hemoglobin (oxy-, deoxy-, and total), oxygen saturation, and water. Significant baseline contrast was observed with 13-26% higher average scattering val…	Extensive changes in neural tissue structure and function accompanying Alzheimer's disease (AD) suggest that intrinsic signal optical imaging can provide new contrast mechanisms and insight for assessing AD appearance and progression. In this work, we report the development of a wide-field spatial frequency domain imaging (SFDI) method for non-contact, quantitative in vivo optical imaging of brai…	Alzheimer Disease/genetics/*metabolism/*pathology, Amyloid beta-Protein Precursor/genetics, Animals, Biomedical Engineering, Brain/metabolism/pathology, Diagnostic Imaging/instrumentation/*methods, Disease Models, Animal, Hemoglobins/metabolism, Humans, Hyperoxia/metabolism/pathology, Male, Mice, Mice, 129 Strain, Mice, Inbred C57BL, Mice, Transgenic, Optical Phenomena, Oxygen/metabolism, Recombi…	AgeTerm: 20-month-old	NonSpecific	MIN: 560	MAX: 560	AD,	HEMOGLOBIN,			, C2239101, ,	Strain:	StrainMGIid:	Official DO: ALZHEIMERS DISEASE,
tempID_1724	JournalArticle	PMID: 21385605	2011	Exp Gerontol	Age-related autophagy alterations in the brain of senescence accelerated mouse prone 8 (SAMP8) mice.	Based on these data, we suggest that the autophagic activity maybe increase reactively at the beginning of AD and then showed a decline with aging, and the pathological changes of 12-month-old SAMP8 mice are more similar to the late-onset AD in the perspective of autophagy.	Autophagy is responsible for the degradation of long-lived proteins and damaged organelles intracellular, even extracellular,and autophagy is proved to have relationship with Alzheimer's disease (AD) and aging. The senescence accelerated mouse prone 8 (SAMP8) was a non-genetically modified mice widely used as a rodent model of aging and senile dementia. However, little was known about the age-rel…	Aging/*physiology, Animals, Apoptosis Regulatory Proteins/metabolism, *Autophagy, Cerebral Cortex/*metabolism, Hippocampus/*metabolism/ultrastructure, Inclusion Bodies/metabolism, Male, Maze Learning, Memory/*physiology, Mice, Microtubule-Associated Proteins/metabolism, Neurons/ultrastructure, Ubiquitin/metabolism, Ubiquitinated Proteins/metabolism	AgeTerm: 12-month-old	AgeOfEvaluation	MIN: 336	MAX: 336	AD,				, , ,	Strain:, SAMP8	StrainMGIid:	Official DO: ALZHEIMERS DISEASE,
tempID_1726	JournalArticle	PMID: 21385605	2011	Exp Gerontol	Age-related autophagy alterations in the brain of senescence accelerated mouse prone 8 (SAMP8) mice.	The LC3-II expression showed an increase in hippocampus and cortex of 7 and 12-month-old SAMP8 mice. The expression of Beclin 1 displayed a significant increase in 7 months old and a decline in 12 months old mice. Based on these data, we suggest that the autophagic activity maybe increase reactively at the beginning of AD and then showed a decline with aging, and the pathological changes of 12-mo…	Autophagy is responsible for the degradation of long-lived proteins and damaged organelles intracellular, even extracellular,and autophagy is proved to have relationship with Alzheimer's disease (AD) and aging. The senescence accelerated mouse prone 8 (SAMP8) was a non-genetically modified mice widely used as a rodent model of aging and senile dementia. However, little was known about the age-rel…	Aging/*physiology, Animals, Apoptosis Regulatory Proteins/metabolism, *Autophagy, Cerebral Cortex/*metabolism, Hippocampus/*metabolism/ultrastructure, Inclusion Bodies/metabolism, Male, Maze Learning, Memory/*physiology, Mice, Microtubule-Associated Proteins/metabolism, Neurons/ultrastructure, Ubiquitin/metabolism, Ubiquitinated Proteins/metabolism	AgeTerm: 12-month-old	AgeOfEvaluation	MIN: 336	MAX: 336	AD,				,	Strain:, SAMP8	StrainMGIid:	Official DO: ALZHEIMERS DISEASE,
tempID_1741	JournalArticle	PMID: 21403389	2011	J Alzheimers Dis	A longitudinal study of behavioral deficits in an AbetaPP transgenic mouse model of Alzheimers disease.	Neuropathologically, mThy1-hAbetaPP751 Tg mice displayed a progressive increase in the number of Abeta plaques and mean plaque size in the cortex and hippocampus from 3 to 6 and from 6 to 9 months of age. Taken together, these results indicate that the mThy1-hAbetaPP751 Tg mice model AD from the early onset of the disease through to later stages, allowing them to be utilized at numerous points du…	Elucidating the age-dependent alterations in transgenic (Tg) mice overexpressing amyloid-beta protein precursor (AbetaPP) is important for understanding the pathogenesis of Alzheimer's disease (AD) and designing experimental therapies. Cross-studies have previously characterized some time-dependent behavioral and pathological alterations in AbetaPP Tg mice, however, a more comprehensive longitudi…	Age Factors, Alzheimer Disease/*complications/*genetics/pathology, Amyloid beta-Peptides/metabolism, Amyloid beta-Protein Precursor/*genetics, Analysis of Variance, Animals, Behavioral Symptoms/*etiology, Brain/metabolism/pathology, Disease Models, Animal, Enzyme-Linked Immunosorbent Assay/methods, Escape Reaction/physiology, Exploratory Behavior/physiology, Female, Humans, Longitudinal Studies, …	AgeTerm: 6 to 9 months of age	NonSpecific	MIN: 168	MAX: 252	PLAQUE, DISEASE, AD,				, , ,	Strain:	StrainMGIid:	Official DO: ALZHEIMERS DISEASE, DISEASE,
tempID_1742	JournalArticle	PMID: 21406112	2011	Alzheimers Res Ther	Stem cell factor and granulocyte colony-stimulating factor reduce beta-amyloid deposits in the brains of APP/PS1 transgenic mice.	Nine months after treatment, at the age of 18 months, mice were sacrificed. CONCLUSIONS: These data suggest that bone marrow-derived microglia play a role in SCF+G-CSF-induced long-term effects to reduce beta-amyloid deposits. This study provides insights into the contribution of the hematopoeitic growth factors, SCF and G-CSF, to limit beta-amyloid accumulation in AD and may offer a new therapeu…	INTRODUCTION: Alzheimer's disease (AD) is widely recognized as a serious public health problem and heavy financial burden. Currently, there is no treatment that can delay or stop the progressive brain damage in AD. Recently, we demonstrated that stem cell factor (SCF) in combination with granulocyte colony-stimulating factor (G-CSF) (SCF+G-CSF) has therapeutic effects on chronic stroke. The purpo…	MeSH:	AgeTerm: age of 18 months	NonSpecific	MIN: 504	MAX: 504	AD,				, , ,	Strain:	StrainMGIid:	Official DO: ALZHEIMERS DISEASE,
tempID_1749	JournalArticle	PMID: 21416061	2011	Am J Transl Res	Angiotensin II-inhibiting drugs have no effect on intraneuronal Abeta or oligomeric Abeta levels in a triple transgenic mouse model of Alzheimers disease.	Thus this study investigated the effect of an ACE-inhibitor, captopril, and two angiotensin II receptor blockers (ARBs), eprosartan and valsartan, on intraneuronal Abeta pathology and oligomeric Abeta levels in a triple transgenic (3xTGAD) mouse model of AD. METHODS: Male, adult (3-4 month old) 3xTgAD mice (n=39) were randomly assigned to 4 treatment groups: valsartan (0.17g/l), eprosartan (0.8g/…	BACKGROUND: Reducing the excessive accumulation of amyloid beta-protein (Abeta) in Alzheimer's disease (AD) is a key objective of most AD therapies. Several studies suggest that pharmacological inhibition of angiotensin-converting enzyme (ACE) or its by-product angiotensin II may delay onset or progression of dementia and it has been suggested that this occurs via regulation of Abeta. Intraneuron…	MeSH:	AgeTerm: 4 month old	AgeOfEvaluation	MIN: 112	MAX: 112	AD,	PATHOLOGY, NORMAL, INDEPENDENT,	Male		, C1299583, C0677042, C1873497,	Strain:	StrainMGIid:	Official DO: ALZHEIMERS DISEASE,
tempID_1781	JournalArticle	PMID: 21453244	2011	Curr Alzheimer Res	Voluntary running and environmental enrichment restores impaired hippocampal neurogenesis in a triple transgenic mouse model of Alzheimers disease.	Our results show that 3xTg-AD mice in control environment exhibit impaired hippocampal neurogenesis compared to non-Tg animals at 9 months of age.	Alzheimer's disease (AD) affects memory and neurogenesis. Adult neurogenesis plays an important role in memory function and impaired neurogenesis contributes to cognitive deficits associated with AD. Increased physical/ cognitive activity is associated with both reduced risk of dementia and increased neurogenesis. Previous attempts to restore hippocampal neurogenesis in transgenic mice by volunta…	MeSH:	AgeTerm: at 9 months of age	AgeOfObservation	MIN: 252	MAX: 252	AD,	IMPAIRED,			, , C0684336,	Strain:	StrainMGIid:	Official DO: ALZHEIMERS DISEASE,
tempID_1843	JournalArticle	PMID: 21573167	2011	PLoS One	Olfactory and visuospatial learning and memory performance in two strains of Alzheimers disease model mice--a longitudinal study.	No significant difference between AD and control mice was found in the initial set of olfactory tasks performed at 6 months of age whereas both strains of AD mice performed significantly poorer than the controls in visuospatial learning at this age. Subsequent tests performed on the same individual animals at 7, 8, 9, 11, 13, 15, and 18 months of age also failed to find systematic differences in …	Using a longitudinal study design, two strains of Alzheimer's disease (AD) model mice, one expressing beta-amyloid plaques and one expressing Tau protein-associated neurofibrillary tangles were assessed for olfactory and visuospatial learning and memory and their performance compared to that of age-matched controls. No significant difference between AD and control mice was found in the initial se…	Aging/physiology, Alzheimer Disease/pathology/*physiopathology, Animals, Disease Models, Animal, Habituation, Psychophysiologic, Longitudinal Studies, Memory/*physiology, Mice, Mice, Inbred Strains, Odors, Olfactory Pathways/*physiology, Physical Stimulation, Task Performance and Analysis, Visual Pathways/*physiology PMC - PMC3088679	AgeTerm: at 6 months of age	NonSpecific	MIN: 168	MAX: 168	AD,	FIND, STRAINS,			, , C0243095, C0080194,	Strain:	StrainMGIid:	Official DO: ALZHEIMERS DISEASE,
tempID_1877	JournalArticle	PMID: 21630115	2011	Acta Neuropathol	Postsynaptic degeneration as revealed by PSD-95 reduction occurs after advanced Abeta and tau pathology in transgenic mouse models of Alzheimers disease.	Similarly, PSD-95 immunoreactivity disappeared from apical dendrites and accumulated in neuronal soma in 14-month-old, but not in 3-month-old, JNPL3 mice. In AD brains, PSD-95 accumulated in Hirano bodies in hippocampal neurons. Our findings support the notion that either Abeta or tau can induce reduction of PSD-95 in excitatory synapses in hippocampus.	Impairment of synaptic plasticity underlies memory dysfunction in Alzheimer's disease (AD). Molecules involved in this plasticity such as PSD-95, a major postsynaptic scaffold protein at excitatory synapses, may play an important role in AD pathogenesis. We examined the distribution of PSD-95 in transgenic mice of amyloidopathy (5XFAD) and tauopathy (JNPL3) as well as in AD brains using double-la…	Age Factors, Aged, Aged, 80 and over, Alzheimer Disease/genetics/metabolism/*pathology, Amyloid beta-Peptides/genetics/metabolism, Analysis of Variance, Animals, Brain/*pathology, Carbocyanines/metabolism, Cell Count/methods, Disease Models, Animal, Female, Gene Expression Regulation/genetics/*physiology, Guanylate Kinase/genetics/*metabolism, Humans, Male, Membrane Proteins/genetics/*metabolism,…	AgeTerm: 3-month-old	NonSpecific	MIN: 84	MAX: 84	AD,	FINDINGS,			CUI:C0243095, ,	Strain:	StrainMGIid:	Official DO: ALZHEIMERS DISEASE,
tempID_1906	JournalArticle	PMID: 21677376	2011	J Alzheimers Dis	GLT-1 loss accelerates cognitive deficit onset in an Alzheimers disease animal model.	Partial loss of GLT-1 unmasked spatial memory deficits in 6-month-old mice expressing AbetaPPswe/PS1DeltaE9, with these mice also exhibiting an increase in the ratio of detergent-insoluble Abeta42/Abeta40. At 9 months both behavioral performance and insoluble Abeta42/Abeta40 ratios among GLT-1(+/+)/AbetaPPswe/PS1DeltaE9 and GLT-1(+/-)/AbetaPPswe/PS1DeltaE9 mice were comparable. These results sugg…	Glutamate transporters regulate normal synaptic network interactions and prevent neurotoxicity by rapidly clearing extracellular glutamate. GLT-1, the dominant glutamate transporter in the cerebral cortex and hippocampus, is significantly reduced in Alzheimer's disease (AD). However, the role GLT-1 loss plays in the cognitive dysfunction and pathology of AD is unknown. To determine the significan…	Aging/psychology, Alzheimer Disease/genetics/*metabolism, Amyloid beta-Peptides/genetics/metabolism, Amyloid beta-Protein Precursor/genetics/metabolism, Animals, Behavior, Animal/physiology, Blotting, Western, Brain Chemistry, Cognition Disorders/genetics/*metabolism, Cohort Studies, Enzyme-Linked Immunosorbent Assay, Excitatory Amino Acid Transporter 2/genetics/*metabolism, Maze Learning, Mice, …	AgeTerm: 6-month-old	NonSpecific	MIN: 168	MAX: 168	AD,	MUTANT,			, C0596988,	Strain:	StrainMGIid:	Official DO: ALZHEIMERS DISEASE,
tempID_1941	JournalArticle	PMID: 21729327	2011	Mol Neurodegener	Beta-amyloid increases the expression level of ATBF1 responsible for death in cultured cortical neurons.	RESULTS: We found that ATBF1 was up-regulated in the brains of 17-month-old Tg2576 mice compared with those of age-matched wild-type mice. CONCLUSIONS: To the best of our knowledge, this is the first report that Abeta1-42 and DNA-damaging drugs increased the ATBF1 expression level in primary rat cortical neurons; this increase, in turn, may activate ATM signaling responsible for neuronal death th…	: BACKGROUND: Recently, several lines of evidence have shown the aberrant expression of cell-cycle-related proteins and tumor suppressor proteins in vulnerable neurons of the Alzheimer's disease (AD) brain and transgenic mouse models of AD; these proteins are associated with various paradigms of neuronal death. It has been reported that ATBF1 induces cell cycle arrest associated with neuronal dif…	MeSH:	AgeTerm: 17-month-old	NonSpecific	MIN: 476	MAX: 476	AD,	DEATH, RESPONSIBLE,			, , C1559081, C1306577, C1273518,	Strain:	StrainMGIid:	Official DO: ALZHEIMERS DISEASE,
tempID_1951	JournalArticle	PMID: 21745760	2011	Alzheimers Dement	Anesthesia in presymptomatic Alzheimers disease: a study using the triple-transgenic mouse model.	RESULTS: Learning and memory improved after halothane exposure in the 2-month-old group relative to controls, but no changes were noted in the isoflurane group. CONCLUSIONS: These results indicate that exposure to two different inhalation-type anesthetics during the presymptomatic phase of AD does not accelerate cognitive decline, after 2 months, and may cause a stress response, marked by hippoca…	BACKGROUND: Experimental evidence suggests that anesthetics accelerate symptomatic neurodegenerative disorders such as Alzheimer's disease (AD). Because AD pathology precedes symptoms, we asked ourselves whether anesthetic exposure in the presymptomatic interval accelerated neuropathology and appearance of symptoms. METHODS: Triple-transgenic AD mice were exposed to general aesthetics, either hal…	MeSH:	AgeTerm: 2-month-old	NonSpecific	MIN: 56	MAX: 56	AD,	NEUROPATHOLOGY, DOES NOT, EXPOSURE, STRESS, DOES,	Female		, C0038435, C1272751, C0274281, C1540677, C1299585, ,	Strain:	StrainMGIid:	Official DO: ALZHEIMERS DISEASE,
tempID_1958	JournalArticle	PMID: 21755005	2011	PLoS One	Lack of LDL receptor enhances amyloid deposition and decreases glial response in an Alzheimers disease mouse model.	We found that 4 months old 5XFAD transgenic mice on the LDLR deficient background (LDLR-/-) have increased amyloid plaque deposition. CONCLUSIONS: Our analysis shows that LDL deficiency regulates astrocytosis and microgliosis in an AD mouse model. This effect is independent of ApoE, as both 5XFAD/LDLR -/- and 5XFAD/ApoE-/- LDLR -/- mice show reduction in inflammatory response and increase in amyl…	BACKGROUND: Apolipoprotein E (ApoE), a cholesterol carrier associated with atherosclerosis, is a major risk factor for Alzheimer's disease (AD). The low-density lipoprotein receptor (LDLR) regulates ApoE levels in the periphery and in the central nervous system. LDLR has been identified on astrocytes and a number of studies show that it modulates amyloid deposition in AD transgenic mice. However …	Alzheimer Disease/complications/*metabolism/*pathology, Amyloid/*metabolism, Amyloid beta-Peptides/metabolism, Animals, Apolipoproteins E/deficiency/metabolism, Astrocytes/metabolism/pathology, Disease Models, Animal, Hippocampus/metabolism/pathology, Humans, Mice, Mice, Transgenic, Microglia/metabolism/pathology, Neuroglia/*metabolism/*pathology, Plaque, Amyloid/complications/pathology, Protein …	AgeTerm: 4 months old	NonSpecific	MIN: 112	MAX: 112	PLAQUE, AD,	INFLAMMATORY RESPONSE, AMYLOID PLAQUE, AMYLOID, AMYLOID DEPOSITION, ASTROCYTOSIS, INDEPENDENT,			, , C1155266, C0751171, , C0011560, C1705760, C1299583, C0333463,	Strain:	StrainMGIid:	Official DO: ALZHEIMERS DISEASE,
tempID_1959	JournalArticle	PMID: 21755005	2011	PLoS One	Lack of LDL receptor enhances amyloid deposition and decreases glial response in an Alzheimers disease mouse model.	We have found that ApoE deletion in the 4 months old 5XFAD/ApoE-/- mice decreases amyloid plaque formation as expected, but has no effect on astrocytosis or microgliosis. CONCLUSIONS: Our analysis shows that LDL deficiency regulates astrocytosis and microgliosis in an AD mouse model. This effect is independent of ApoE, as both 5XFAD/LDLR -/- and 5XFAD/ApoE-/- LDLR -/- mice show reduction in infla…	BACKGROUND: Apolipoprotein E (ApoE), a cholesterol carrier associated with atherosclerosis, is a major risk factor for Alzheimer's disease (AD). The low-density lipoprotein receptor (LDLR) regulates ApoE levels in the periphery and in the central nervous system. LDLR has been identified on astrocytes and a number of studies show that it modulates amyloid deposition in AD transgenic mice. However …	Alzheimer Disease/complications/*metabolism/*pathology, Amyloid/*metabolism, Amyloid beta-Peptides/metabolism, Animals, Apolipoproteins E/deficiency/metabolism, Astrocytes/metabolism/pathology, Disease Models, Animal, Hippocampus/metabolism/pathology, Humans, Mice, Mice, Transgenic, Microglia/metabolism/pathology, Neuroglia/*metabolism/*pathology, Plaque, Amyloid/complications/pathology, Protein …	AgeTerm: 4 months old	NonSpecific	MIN: 112	MAX: 112	AD,	INFLAMMATORY RESPONSE, AMYLOID PLAQUE, DELETION, AMYLOID, AMYLOID DEPOSITION, ASTROCYTOSIS, INDEPENDENT,			, , C1155266, C0751171, , C1704790, C0011560, C1705760, C1299583, C0333463, C1442161,	Strain:	StrainMGIid:	Official DO: ALZHEIMERS DISEASE,
tempID_1978	JournalArticle	PMID: 21803451	2011	Neurobiol Aging	Allopregnanolone restores hippocampal-dependent learning and memory and neural progenitor survival in aging 3xTgAD and nonTg mice.	In aged 15-month-old nonTg mice, APalpha significantly increased survival of bromodeoxyuridine-positive cells and hippocampal-dependent associative learning and memory. Results provide preclinical evidence that APalpha promoted survival of newly generated cells and restored cognitive performance in the preplaque phase of AD pathology and in late-stage normal aging.	We previously demonstrated that allopregnanolone (APalpha) increased proliferation of neural progenitor cells and reversed neurogenic and cognitive deficits prior to Alzheimer's disease (AD) pathology (Wang, J.M., Johnston, P.B., Ball, B.G., Brinton, R.D., 2005. The neurosteroid allopregnanolone promotes proliferation of rodent and human neural progenitor cells and regulates cell-cycle gene and p…	MeSH:	AgeTerm: 15-month-old	NonSpecific	MIN: 420	MAX: 420	AD,	PATHOLOGY, NORMAL,			C0677042, C1873497,	Strain:	StrainMGIid:	Official DO: ALZHEIMERS DISEASE,
tempID_1997	JournalArticle	PMID: 21827663	2011	J Neuroinflammation	TLR4 mutation reduces microglial activation, increases Abeta deposits and exacerbates cognitive deficits in a mouse model of Alzheimers disease.	We previously demonstrated that an AD mouse model homozygous for a loss-of-function mutation of TLR4 had increases in Abeta deposits and buffer-soluble Abeta in the brain as compared with a TLR4 wild-type AD mouse model at 14-16 months of age. CONCLUSIONS: This is the first demonstration of TLR4-dependent activation of microglia at the early stage of beta-amyloidosis. Our results indicate that TL…	BACKGROUND: Amyloid plaques, a pathological hallmark of Alzheimer's disease (AD), are accompanied by activated microglia. The role of activated microglia in the pathogenesis of AD remains controversial: either clearing Abeta deposits by phagocytosis or releasing proinflammatory cytokines and cytotoxic substances. Microglia can be activated via toll-like receptors (TLRs), a class of pattern-recogn…	Alzheimer Disease/*genetics/metabolism/*pathology, Amyloid beta-Protein Precursor/genetics/*metabolism, Animals, Behavior, Animal/physiology, Brain/anatomy & histology/physiology, Chemokines/genetics/metabolism, Cognition Disorders/*physiopathology, Cytokines/genetics/metabolism, Disease Models, Animal, Humans, Maze Learning, Mice, Mice, Transgenic, Microglia/cytology/*physiology, Mutation, Signa…	AgeTerm: 14-16 months of age	AgeOfEvaluation	MIN: 392	MAX: 448	NEUROTOXICITY, AD,	MUTATION,			, C1705285, , ,	Strain:	StrainMGIid:	Official DO: ALZHEIMERS DISEASE, NEUROTOXICITY SYNDROMES,
tempID_2000	JournalArticle	PMID: 21835156	2011	Am J Pathol	Ablation of TNF-RI/RII expression in Alzheimers disease mice leads to an unexpected enhancement of pathology: implications for chronic pan-TNF-alpha suppressive therapeutic strategies in the brain.	These mice exhibit enhanced amyloid and tau-related pathological features by the age of 15 months, in stark contrast to age-matched 3xTg-AD counterparts. Moreover, 3xTg-ADxTNF-RI/RII knock out-derived primary microglia reveal reduced amyloid-beta phagocytic marker expression and phagocytosis activity, indicating that intact TNF-alpha receptor signaling is critical for microglial-mediated uptake o…	Alzheimer's disease (AD) is a progressive neurodegenerative disorder characterized by severe memory loss and cognitive impairment. Neuroinflammation, including the extensive production of pro-inflammatory molecules and the activation of microglia, has been implicated in the disease process. Tumor necrosis factor (TNF)-alpha, a prototypic pro-inflammatory cytokine, is elevated in AD, is neurotoxic…	Adaptor Proteins, Signal Transducing/metabolism, Aging/pathology, Alzheimer Disease/drug therapy/*metabolism/*pathology/physiopathology, Amyloid/metabolism, Amyloid beta-Protein Precursor/genetics, Animals, Antigens, CD14/metabolism, Brain/*metabolism/*pathology, CA1 Region, Hippocampal/pathology/physiopathology, CA3 Region, Hippocampal/pathology/physiopathology, Calcium-Binding Proteins/metaboli…	AgeTerm: by the age of 15	NonSpecific	MIN: 0	MAX: 420	AD,	PATHOGENESIS, AMYLOID,			, C0699748, C0011560, ,	Strain:	StrainMGIid:	Official DO: ALZHEIMERS DISEASE,
tempID_2076	JournalArticle	PMID: 21955601	2011	Neuroscience	Progressive neurovascular disturbances in the cerebral cortex of Alzheimers disease-model mice: protection by atorvastatin and pitavastatin.	Amyloid precursor protein (APP) transgenic (Tg) mice were used as a model of AD. Atorvastatin (30 mg/kg/day, p.o.) or pitavastatin (3 mg/kg/day, p.o.) were administered from 5 to 20 months of age. Changes in the NVU, including the endothelium and basement membrane, as well as astrogliosis and matrix metalloproteinase-9 (MMP-9) activation, were assessed. There was a reduction in immunopositive sta…	Structural and functional abnormalities in the neurovascular unit (NVU) have been recently observed in Alzheimer's disease (AD). Statins, which are used clinically for reducing cholesterol levels, can also exert beneficial vascular actions. Thus, we examined the protective effects of statins on NVU disturbances in a mouse AD model. Amyloid precursor protein (APP) transgenic (Tg) mice were used as…	Alzheimer Disease/*physiopathology, Amyloid beta-Protein Precursor/genetics, Animals, Blotting, Western, Cerebral Cortex/blood supply/*physiopathology, Cerebrovascular Circulation/*drug effects, Disease Models, Animal, Endothelium, Vascular/drug effects, Enzyme Activation/drug effects, Female, Fluorescent Antibody Technique, Heptanoic Acids/*pharmacology, Humans, Immunohistochemistry, Matrix Meta…	AgeTerm: 5 to 20 months of age	AgeOfEvaluation	MIN: 140	MAX: 560	STIFF-PERSON SYNDROME, AD,	SENILE PLAQUES, ASTROGLIOSIS, AMYLOID, SPS, NEAR,			, C1840061, C1868317, C0011560, C0333463, C0475806,	Strain:	StrainMGIid:	Official DO: ALZHEIMERS DISEASE, STIFF-PERSON SYNDROME,
tempID_2112	JournalArticle	PMID: 22015470	2012	Biochim Biophys Acta	Multi-faced neuroprotective effects of Ginsenoside Rg1 in an Alzheimer mouse model.	Most importantly, the beneficial effects on attenuation of cerebral Abeta accumulation, improvement in neuropathological and behavioral changes can be extended to the aged mAPP mice, even to 12-13 months old mice that had extensive amyloid pathology and severe neuropathological and cognitive malfunction. These studies indicate that Rg1 has profound multi-faced and neuroprotective effects in an AD…	There has been no extensive characterization of the effects of Ginsenoside Rg1, a pharmacological active component purified from the nature product ginseng, in an Alzheimer's disease mouse model. The well-characterized transgenic Alzheimer disease (AD) mice over expressing amyloid precursor protein (APP)/Abeta (Tg mAPP) and nontransgenic (nonTg) littermates at age of 6 and 9 months were treated w…	MeSH:	AgeTerm: 12-13 months old	NonSpecific	MIN: 336	MAX: 364	AD,	PATHOLOGY, AMYLOID,			, , C0011560, C0677042,	Strain:	StrainMGIid:	Official DO: ALZHEIMERS DISEASE,
tempID_2113	JournalArticle	PMID: 22015609	2012	Cell Death Differ	Soluble intracellular adhesion molecule-1 secreted by human umbilical cord blood-derived mesenchymal stem cell reduces amyloid-beta plaques.	When hUCB-MSCs were transplanted into the hippocampus of a 10-month-old transgenic mouse model of Alzheimers disease for 10, 20, or 40 days, NEP expression was increased in the mice brains. Moreover, Abeta42 plaques in the hippocampus and other regions were decreased by active migration of hUCB-MSCs toward Abeta deposits. These data suggest that hUCB-MSC-derived sICAM-1 decreases Abeta plaques by…	Presently, co-culture of human umbilical cord blood mesenchymal stem cells (hUCB-MSCs) with BV2 microglia under amyloid-beta42 (Abeta42) exposure induced a reduction of Abeta42 in the medium as well as an overexpression of the Abeta-degrading enzyme neprilysin (NEP) in microglia. Cytokine array examinations of co-cultured media revealed elevated release of soluble intracellular adhesion molecule-…	MeSH:	AgeTerm: 10-month-old	NonSpecific	MIN: 280	MAX: 280	ALZHEIMERS DISEASE, DISEASE,	OTHER,			C1868670,	Strain:	StrainMGIid:	Official DO: DISEASE, ALZHEIMERS DISEASE,
tempID_2127	JournalArticle	PMID: 22029666	2011	BMC Neurosci	Effects of collagen-induced rheumatoid arthritis on amyloidosis and microvascular pathology in APP/PS1 mice.	The present study was performed to directly explore the effects of collagen-induced rheumatoid arthritis (CIA) on amyloid plaque formation, microglial activation, and microvascular pathology in the cortex and hippocampus of the double transgenic APP/PS1 mouse model for AD. Wild-type or APP/PS1 mice that received type II collagen (CII) in complete Freunds adjuvant (CFA) at 2 months of age revealed…	BACKGROUND: Evidence suggests that rheumatoid arthritis (RA) may enhance or reduce the progression of Alzheimer's disease (AD). The present study was performed to directly explore the effects of collagen-induced rheumatoid arthritis (CIA) on amyloid plaque formation, microglial activation, and microvascular pathology in the cortex and hippocampus of the double transgenic APP/PS1 mouse model for A…	MeSH:	AgeTerm: at 2 months of age	AgeOfEvaluation	MIN: 56	MAX: 56	RHEUMATOID ARTHRITIS, PLAQUE, SYNOVITIS, ARTHRITIS, AD,	FINDINGS, AMYLOID PLAQUE, PATHOLOGY, AMYLOID, JOINT SWELLING, SWELLING,			, C0013604, C0152031, , C0011560, C0243095, C0038999, C0677042, C0333463,	Strain:	StrainMGIid:	Official DO: ALZHEIMERS DISEASE, SYNOVITIS, RHEUMATOID ARTHRITIS, ARTHRITIS,
tempID_2142	JournalArticle	PMID: 22051244	2011	J Neuroinflammation	Poly(ADP-ribose)polymerase-1 modulates microglial responses to amyloid beta.	RESULTS: The hAPP(J20) mice developed microglial activation, reduced hippocampal CA1 calbindin expression, and impaired novel object recognition by age 6 months. CONCLUSIONS: These results identify PARP-1 as a requisite and previously unrecognized factor in Abeta-induced microglial activation, and suggest that the effects of PARP-1 are mediated, at least in part, by its interactions with NF-kappa…	BACKGROUND: Amyloid beta (Abeta) accumulates in Alzheimer's disease (AD) brain. Microglial activation also occurs in AD, and this inflammatory response may contribute to disease progression. Microglial activation can be induced by Abeta, but the mechanisms by which this occurs have not been defined. The nuclear enzyme poly(ADP-ribose) polymerase-1 (PARP-1) regulates microglial activation in respo…	MeSH:	AgeTerm: by age 6	NonSpecific	MIN: 0	MAX: 168	SUPPRESSION, NEUROTOXICITY, AD,	IMPAIRED, OTHER,			C0684336, C1868670,	Strain:	StrainMGIid:	Official DO: ALZHEIMERS DISEASE, VISUAL SUPPRESSION, NEUROTOXICITY SYNDROMES,
tempID_2143	JournalArticle	PMID: 22051943	2012	Behav Brain Res	The effects of MyD88 deficiency on exploratory activity, anxiety, motor coordination, and spatial learning in C57BL/6 and APPswe/PS1dE9 mice.	Because accumulation of Abeta in the brain is postulated to be a causal event leading to cognitive deficits in AD, we investigated the effects of MyD88 deficiency on behavioral functions in the AD mouse model at 10 months of age. MyD88 deficient mice showed more anxiety in the elevated plus-maze. In the motor coordination tests, MyD88 deficient mice remained on a beam and a bar for a longer time,…	Toll-like receptors (TLRs) are a family of pattern-recognition receptors in innate immunity and provide a first line defense against pathogens and tissue injuries. In addition to important roles in infection, inflammation, and immune diseases, recent studies show that TLR signaling is involved in modulation of learning, memory, mood, and neurogenesis. Because MyD88 is essential for the downstream…	MeSH:	AgeTerm: at 10 months of age	AgeOfEvaluation	MIN: 280	MAX: 280	AD,	ANXIETY,			, , C1963064,	Strain:	StrainMGIid:	Official DO: ALZHEIMERS DISEASE,
tempID_2177	JournalArticle	PMID: 22096518	2011	PLoS One	Abnormal cognition, sleep, EEG and brain metabolism in a novel knock-in Alzheimer mouse, PLB1.	Quantitative EEG analyses yielded heightened delta power during wakefulness and REM sleep, and time in wakefulness was already reliably enhanced at 6 months of age. These anomalies were paralleled by impairments in long-term and short-term hippocampal plasticity and preceded cognitive deficits in recognition memory, spatial learning, and sleep fragmentation all emerging at approximately 12 months…	Late-stage neuropathological hallmarks of Alzheimer's disease (AD) are beta-amyloid (betaA) and hyperphosphorylated tau peptides, aggregated into plaques and tangles, respectively. Corresponding phenotypes have been mimicked in existing transgenic mice, however, the translational value of aggressive over-expression has recently been questioned. As controlled gene expression may offer animal model…	MeSH:	AgeTerm: at 6 months of age	NonSpecific	MIN: 168	MAX: 168	AD,	SLEEP FRAGMENTATION, FRAGMENTATION, EEG,			, C0751507, C1851758, C0332472,	Strain:	StrainMGIid:	Official DO: ALZHEIMERS DISEASE,
tempID_2179	JournalArticle	PMID: 22103264	2011	ASN Neuro	Early astrocytic atrophy in the entorhinal cortex of a triple transgenic animal model of Alzheimers disease.	The appearance of Abeta (amyloid beta-peptide) depositions at 12 months of age did not trigger astroglial hypertrophy; nor did it result in the close association of astrocytes with senile plaques. Our results suggest that the AD progressive cognitive deterioration can be associated with an early reduction of astrocytic arborization and shrinkage of the astroglial domain, which may affect synaptic…	The EC (entorhinal cortex) is fundamental for cognitive and mnesic functions. Thus damage to this area appears as a key element in the progression of AD (Alzheimer's disease), resulting in memory deficits arising from neuronal and synaptic alterations as well as glial malfunction. In this paper, we have performed an in-depth analysis of astroglial morphology in the EC by measuring the surface and…	MeSH:	AgeTerm: at 12 months of age	NonSpecific	MIN: 336	MAX: 336	AD,	HYPERTROPHY, SENILE PLAQUES, PATHOLOGY, OTHER, ASTROGLIOSIS, AMYLOID,			, , C1868317, C0020564, C0011560, C0677042, C0333463, C1868670,	Strain:	StrainMGIid:	Official DO: ALZHEIMERS DISEASE,
tempID_2183	JournalArticle	PMID: 22112551	2012	J Alzheimers Dis	Impaired glutamatergic and GABAergic function at early age in AbetaPPswe-PS1dE9 mice: implications for Alzheimers disease.	The present study evaluates glutamatergic and GABAergic neurotransmitter energetics at the age of 6 months in AbetaPPswe-PS1dE9 mouse model of Alzheimers disease by using (1)H-[(13)C]-NMR spectroscopy together with infusion of [1,6-(13)C(2)]glucose. NMR analysis suggested no significant derangement in neurochemical profile in AbetaPPswe-PS1dE9 mice. However, decrease in labeling of glutamate-C4, …	Preclinical diagnosis of Alzheimer's disease is a major challenge. The present study evaluates glutamatergic and GABAergic neurotransmitter energetics at the age of 6 months in AbetaPPswe-PS1dE9 mouse model of Alzheimer's disease by using (1)H-[(13)C]-NMR spectroscopy together with infusion of [1,6-(13)C(2)]glucose. NMR analysis suggested no significant derangement in neurochemical profile in Abe…	MeSH:	AgeTerm: age of 6 months	NonSpecific	MIN: 168	MAX: 168	ALZHEIMERS DISEASE, DISEASE,	IMPAIRED,			, C0684336,	Strain:	StrainMGIid:	Official DO: DISEASE, ALZHEIMERS DISEASE,
tempID_2186	JournalArticle	PMID: 22119712	2012	Behav Brain Res	LMN diet, rich in polyphenols and polyunsaturated fatty acids, improves mouse cognitive decline associated with aging and Alzheimers disease.	In contrast, administration of LMN diet to 10 months old mice (before the plaques are formed) strongly suggested a putative delay in the formation of plaques, as indicated by a decreasing tendency of soluble and fibrillar Abeta levels in hippocampus which correlated with a decrease in Abeta (1-40, 1-42) plasma content. Herein we describe for the first time that LMN diet rich in polyphenols, dry f…	We examined whether LMN diet, reported to induce neurogenesis in adult mice, was able to antagonize the age-related behavioural impairment and neuropathology in wild type (WT) mice and Tg2576 mice, a mouse model of Alzheimer's disease (AD). Thirteen-month-old mice (once the amyloid (Abeta) plaques were formed) were fed with the LMN diet for 5 months, and in the last 2 months of the regimen they r…	MeSH:	AgeTerm: 10 months old	NonSpecific	MIN: 280	MAX: 280	AD,	ABLE, IMPAIRMENT,			, C1299581, , C0684336,	Strain:	StrainMGIid:	Official DO: ALZHEIMERS DISEASE,
tempID_2236	JournalArticle	PMID: 22202022	2012	Front Biosci (Elite Ed)	The contributions of unscheduled neuronal cell cycle events to the death of neurons in Alzheimers disease.	Alzheimers disease is a neurodegenerative disorder that accounts for the majority of the dementia in individuals over the age of 65. While much has been learned about the biology and biochemistry of the tau tangles and beta-amyloid plaques, less is known about the cell biology of the neuronal cell death process. This review examines one feature of this process, the unexpected occurrence of unsche…	Alzheimer's disease is a neurodegenerative disorder that accounts for the majority of the dementia in individuals over the age of 65. While much has been learned about the biology and biochemistry of the tau tangles and beta-amyloid plaques, less is known about the cell biology of the neuronal cell death process. This review examines one feature of this process, the unexpected occurrence of unsch…	MeSH:	AgeTerm: over the age of 65	AgeOfEvaluation	MIN:	MAX:	ALZHEIMERS DISEASE, NEURODEGENERATIVE DISORDER, DISEASE, DEMENTIA,	DEATH,			C1559081, C1306577,	Strain:	StrainMGIid:	Official DO: DEMENTIA, DISEASE, ALZHEIMERS DISEASE, NEURODEGENERATIVE DISORDER,
tempID_2254	JournalArticle	PMID: 22232004	2012	J Alzheimers Dis	Hippocampal GABAergic Neurons are Susceptible to Amyloid-beta Toxicity in vitro and are Decreased in Number in the Alzheimers Disease TgCRND8 Mouse Model.	In the TgCRND8 mouse model of AD, we found a significant decrease in the number of hippocampal neurons immunoreactive for glutamate decarboxylase 67 (GAD67), the enzyme synthesizing GABA. This decrease, which was specific for hippocampal CA1-3 fields, was observed at 6 months of age, long after the overproduction of soluble Abeta42 (between 2 and 4 months) and accumulation of insoluble Abeta into…	The relevance of gamma-amino-butyric acid (GABA)-ergic dysfunctions in the pathology of Alzheimer's disease (AD) remains a matter of debate. In the present study, we characterized the toxicity of amyloid-beta (Abeta) on hippocampal GABAergic neurons both in vivo and in vitro. In the TgCRND8 mouse model of AD, we found a significant decrease in the number of hippocampal neurons immunoreactive for …	MeSH:	AgeTerm: at 6 months of age	NonSpecific	MIN: 168	MAX: 168	NEUROTOXICITY, AD,	AMYLOID, AMYLOID PLAQUES,			, , C0011560, C0333463,	Strain:	StrainMGIid:	Official DO: ALZHEIMERS DISEASE, NEUROTOXICITY SYNDROMES,
tempID_2256	JournalArticle	PMID: 22237558	2012	Age (Dordr)	Reversible epigenetic histone modifications and Bdnf expression in neurons with aging and from a mouse model of Alzheimers disease.	Compared to non-transgenic neurons, 3xTg-AD neurons had higher levels of H3 and H4 acetylation beginning at 4 months of age. In contrast to non-transgenic neurons, 3xTg-AD neurons increased acetylation with age; 3xTg-AD neurons also responded differently to inhibition of histone deacetylases at an early age. Importantly, treatment of non-transgenic neurons with the AD peptide Abeta also elevated …	With aging and Alzheimer's disease (AD), there is an increased sensitivity to stress along with declines in the memory-associated neurotrophin brain-derived neurotrophic factor in AD. We have replicated this aging phenotype in cultured neurons from aged mice despite being grown in the same environmental conditions as young neurons. This led us to hypothesize that age-related differences in epigen…	MeSH:	AgeTerm: at 4 months of age	NonSpecific	MIN: 112	MAX: 112	AD,	ALSO ELEVATED,			, C0238664,	Strain:	StrainMGIid:	Official DO: ALZHEIMERS DISEASE,
tempID_2394	JournalArticle	PMID: 22459153	2012	FASEB J	The Psen1-L166P-knock-in mutation leads to amyloid deposition in human wild-type amyloid precursor protein YAC transgenic mice.	At approximately 6 mo of age, double-mutant mice develop amyloid pathology, with signs of neuritic dystrophy, intracellular Abeta accumulation, and glial inflammation, an increase in AbetaPP C-terminal fragments, and an 8 times increase in Abeta42 levels with a 40% decrease in Abeta40 levels, leading to a significant increase (14 times) of Abeta42/Abeta40 ratios, with minimal effects on presenili…	Genetically engineered mice have been generated to model cerebral beta-amyloidosis, one of the hallmarks of Alzheimer disease (AD) pathology, based on the overexpression of a mutated cDNA of the amyloid-beta precursor protein (AbetaPP) or by knock-in of the murine Abetapp gene alone or with presenilin1 mutations. Here we describe the generation and initial characterization of a new mouse line bas…	MeSH:	AgeTerm: approximately 6 mo of age	NonSpecific	MIN: 168	MAX: 168	AD,	DYSTROPHY, PATHOGENESIS, INFLAMMATION, PATHOLOGY, MUTATION, AMYLOID, SIGNS, AMYLOID DEPOSITION,			, C0311392, C0699748, C1705285, C0333606, , C0011560, C0021368, C1705760, C0677042,	Strain:, H, J, K, L, N, T	StrainMGIid:	Official DO: ALZHEIMERS DISEASE,
tempID_2395	JournalArticle	PMID: 22459600	2012	Neurobiol Aging	Berberine ameliorates beta-amyloid pathology, gliosis, and cognitive impairment in an Alzheimers disease transgenic mouse model.	In this study, we evaluated the therapeutic effect of berberine (BBR) extracted from Coptis chinensis Franch, a Chinese medicinal herb, on the neuropathology and cognitive impairment in TgCRND8 mice, a well established transgenic mouse model of AD. Two-month-old TgCRND8 mice received a low (25 mg/kg per day) or a high dose of BBR (100 mg/kg per day) by oral gavage until 6 months old. BBR treatmen…	The accumulation of beta-amyloid (Abeta) peptide derived from abnormal processing of amyloid precursor protein (APP) is a common pathological hallmark of Alzheimer's disease (AD) brains. In this study, we evaluated the therapeutic effect of berberine (BBR) extracted from Coptis chinensis Franch, a Chinese medicinal herb, on the neuropathology and cognitive impairment in TgCRND8 mice, a well estab…	MeSH:	AgeTerm: 6 months old	AgeOfEvaluation	MIN: 168	MAX: 168	AD,	NEUROPATHOLOGY, IMPAIRMENT,			, C1540677, , C0684336,	Strain:	StrainMGIid:	Official DO: ALZHEIMERS DISEASE,
tempID_2403	Letter	PMID: 20025930	2010	Neurosci Lett	Age-dependent increase in lysosome-associated membrane protein 1 and early-onset behavioral deficits in APPSL transgenic mouse model of Alzheimers disease.	We observed that both the amount of insoluble amyloid-beta and the ratio of amyloid-beta 42/40 increased promptly in the brain during 6-16 months of age. Amyloid-beta plaques were observed in whole brain sections at 12 months. In contrast, the spatial memory assessed by the Morris water maze task was already impaired at 3 months, which suggested that the APPSL-Tg mice may represent an early-onset…	Amyloid precursor protein (APP) is strongly related to the onset of Alzheimer's disease. It possesses cleavage sites for beta- and gamma-secretases, and the resulting cleaved products (amyloid-beta peptides) are capable of causing neurotoxicity. Such cleavage is promoted by the Swedish and London mutations (APPSwe/Lon) inside the APP gene. Here, we characterized APPSL transgenic mice (APPSL-Tg) t…	Age of Onset, Aging/*metabolism, Alzheimer Disease/*metabolism, Amyloid beta-Peptides/*metabolism, Amyloid beta-Protein Precursor/genetics/metabolism, Animals, Brain/*metabolism, Disease Models, Animal, Hippocampus/metabolism, Lysosome-Associated Membrane Glycoproteins/*metabolism, Maze Learning/physiology, Memory/physiology, Memory Disorders/metabolism, Mice, Mice, Inbred C57BL, Mice, Transgenic…	AgeTerm: 6-16 months of age	NonSpecific	MIN: 168	MAX: 448	ALZHEIMERS DISEASE, DISEASE,	IMPAIRED, EARLY-ONSET, FAMILIAL ALZHEIMERS DISEASE,			, C1833334, , C0276496, C0684336,	Strain:	StrainMGIid:	Official DO: DISEASE, ALZHEIMERS DISEASE,
tempID_2413	Letter	PMID: 21507341	2011	Neurosci Lett	Encapsulated native and glucagon-like peptide-1 transfected human mesenchymal stem cells in a transgenic mouse model of Alzheimers disease.	Encapsulated human mesenchymal stem cells(MSC) are studied in a double transgenic mouse model of Alzheimers disease (AD) after intraventricular implantation at 3 months of age. Abeta 40/42 deposition, and glial (GFAP) and microglial (CD11b) immunoreactivity were investigated 2 months after transplantation of either native MSC or MSC transfected with glucagon-like peptide-1 (GLP-1). CD11b immunost…	Encapsulated human mesenchymal stem cells(MSC) are studied in a double transgenic mouse model of Alzheimer's disease (AD) after intraventricular implantation at 3 months of age. Abeta 40/42 deposition, and glial (GFAP) and microglial (CD11b) immunoreactivity were investigated 2 months after transplantation of either native MSC or MSC transfected with glucagon-like peptide-1 (GLP-1). CD11b immunos…	Alginates/pharmacology, Alzheimer Disease/*therapy, Amyloid beta-Peptides/analysis/metabolism, Animals, Biocompatible Materials/pharmacology, Capsules, Cell Line, Disease Models, Animal, Enzyme-Linked Immunosorbent Assay, Gene Therapy/*methods, Glucagon-Like Peptide 1/*genetics, Glucuronic Acid/pharmacology, Hexuronic Acids/pharmacology, Humans, Male, Mesenchymal Stem Cell Transplantation/*method…	AgeTerm: at 3 months of age	NonSpecific	MIN: 84	MAX: 84	ALZHEIMERS DISEASE, DISEASE,	ENCAPSULATED, AD,			, , C1333381, C0332133,	Strain:	StrainMGIid:	Official DO: DISEASE, ALZHEIMERS DISEASE,
tempID_2420	Letter	PMID: 22230888	2012	Neurosci Lett	Early brain amyloidosis in APP/PS1 mice with serum insulin-like growth factor-I deficiency.	We found that brain amyloidosis in LIDAD mice appeared earlier than in AD mice, at 2 months of age, while attained comparable levels at 6 months. In parallel, early microgliosis was observed in LIDAD mice also at 2 months and remained exacerbated at 6 months. Collectively, these observations suggest a role of serum IGF-I in delaying early brain amyloidosis.	The influence of insulin-like growth factor I (IGF-I) on the progression of Alzheimer's disease (AD) is discussed controversially. To help clarify the role of this circulating neurotrophic factor in brain amyloidosis, the major pathological trait in AD, we analyzed plaque formation in a mouse model of AD transgenic for human APP and PS1 mutations with reduced serum IGF-I levels (LIDAD mice). We f…	MeSH:	AgeTerm: at 2 months of age	NonSpecific	MIN: 56	MAX: 56	AMYLOIDOSIS, AD,	EXACERBATED,			C0436331,	Strain:	StrainMGIid:	Official DO: ALZHEIMERS DISEASE, AMYLOIDOSIS,
tempID_2426	Review	PMID: 18773311	2008	Mol Neurobiol	Inclusion body myositis: a view from the Caenorhabditis elegans muscle.	Inclusion body myositis (IBM) is the most common myopathy in people over 50 years of age. It involves an inflammatory process that, paradoxically, does not respond to anti-inflammatory drugs. A key feature of IBM is the presence of amyloid-beta-peptide aggregates called amyloid deposits, which are also characteristic of Alzheimers disease.	Inclusion body myositis (IBM) is the most common myopathy in people over 50 years of age. It involves an inflammatory process that, paradoxically, does not respond to anti-inflammatory drugs. A key feature of IBM is the presence of amyloid-beta-peptide aggregates called amyloid deposits, which are also characteristic of Alzheimer's disease. The use of animals that mimic at least some characterist…	Amyloid beta-Peptides/genetics/metabolism, Amyloid beta-Protein Precursor/genetics/metabolism, Animals, Caenorhabditis elegans/*anatomy & histology/genetics, *Disease Models, Animal, Humans, Metals/metabolism, Mitochondria/metabolism, *Muscles/metabolism/pathology, *Myositis, Inclusion Body/metabolism/pathology, Oxidative Stress, Peptides/genetics/metabolism, RNA Interference RF - 223	AgeTerm: over 50 years of age	NonSpecific	MIN: 18250	MAX: MAX	ALZHEIMERS DISEASE, MYOPATHY, DISEASE, MYOSITIS, INCLUSION BODY MYOSITIS,	DOES NOT, AMYLOID, BODY, DOES,			, C1268086, C1272751, C1299585, , C0011560, ,	Strain:	StrainMGIid:	Official DO: MYOSITIS, DISEASE, ALZHEIMERS DISEASE, MYOPATHY, INCLUSION BODY MYOSITIS,
tempID_2437	Review	PMID: 20146700	2010	Ann N Y Acad Sci	Epilepsy in the elderly.	The elderly, often defined as those 65 years or older, are the most rapidly growing segment of the population, and onset of epilepsy is higher in this age group than in any other. This paper reviews recent developments, including a new proposed definition of epilepsy, a transgenic mouse model of Alzheimers disease that exhibits complex partial seizures, evidence that the highest incidence of epil…	The elderly, often defined as those 65 years or older, are the most rapidly growing segment of the population, and onset of epilepsy is higher in this age group than in any other. This paper reviews recent developments, including a new proposed definition of epilepsy, a transgenic mouse model of Alzheimer's disease that exhibits complex partial seizures, evidence that the highest incidence of epi…	Adolescent, Aged, Aged, 80 and over, Aging/physiology, Animals, Child, Disease Models, Animal, Epilepsy/*epidemiology, Health Status, Humans, Incidence, Mice, Mice, Transgenic, Middle Aged, Neurobiology, Prevalence, United States/epidemiology, Young Adult RF - 100	AgeTerm: 65 years or older	NonSpecific	MIN: 23725	MAX: MAX	ALZHEIMERS DISEASE, SEIZURES, DISEASE, OSTEOPOROSIS, EPILEPSY,	PARTIAL SEIZURES, OTHER, COMPLEX PARTIAL SEIZURES,			, C0751495, , C0149958, C1868670,	Strain:	StrainMGIid:	Official DO: OSTEOPOROSIS, DISEASE, ALZHEIMERS DISEASE, EPILEPSY, SEIZURES,
tempID_2439	Review	PMID: 20217279	2010	Mol Neurobiol	Convergence of amyloid-beta and tau pathologies on mitochondria in vivo.	The (triple)AD mice showed synergistic effects of Abeta and tau already at the age of 8 months, resulting in a depolarized mitochondrial membrane potential. At 12 months, the strongest defects on OXPHOS, synthesis of ATP and reactive oxygen species, were exhibited in the (triple)AD mice, again emphasizing synergistic, age-associated effects of Abeta and tau in impairing mitochondria. This review …	The histopathological characteristics of Alzheimer's disease (AD) are amyloid-beta (Abeta) containing plaques and neurofibrillary tangles (NFTs) as well as neuronal and synaptic loss. Until today, the underlying mechanisms of the interplay of plaques and tangles remained unresolved. There is increasing evidence that mitochondrial dysfunction might be a possible link, as revealed by studies in sev…	*Alzheimer Disease/metabolism/pathology/physiopathology, Amyloid beta-Peptides/genetics/*metabolism, Animals, Humans, Mice, Mice, Transgenic, Mitochondria/*metabolism/*pathology, Presenilins/genetics/metabolism, tau Proteins/genetics/*metabolism PMC - PMC2876263	AgeTerm: age of 8 months	NonSpecific	MIN: 224	MAX: 224	AD,	PATHOLOGY, CONVERGENCE,			, C1446614, , C0677042,	Strain:	StrainMGIid:	Official DO: ALZHEIMERS DISEASE,
tempID_22	ClinicalTrial	PMID: 18461171	2008	PLoS One	Reducing AD-like pathology in 3xTg-AD mouse model by DNA epitope vaccine - a novel immunotherapeutic strategy.	METHODS AND FINDINGS: We generated pMDC-3Abeta(1-11)-PADRE construct and immunized 3xTg-AD mouse model starting at age of 3-4 months old. CONCLUSIONS: Data from this transitional pre-clinical study suggest that our DNA epitope vaccine could be used as a safe and effective strategy for AD therapy. Future safety and immunology studies in large animals with the goal to achieve effective humoral immu…	BACKGROUND: The development of a safe and effective AD vaccine requires a delicate balance between providing an adequate anti-Abeta antibody response sufficient to provide therapeutic benefit, while eliminating an adverse T cell-mediated proinflammatory autoimmune response. To achieve this goal we have designed a prototype chemokine-based DNA epitope vaccine expressing a fusion protein that consi…	Alzheimer Disease/*genetics/*immunology/pathology, Animals, Clinical Trials as Topic, Disease Models, Animal, Epitopes/therapeutic use, Humans, Immunotherapy/*methods, Malaria Vaccines/immunology, Mice, Mice, Transgenic, T-Lymphocytes/immunology, Vaccines, DNA/*therapeutic use PMC - PMC2358976	AgeTerm: 3-4 months old	NonSpecific	MIN: 84	MAX: 112	AD,	ADVERSE EFFECTS, THERAPY,			C1363945, C0879626,	,	StrainMGIid:	Official DO: ALZHEIMERS DISEASE,
tempID_32	ComparativeStudy	PMID: 15169864	2004	Learn Mem	Search strategies used by APP transgenic mice during navigation in the Morris water maze.	TgCRND8 mice represent a transgenic mouse model of Alzheimers disease, with onset of cognitive impairment and increasing amyloid-beta plaques in their brains at 12 weeks of age. In this study, the spatial memory in 25- to 30-week-old TgCRND8 mice was analyzed in two reference and one working memory Morris water maze (MWM) tests. In reference memory tests, the mice were trained to escape to a hidd…	TgCRND8 mice represent a transgenic mouse model of Alzheimer's disease, with onset of cognitive impairment and increasing amyloid-beta plaques in their brains at 12 weeks of age. In this study, the spatial memory in 25- to 30-week-old TgCRND8 mice was analyzed in two reference and one working memory Morris water maze (MWM) tests. In reference memory tests, the mice were trained to escape to a hid…	Adaptation, Physiological, Amyloid beta-Protein Precursor/genetics/*metabolism, Animals, Appetitive Behavior/physiology, Choice Behavior/physiology, Cognition Disorders/genetics/*physiopathology, Escape Reaction/physiology, Female, Male, Maze Learning/*physiology, Memory/physiology, Memory Disorders/genetics/*physiopathology, Mice, Mice, Inbred C57BL, Mice, Mutant Strains, Mice, Transgenic, Probl…	AgeTerm: at 12 weeks of age	AgeOfEvaluation	MIN: 84	MAX: 84	ALZHEIMERS DISEASE, COGNITIVE DISTURBANCE, DISEASE,	IMPAIRMENT,			C0684336,	,	StrainMGIid:	Official DO: DISEASE, ALZHEIMERS DISEASE, COGNITIVE DISTURBANCE,
tempID_49	ComparativeStudy	PMID: 15262209	2004	Brain Res	Antisense directed at the Abeta region of APP decreases brain oxidative markers in aged senescence accelerated mice.	In the current study, 12-month-old SAMP8 mice were treated with antisense oligonucleotide directed against the Abeta region of APP, and the oxidative markers in brain were decreased significantly. we conclude that Abeta may contribute to the oxidative stress found in aged SAMP8 mice that have learning and memory impairments. These results are discussed in reference to AD.	Amyloid beta-peptide (Abeta) is known to induce free radical-mediated oxidative stress in the brain. Free radical-mediated damage to the neuronal membrane components has been implicated in the etiology of Alzheimer's disease (AD). Abeta is produced by proteolytic processing of the amyloid precursor protein (APP). The senescence accelerated mouse prone 8 (SAMP8) strain was developed by phenotypic …	Aging/genetics/*metabolism, Aldehydes/metabolism, Alzheimer Disease/genetics/*metabolism/physiopathology, Amyloid beta-Peptides/*metabolism, Amyloid beta-Protein Precursor/antagonists & inhibitors/*genetics/metabolism, Animals, Biological Markers, Brain/metabolism/physiopathology, Cells, Cultured, Disease Models, Animal, Down-Regulation/genetics, Glutamate-Ammonia Ligase/metabolism, Lipid Peroxid…	AgeTerm: 12-month-old	AgeOfEvaluation	MIN: 336	MAX: 336	AD,	OXIDATIVE STRESS, STRESS,			C0038435, C0242606,	, , SAMP8	StrainMGIid:	Official DO: ALZHEIMERS DISEASE,
tempID_105	ComparativeStudy	PMID: 15708480	2005	Neuroscience	Sleep and circadian abnormalities in a transgenic mouse model of Alzheimers disease: a role for cholinergic transmission.	At 22 months of age, two additional deficits emerged in female Tg2576 mice: time of day-dependent modulation of sleep was blunted relative to controls and rapid eye movement sleep as a percentage of time was lower in Tg2576 than in wild type controls. The rapid eye movement sleep deficit in 22 month-old female Tg2576 mice was abolished by brief passive immunization with an N-terminal antibody to …	The Tg2576 mouse model of Alzheimer's disease (AD) exhibits age-dependent amyloid beta (Abeta) deposition in the brain. We studied electroencephalographically defined sleep and the circadian regulation of waking activities in Tg2576 mice to determine whether these animals exhibit sleep abnormalities akin to those in AD. In Tg2576 mice at all ages studied, the circadian period of wheel running rhy…	Alzheimer Disease/*genetics/physiopathology, Animals, Cholinergic Fibers/*physiology, Chronobiology Disorders/*genetics/physiopathology, Disease Models, Animal, Female, Male, Mice, Mice, Inbred C57BL, Mice, Transgenic, Sleep/*genetics, Synaptic Transmission/*genetics	AgeTerm: At 22 months of age	NonSpecific	MIN: 616	MAX: 616	AD,	ABNORMALITIES, PASSIVE IMMUNIZATION, PATHOPHYSIOLOGY,	Female		C0000768, C0312645, C0277785,	,	StrainMGIid:	Official DO: ALZHEIMERS DISEASE,
tempID_164	ComparativeStudy	PMID: 16081247	2005	J Chem Neuroanat	Reelin-immunoreactivity in the hippocampal formation of 9-month-old wildtype mouse: effects of APP/PS1 genotype and ovariectomy.	In the present study, we examined the distribution of reelin-immunoreactivity (-ir) in the hippocampal formation of 9-month-old wildtype mice (WT). Then, reelin-ir in normal mice was compared to that of transgenic mice (APP/PS1) carrying mutated human APP and PS1 genes, which are linked to the familial form of Alzheimers disease (AD). The APP/PS1 mice were additionally burdened with a second risk…	Reelin, an extracellular matrix protein has an important role in the migration, correct positioning and maturation of neurons during development. Though it is generally down-regulated in the postnatal period, expression of this large glycoprotein continues in the adult brain in some cell populations. In the present study, we examined the distribution of reelin-immunoreactivity (-ir) in the hippoc…	Alzheimer Disease/genetics/metabolism/physiopathology, Amyloid beta-Protein Precursor/*genetics, Animals, Cell Adhesion Molecules, Neuronal/*metabolism, Cell Count, Disease Models, Animal, Down-Regulation/genetics, Extracellular Matrix Proteins/*metabolism, Female, Genetic Predisposition to Disease/genetics, Genotype, Gonadal Steroid Hormones/*metabolism, Hippocampus/*anatomy & histology/cytology…	AgeTerm: 9-month-old	AgeOfEvaluation	MIN: 252	MAX: 252	ALZHEIMERS DISEASE, DISEASE, AD,	FAMILIAL FORM, NORMAL, EXAMINED,			C1832428, C1873497, C0332128,	,	StrainMGIid:	Official DO: DISEASE, ALZHEIMERS DISEASE,
tempID_192	ComparativeStudy	PMID: 16291932	2005	J Neurosci	Binding of the positron emission tomography tracer Pittsburgh compound-B reflects the amount of amyloid-beta in Alzheimers disease brain but not in transgenic mouse brain.	Unexpectedly, we saw no significant retention of PIB in this model even at 12 months of age when amyloid deposition in the PS1/APP mouse typically exceeds that seen in AD. This study describes a series of ex vivo and postmortem in vitro studies designed to explain this low retention. Ex vivo brain pharmacokinetic studies confirmed the low in vivo PIB retention observed in micro-PET experiments. I…	During the development of in vivo amyloid imaging agents, an effort was made to use micro-positron emission tomography (PET) imaging in the presenilin-1 (PS1)/amyloid precursor protein (APP) transgenic mouse model of CNS amyloid deposition to screen new compounds and further study Pittsburgh Compound-B (PIB), a PET tracer that has been shown to be retained well in amyloid-containing areas of Alzh…	Alzheimer Disease/genetics/*metabolism/pathology, Amyloid beta-Peptides/chemistry/genetics/*metabolism, Aniline Compounds/diagnostic use/*metabolism, Animals, Binding Sites/physiology, Brain/*metabolism/pathology, Female, Humans, Male, Mice, Mice, Inbred C57BL, Mice, Transgenic, Positron-Emission Tomography/*methods, Thiazoles/diagnostic use/*metabolism	AgeTerm: at 12 months of age	AgeOfEvaluation	MIN: 336	MAX: 336	AD,	AMYLOID DEPOSITION, AMYLOID,			C0011560, C1705760,	,	StrainMGIid:	Official DO: ALZHEIMERS DISEASE,
tempID_691	JournalArticle	PMID: 15627516	2005	Neurochem Int	Proteomic analysis of specific brain proteins in aged SAMP8 mice treated with alpha-lipoic acid: implications for aging and age-related neurodegenerative disorders.	Therefore, SAMP8 is a suitable model to study brain aging and, since aging is the major risk factor for AD and SAMP8 exhibits many of the biochemical findings of AD, perhaps as a model for and the early phase of AD. Our previous studies reported higher oxidative stress markers in brains of 12-month-old SAMP8 mice when compared to that of 4-month-old SAMP8 mice. Further, we have previously shown t…	Free radical-mediated damage to neuronal membrane components has been implicated in the etiology of Alzheimer's disease (AD) and aging. The senescence accelerated prone mouse strain 8 (SAMP8) exhibits age-related deterioration in memory and learning along with increased oxidative markers. Therefore, SAMP8 is a suitable model to study brain aging and, since aging is the major risk factor for AD an…	Aging/*genetics/*physiology, Animals, Blotting, Western, Brain Chemistry/*genetics/*physiology, Chromatography, High Pressure Liquid, Electrophoresis, Gel, Two-Dimensional, Heredodegenerative Disorders, Nervous System/*genetics/*physiopathology, Hydrolysis, Image Processing, Computer-Assisted, Male, Mass Spectrometry, Mice, Nerve Tissue Proteins/biosynthesis/*chemistry, *Proteomics, Thioctic Acid…	AgeTerm: 12-month-old	AgeOfEvaluation	MIN: 336	MAX: 336	AD,	FINDINGS, STRESS, OXIDATIVE STRESS,			, C0038435, , C0243095, , C0242606,	, , SAMP8	StrainMGIid:	Official DO: ALZHEIMERS DISEASE,
tempID_876	JournalArticle	PMID: 15888448	2005	J Biol Chem	The low density lipoprotein receptor regulates the level of central nervous system human and murine apolipoprotein E but does not modify amyloid plaque pathology in PDAPP mice.	These results demonstrate that central nervous system levels of both human and murine apoE are directly regulated by LDLR. Although the increase in murine apoE caused by LDLR deficiency was not sufficient to affect Abeta levels or deposition by 10 months of age in PDAPP mice, it remains a possibility that the increase in human apoE3 and apoE4 levels caused by LDLR deficiency will affect this proc…	Apolipoprotein E (apoE), a chaperone for the amyloid beta (Abeta) peptide, regulates the deposition and structure of Abeta that deposits in the brain in Alzheimer disease (AD). The primary apoE receptor that regulates levels of apoE in the brain is unknown. We report that the low density lipoprotein receptor (LDLR) regulates the cellular uptake and central nervous system levels of astrocyte-deriv…	Alzheimer Disease/*metabolism/pathology, Amyloid beta-Protein Precursor/*genetics/metabolism, Animals, Apolipoproteins E/*metabolism, Brain/*metabolism/*pathology, Disease Models, Animal, Endocytosis, Humans, Mice, Mice, Inbred C57BL, Mice, Knockout, Receptors, LDL/genetics/*metabolism	AgeTerm: by 10 months of age	NonSpecific	MIN: 0	MAX: 280	AD,				, , ,	,	StrainMGIid:	Official DO: ALZHEIMERS DISEASE,
tempID_1096	JournalArticle	PMID: 16253995	2005	J Biol Chem	Defective tumor necrosis factor-alpha-dependent control of astrocyte glutamate release in a transgenic mouse model of Alzheimer disease.	Because glial inflammation is a component of Alzheimer disease (AD) and TNFalpha is overexpressed in AD brains, we investigated possible alterations of the cytokine-dependent pathway in PDAPP mice, a transgenic model of AD. Glutamate release was measured in acute hippocampal and cerebellar slices from mice at early (4-month-old) and late (12-month-old) disease stages in comparison with age-matche…	The cytokine tumor necrosis factor-alpha (TNFalpha) induces Ca2+-dependent glutamate release from astrocytes via the downstream action of prostaglandin (PG) E2. By this process, astrocytes may participate in intercellular communication and neuromodulation. Acute inflammation in vitro, induced by adding reactive microglia to astrocyte cultures, enhances TNFalpha production and amplifies glutamate …	Alzheimer Disease/*metabolism/pathology, Amyloid beta-Peptides/metabolism, Animals, Astrocytes/*metabolism, Base Sequence, DNA Primers, *Disease Models, Animal, Gliosis, Glutamic Acid/*metabolism, Hippocampus/metabolism/pathology, Immunohistochemistry, Mice, Mice, Transgenic, Signal Transduction, Tumor Necrosis Factor-alpha/*physiology	AgeTerm: 4-month-old	AgeOfEvaluation	MIN: 112	MAX: 112	ALZHEIMERS DISEASE, DISEASE, AD,	NORMAL, TRANSGENIC MODEL, HYPERTROPHIC, INFLAMMATION,			, C0021368, C0263630, C1519606, C1873497, C0020564,	,	StrainMGIid:	Official DO: ALZHEIMERS DISEASE, DISEASE,
tempID_1242	JournalArticle	PMID: 16519965	2007	Neurobiol Aging	Proteomic analysis of brain tissue from an Alzheimers disease mouse model by two-dimensional difference gel electrophoresis.	Two groups (male and female) of 14-month-old Tg mice were compared with their wild type littermates. We used differential 2D electrophoresis coupled with mass spectrometry to generate one of the first complete image of changes in brain protein expression occurring in this well-recognized model of Alzheimers disease (AD). We identified 15 different proteins, which are significantly regulated in th…	We used a beta-amyloid precursor protein (APP) transgenic (Tg) mouse model that displays some of the typical Alzheimer-associated pathological features to study the brain proteoma associated with amyloid plaque deposition. Two groups (male and female) of 14-month-old Tg mice were compared with their wild type littermates. We used differential 2D electrophoresis coupled with mass spectrometry to g…	Alzheimer Disease/*genetics/*pathology, Amyloid beta-Protein Precursor/genetics, Animals, Apolipoproteins E/metabolism, Blotting, Western/methods, Brain/*metabolism/pathology, Diagnostic Imaging/methods, Disease Models, Animal, Electrophoresis, Gel, Two-Dimensional/*methods, Female, Glial Fibrillary Acidic Protein/metabolism, Humans, Male, Mice, Mice, Inbred C57BL, Mice, Transgenic, Proteomics/*m…	AgeTerm: 14-month-old	NonSpecific	MIN: 392	MAX: 392	ALZHEIMERS DISEASE, DISEASE,	PATHOLOGY, AD,	Female		C0677042, C0332133, ,	,	StrainMGIid:	Official DO: DISEASE, ALZHEIMERS DISEASE,
tempID_1433	JournalArticle	PMID: 16892201	2006	J Magn Reson Imaging	Longitudinal assessment of Alzheimers beta-amyloid plaque development in transgenic mice monitored by in vivo magnetic resonance microimaging.	PURPOSE: To assess the development of beta-amyloid (Abeta) plaques in the brain with age in the transgenic mouse model of Alzheimers disease (AD) pathology by in vivo magnetic resonance microimaging (microMRI). MATERIALS AND METHODS: Live transgenic mice (Tg2576) and nontransgenic littermates (control) were studied at regular intervals between the ages of 12 and 18 months. CONCLUSIONS: These resu…	PURPOSE: To assess the development of beta-amyloid (Abeta) plaques in the brain with age in the transgenic mouse model of Alzheimer's disease (AD) pathology by in vivo magnetic resonance microimaging (microMRI). MATERIALS AND METHODS: Live transgenic mice (Tg2576) and nontransgenic littermates (control) were studied at regular intervals between the ages of 12 and 18 months. Plaques were visualize…	Age Factors, Alzheimer Disease/diagnosis/*genetics, Amyloid beta-Peptides/*chemistry, Animals, Brain/metabolism, Cerebral Cortex/metabolism, Disease Models, Animal, Female, Hippocampus/metabolism, Image Processing, Computer-Assisted, Magnetic Resonance Imaging/*methods, Male, Mice, Mice, Inbred C57BL, Mice, Transgenic, Time Factors	AgeTerm: between the ages of 12 and 18	NonSpecific	MIN: 336	MAX: 504	ALZHEIMERS DISEASE, DISEASE,	PATHOLOGY, AD,			C0677042, C0332133, ,	,	StrainMGIid:	Official DO: DISEASE, ALZHEIMERS DISEASE,
tempID_1445	JournalArticle	PMID: 16909001	2005	Neurodegener Dis	Passive immunization of the Abeta42(43) C-terminal-specific antibody BC05 in a mouse model of Alzheimers disease.	OBJECTIVE: We investigated the effect of the administration of BC05, which was the first antibody developed against the carboxyl (C)-termini of Abeta42(43), on the clearance of brain Abeta42(43). METHOD: The BC05 antibody was injected into the peritoneal cavity of Tg2576 transgenic mice expressing betaAPP(KM670/671NL) once a week from 3 to 12 months of age. CONCLUSIONS: BC05 might render Abeta42(…	BACKGROUND: Over the past few years, amyloid beta protein (Abeta) vaccination has become one of the most effective treatments for Alzheimer's disease. However, the appearance of severe side effects during clinical trials has highlighted the need for improved safety and efficacy. Although antibodies directed against the amino (N)-termini of Abeta are highly effective for passive immunization, a su…	Alzheimer Disease/*immunology/metabolism/*prevention & control, Amyloid beta-Peptides/*blood/chemistry/*immunology, Amyloid beta-Protein Precursor/metabolism, Animals, Antibodies/chemistry/immunology/*pharmacology, Brain/drug effects/immunology/metabolism, Brain Chemistry/drug effects/immunology, Disease Models, Animal, Humans, Immunization, Passive/*methods, Metabolic Clearance Rate/drug effects…	AgeTerm: 3 to 12 months of age	NonSpecific	MIN: 84	MAX: 336	ALZHEIMERS DISEASE, DISEASE,	PASSIVE IMMUNIZATION, CAVITY,			, C1510420, C0312645,	,	StrainMGIid:	Official DO: DISEASE, ALZHEIMERS DISEASE,
tempID_1521	JournalArticle	PMID: 17036339	2006	J Magn Reson Imaging	In vivo measurement of plaque burden in a mouse model of Alzheimers disease.	PURPOSE: To demonstrate an MRI method for directly visualizing amyloid-beta (Abeta) plaques in the APP/PS1 transgenic (tg) mouse brain in vivo, and show that T1rho relaxation rate increases progressively with Alzheimers disease (AD)-related pathology in the tg mouse brain. RESULTS: A significant decrease in T1rho was observed in the cortex and hippocampus of 12- and 18-month-old animals compared …	PURPOSE: To demonstrate an MRI method for directly visualizing amyloid-beta (Abeta) plaques in the APP/PS1 transgenic (tg) mouse brain in vivo, and show that T1rho relaxation rate increases progressively with Alzheimer's disease (AD)-related pathology in the tg mouse brain. MATERIALS AND METHODS: We obtained in vivo MR images of a mouse model of AD (APP/PS1) that overexpresses human amyloid precu…	Alzheimer Disease/*pathology, Animals, *Disease Models, Animal, Image Interpretation, Computer-Assisted/*methods, Magnetic Resonance Imaging/*methods, Mice, Mice, Transgenic, Plaque, Amyloid/*pathology, Severity of Illness Index PMC - PMC2859034 MID - NIHMS193656	AgeTerm: 18-month-old	AgeOfObservation	MIN: 504	MAX: 504	ALZHEIMERS DISEASE, DISEASE,	PATHOLOGY,			C0677042, ,	,	StrainMGIid:	Official DO: DISEASE, ALZHEIMERS DISEASE,
tempID_1628	JournalArticle	PMID: 17215062	2008	Neurobiol Aging	Deficits in working memory and motor performance in the APP/PS1ki mouse model for Alzheimers disease.	The APP/PS1ki mouse model for Alzheimers disease (AD) exhibits robust brain and spinal cord axonal degeneration and hippocampal CA1 neuron loss starting at 6 months of age. It expresses human mutant APP751 with the Swedish and London mutations together with two FAD-linked knocked-in mutations (PS1 M233T and PS1 L235P) in the murine PS1 gene. The present report covers a phenotypical analysis of th…	The APP/PS1ki mouse model for Alzheimer's disease (AD) exhibits robust brain and spinal cord axonal degeneration and hippocampal CA1 neuron loss starting at 6 months of age. It expresses human mutant APP751 with the Swedish and London mutations together with two FAD-linked knocked-in mutations (PS1 M233T and PS1 L235P) in the murine PS1 gene. The present report covers a phenotypical analysis of t…	Alzheimer Disease/complications/*physiopathology, Amyloid beta-Protein Precursor/*genetics, Animals, *Disease Models, Animal, Female, *Memory, Memory Disorders/complications/*physiopathology, Mice, Mice, Transgenic, *Psychomotor Performance	AgeTerm: at 6 months of age	NonSpecific	MIN: 168	MAX: 168	ALZHEIMERS DISEASE, DISEASE,	MUTANT, AXONAL DEGENERATION, NEURON LOSS, AD, DEGENERATION, BODY,			, C1268086, C1837496, C0011164, C0598940, C0596988, C0332133,	,	StrainMGIid:	Official DO: DISEASE, ALZHEIMERS DISEASE,
tempID_1692	JournalArticle	PMID: 17341681	2007	FASEB J	Oral vaccination with a viral vector containing Abeta cDNA attenuates age-related Abeta accumulation and memory deficits without causing inflammation in a mouse Alzheimer model.	A single oral administration of AAV/Abeta to Tg2576 mice at the age of 10 months alleviated progressive cognitive impairment with decreased Abeta deposition, insoluble Abeta, soluble Abeta oligomer (Abeta*56), microglial attraction, and synaptic degeneration induced in the brain regions at the age of 13 months. A histological analysis with hematoxylin and eosin and an immunohistochemical analysis…	Immunotherapy with Abeta is expected to bring great improvement for Alzheimer disease (AD). However, clinical trials have been suspended because of meningoencephalitics, which accompanied lymphocytic infiltration. We have developed an oral vaccine for AD with a recombinant adeno-associated viral vector carrying Abeta cDNA (AAV/Abeta). The vaccine reduces the amount of Abeta deposited without lymp…	Administration, Oral, Alzheimer Disease/psychology/*therapy, Amyloid beta-Peptides/chemistry/genetics/*immunology, Animals, Association Learning, Avoidance Learning, Brain/immunology/pathology, Brain Chemistry, DNA, Complementary/genetics/immunology/therapeutic use, Dependovirus/genetics, Disease Models, Animal, Drug Evaluation, Preclinical, Exploratory Behavior, Fear, Female, Freezing Reaction, …	AgeTerm: age of 10 months	NonSpecific	MIN: 280	MAX: 280	AD,	INFILTRATION, DEGENERATION, IMPAIRMENT,			, C0011164, C0332448, C0684336,	,	StrainMGIid:	Official DO: ALZHEIMERS DISEASE,
tempID_1750	JournalArticle	PMID: 17451178	2007	NMR Biomed	Quantitative MRI reveals aging-associated T2 changes in mouse models of Alzheimers disease.	In addition, for animals older than 12 months, we confirmed our previous report that only the two genotypes that form amyloid plaques (APP and PS/APP) have significantly reduced T(2) values compared with NTg controls. Thus, T(2) changes in these AD models can precede amyloid deposition or even occur in AD models that do not deposit beta-amyloid (PS mice), but are intensified in the presence of am…	In this study, we used MRI to analyze quantitative parametric maps of transverse (T(2)) relaxation times in a longitudinal study of transgenic mice expressing mutant forms of amyloid precursor protein (APP), presenilin (PS1), or both (PS/APP), modeling aspects of Alzheimer's disease (AD). The main goal was to characterize the effects of progressive beta-amyloid accumulation and deposition on the …	Aging/genetics/*pathology, Alzheimer Disease/genetics/metabolism/*pathology, Animals, Cerebral Cortex/metabolism/pathology, Disease Models, Animal, Female, Genotype, Hippocampus/metabolism/pathology, Humans, Least-Squares Analysis, *Magnetic Resonance Imaging, Male, Mice	AgeTerm: older than 12	NonSpecific	MIN: 336	MAX: MAX	AD,	NTG, AMYLOID, AMYLOID PLAQUES, AMYLOID DEPOSITION, T2,			, C1847730, C0475373, C0011560, C1705760, C0333463,	, , PS	StrainMGIid:	Official DO: ALZHEIMERS DISEASE,
tempID_1892	JournalArticle	PMID: 17683481	2007	J Neurochem	Collapsin response mediator protein-2 hyperphosphorylation is an early event in Alzheimers disease progression.	The hyperphosphorylation is similar in magnitude to that in human AD and is evident by 2 months of age, ahead of plaque or tangle formation. Meanwhile, there is no change in CRMP2 phosphorylation in two other transgenic mouse lines that display elevated amyloid beta peptide levels (Tg2576 and APP/amyloid beta-binding alcohol dehydrogenase). Similarly, CRMP2 phosphorylation is normal in hippocampu…	Collapsin response mediator protein 2 (CRMP2) is an abundant brain-enriched protein that can regulate microtubule assembly in neurons. This function of CRMP2 is regulated by phosphorylation by glycogen synthase kinase 3 (GSK3) and cyclin-dependent kinase 5 (Cdk5). Here, using novel phosphospecific antibodies, we demonstrate that phosphorylation of CRMP2 at Ser522 (Cdk5-mediated) is increased in A…	Aged, Alzheimer Disease/genetics/*metabolism/physiopathology, Amyloid beta-Peptides/metabolism, Amyloid beta-Protein Precursor/genetics/*metabolism, Animals, Binding Sites, Brain/*metabolism/physiopathology, Cyclin-Dependent Kinase 5/metabolism, Disease Models, Animal, Disease Progression, Gene Expression Regulation/physiology, Glycogen Synthase Kinase 3/metabolism, Humans, Intercellular Signalin…	AgeTerm: by 2 months of age	NonSpecific	MIN: 0	MAX: 56	PLAQUE, AD,	OTHER, NORMAL, AMYLOID,			, , C0011560, C1873497, C1868670,	,	StrainMGIid:	Official DO: ALZHEIMERS DISEASE,
tempID_1939	JournalArticle	PMID: 17851186	2007	J Alzheimers Dis	Environmental enrichment delays the onset of memory deficits and reduces neuropathological hallmarks in a mouse model of Alzheimer-like neurodegeneration.	At 7 months of age, visual recognition memory was tested with the Object Recognition Test (ORT), spatial memory with the Morris Water Maze (MWM) and the presence of AD pathological hallmarks (Abeta clusters, presence of hyperphosphorylated tau and cholinergic deficit) was assessed immunohistochemically. We found that in AD11 mice exposed to EE from 2 to 7 months of age performance in both memory …	Alzheimer's disease (AD) is a devastating neurodegenerative disorder characterized by progressive memory deficits and cognitive decline. We explored the possibility that Environmental Enrichment (EE) may reduce the disease progression in a comprehensive mouse model for AD like neurodegeneration, the AD11 mice. AD11 mice, which express anti nerve growth factor (NGF) antibodies, develop an age depe…	Alzheimer Disease/metabolism/*pathology/*prevention & control, Amyloid beta-Peptides/metabolism, Animals, Antibodies, Monoclonal/metabolism, Cholinergic Fibers/metabolism/pathology, Discrimination Learning, *Environment, Maze Learning, Memory Disorders/*prevention & control, Mice, Nerve Degeneration/metabolism/*pathology/*prevention & control, *Physical Stimulation, Recognition (Psychology), Visu…	AgeTerm: At 7 months of age	AgeOfEvaluation	MIN: 196	MAX: 196	AD,	EXPOSURE, AD11,			, C1853360, C0274281, ,	,	StrainMGIid:	Official DO: ALZHEIMERS DISEASE,
tempID_2045	JournalArticle	PMID: 18008065	2008	Psychopharmacology (Berl)	Cognitive evaluation of disease-modifying efficacy of donepezil in the APP23 mouse model for Alzheimers disease.	OBJECTIVES: The age-dependent cognitive decline in the valid APP23 transgenic mouse model for Alzheimers disease was employed to evaluate disease-modifying efficacy of chronic treatment with donepezil. MATERIALS AND METHODS: At age 6 weeks, heterozygous APP23 mice and control littermates were subcutaneously implanted with osmotic pumps delivering saline or donepezil (0.27 or 0.58 mg/kg per day). …	RATIONALE: The interest for acetylcholinesterase inhibitors in the treatment of Alzheimer's disease has been greatly renewed owing to the discovery of a broad range of additional cholinergic and non-cholinergic effects, exploitable to maximize the efficacy of these drugs beyond merely improving intellectual functions at the symptomatic level. OBJECTIVES: The age-dependent cognitive decline in the…	Amyloid beta-Protein Precursor/*genetics, Animals, Cognition/*drug effects, *Disease Models, Animal, Dose-Response Relationship, Drug, Escape Reaction/drug effects, Genotype, Indans/*pharmacology, Infusion Pumps, Implantable, Male, Maze Learning/drug effects, Mice, Mice, Inbred C57BL, Mice, Inbred DBA, Mice, Transgenic, Nootropic Agents/*pharmacology, Orientation/drug effects, Piperidines/*pharma…	AgeTerm: At age 6	NonSpecific	MIN: 42	MAX: 42	ALZHEIMERS DISEASE, DISEASE,	EMPLOYED,			, , C0557351,	,	StrainMGIid:	Official DO: DISEASE, ALZHEIMERS DISEASE,
tempID_2066	JournalArticle	PMID: 18045930	2007	J Neurosci	Progesterone and estrogen regulate Alzheimer-like neuropathology in female 3xTg-AD mice.	In gonadally intact female 3xTg-AD mice, AD-like neuropathology was apparent by 3 months of age and progressively increased through age 12 months, a time course that was paralleled by behavioral impairment. Ovariectomy-induced depletion of sex steroid hormones in adult female 3xTg-AD mice significantly increased Abeta accumulation and worsened memory performance. Treatment of ovariectomized 3xTg-…	Estrogen depletion in postmenopausal women is a significant risk factor for the development of Alzheimer's disease (AD), and estrogen-based hormone therapy may reduce this risk. However, the effects of progesterone both alone and in combination with estrogen on AD neuropathology remain unknown. In this study, we used the triple transgenic mouse model of AD (3xTg-AD) to investigate the individual …	Age Factors, Alzheimer Disease/drug therapy/genetics/*pathology/*physiopathology, Amyloid beta-Peptides/genetics/physiology, Animals, Behavior, Animal/drug effects, Disease Models, Animal, Estrogens/blood/*physiology/therapeutic use, Female, Maze Learning/drug effects, Mice, Mice, Inbred C57BL, Mice, Transgenic, Ovariectomy/methods, Progesterone/blood/*physiology/therapeutic use, Radioimmunoassay…	AgeTerm: by 3 months of age	NonSpecific	MIN: 0	MAX: 84	AD,	NEUROPATHOLOGY, SEX, IMPAIRMENT,	Female		, C1540677, , C0684336, C1314687,	,	StrainMGIid:	Official DO: ALZHEIMERS DISEASE,
tempID_2085	JournalArticle	PMID: 18079026	2009	Neurobiol Aging	Beneficial effects of quetiapine in a transgenic mouse model of Alzheimers disease.	Non-transgenic and transgenic mice were treated with quetiapine (0, 2.5, or 5mg/(kg day)) for 1, 4, and 7 months in drinking water from the age of 2 months. After 4 and 7 months of continuous quetiapine administration, memory impairment was prevented, and the number of beta-amyloid (Abeta) plaques decreased in the cortex and hippocampus of the transgenic mice. Quetiapine also decreased brain Abet…	Previous studies have suggested that quetiapine, an atypical antipsychotic drug, may have beneficial effects on cognitive impairment, and be a neuroprotectant in treating neurodegenerative diseases. In the present study, we investigated the effects of quetiapine on memory impairment and pathological changes in an amyloid precursor protein (APP)/presenilin-1 (PS-1) double transgenic mouse model of…	Aging, Alzheimer Disease/complications/*drug therapy/pathology, Amyloid Precursor Protein Secretases/metabolism, Amyloid beta-Peptides/genetics/metabolism, Amyloid beta-Protein Precursor/genetics/metabolism, Animals, Antipsychotic Agents/*therapeutic use, Anxiety/complications/drug therapy/pathology, Brain/drug effects/pathology, Dibenzothiazepines/*therapeutic use, Disease Models, Animal, Female…	AgeTerm: from the age of 2	NonSpecific	MIN: 56	MAX: MAX	ALZHEIMERS DISEASE,	IMPAIRMENT, MEMORY IMPAIRMENT,			, C1963167, C0684336,	,	StrainMGIid:	Official DO: ALZHEIMERS DISEASE,
tempID_2106	JournalArticle	PMID: 18164554	2008	Neuroscience	Transgenic mice overexpressing human acetylcholinesterase and the Swedish amyloid precursor protein mutation: effect of nicotine treatment.	Tg2576 (transgenic mice carrying the Swedish mutation of amyloid precursor protein, APPswe) mice and mice overexpressing human synaptic acetylcholinesterase (AChE-S) were crossed (hAChE-Tg//APPswe), to study the effects of brain Abeta, from 1 to 10 months of age, under the constant influence of AChE-S. The effect of nicotine treatment was also evaluated in these mice since we have previously show…	Acetylcholinesterase (AChE) is shown to promote deposition of beta-amyloid (Abeta) peptides and to enhance Abeta toxicity. Tg2576 (transgenic mice carrying the Swedish mutation of amyloid precursor protein, APPswe) mice and mice overexpressing human synaptic acetylcholinesterase (AChE-S) were crossed (hAChE-Tg//APPswe), to study the effects of brain Abeta, from 1 to 10 months of age, under the co…	Acetylcholinesterase/genetics/*metabolism, Amyloid beta-Protein Precursor/genetics/*metabolism, Animals, Brain/*drug effects/metabolism/*pathology, Enzyme-Linked Immunosorbent Assay, Fluorescent Antibody Technique, Glial Fibrillary Acidic Protein/biosynthesis, Humans, Immunoblotting, Immunohistochemistry, Mice, Mice, Transgenic, Mutation, Nicotine/*pharmacology, Nicotinic Agonists/*pharmacology, …	AgeTerm: 1 to 10 months of age	NonSpecific	MIN: 28	MAX: 280	ALZHEIMERS DISEASE, DISEASE,	PATHOLOGY, MUTATION, AMYLOID,			, C1705285, C0011560, C0677042,	,	StrainMGIid:	Official DO: DISEASE, ALZHEIMERS DISEASE,
tempID_2194	JournalArticle	PMID: 18304749	2008	Neuroscience	Acquisition of conditioned taste aversion is impaired in the amyloid precursor protein/presenilin 1 mouse model of Alzheimers disease.	Utilizing a non-spatial learning task, acquisition of conditioned taste aversion (CTA) was evaluated in a mouse model of AD. This line of transgenic mice encode a mutated allele of the human amyloid precursor protein (APP) and presenilin 1 (PS1) genes and exhibit extensive amyloid plaque deposition in the brain by 6-7 mo of age. Compared with wild-type mice, 10-17 month old APP/PS1 mice failed to…	Research into the underlying mechanisms of cognitive dysfunction in Alzheimer's disease (AD) has relied traditionally on tasks such as the water maze which evaluate spatial learning and memory. Since non-spatial forms of memory are also disrupted by AD, it is critical to establish other paradigms capable of investigating these deficits. Utilizing a non-spatial learning task, acquisition of condit…	Alzheimer Disease/complications/genetics/*metabolism, Amyloid beta-Protein Precursor/genetics/*metabolism, Animals, Avoidance Learning/physiology, Brain/*metabolism/pathology/physiopathology, Conditioning (Psychology)/physiology, Disease Models, Animal, Female, Genetic Predisposition to Disease/genetics, Genotype, Learning Disorders/genetics/*metabolism/physiopathology, Male, Mice, Mice, Inbred C…	AgeTerm: 6-7 mo of age	AgeOfEvaluation	MIN: 168	MAX: 196	PLAQUE, AD,	AMYLOID PLAQUE, ABLE, AMYLOID,			, C1299581, , C0011560, C0333463,	, , CTA	StrainMGIid:	Official DO: ALZHEIMERS DISEASE,
tempID_2210	JournalArticle	PMID: 18328008	2008	Rejuvenation Res	Decreased presence of perforated synapses in a triple-transgenic mouse model of Alzheimers disease.	The triple transgenic mice harboring mutant forms of APP/PS1/Tau (3xTg-AD) exhibit beta-amyloid (Abeta) plaques (by 6 months of age) as well as neurofibrillary tangles (by 10-12 months of age). In this study, we characterized morphological alterations of hippocampal synapses obtained from 13-month-old 3xTg-AD and age-matched control (PS1-KI) mice. Numeric density of synapses (Nv, number of juncti…	Transgenic mouse models of Alzheimer's disease (AD) are useful tools to further our understanding of AD genotype-phenotype interaction. The triple transgenic mice harboring mutant forms of APP/PS1/Tau (3xTg-AD) exhibit beta-amyloid (Abeta) plaques (by 6 months of age) as well as neurofibrillary tangles (by 10-12 months of age). In this study, we characterized morphological alterations of hippocam…	Aging/pathology, Alzheimer Disease/*pathology, Animals, *Disease Models, Animal, Mice, Mice, Transgenic, Synapses/*pathology/ultrastructure	AgeTerm: 10-12 months of age	NonSpecific	MIN: 280	MAX: 336	AD,	NEUROFIBRILLARY TANGLES, MUTANT,			C0085400, C0596988,	, , S	StrainMGIid:	Official DO: ALZHEIMERS DISEASE,
tempID_2215	JournalArticle	PMID: 18336954	2009	Neurobiol Aging	Synaptic contact number and size in stratum radiatum CA1 of APP/PS1DeltaE9 transgenic mice.	To this end, the total number and the distribution of the diameters of synaptic contacts in the stratum radiatum of the CA1 region of the hippocampus of 12-month-old APP/PS1DeltaE9 transgenic mice and wild type littermates have been evaluated by applying design-based stereological methods to material prepared for electron microscopy. Although there were no differences in the size of the synaptic …	Synaptic changes occur early in the course of Alzheimer's disease and are key to understanding the initial events in associated neurodegenerative processes. The quantitative analysis of synaptic morphology in transgenic mouse models of Alzheimer's disease can provide important insights into these processes. To this end, the total number and the distribution of the diameters of synaptic contacts i…	Alzheimer Disease/*genetics/*pathology, Amyloid beta-Protein Precursor/genetics, Animals, Atrophy/pathology, CA1 Region, Hippocampal/*pathology, Cell Count/methods, Cerebral Cortex/pathology, Disease Models, Animal, Female, Humans, Mice, Mice, Transgenic, Neurons/*pathology, Plaque, Amyloid/pathology, Presenilin-1/genetics, Stereotaxic Techniques, Synapses/*pathology	AgeTerm: 12-month-old	NonSpecific	MIN: 336	MAX: 336	ALZHEIMERS DISEASE, DISEASE,	AMYLOID, AMYLOID PLAQUES, RELATED,			, C0445223, , C0011560, C0333463,	,	StrainMGIid:	Official DO: DISEASE, ALZHEIMERS DISEASE,
tempID_2227	JournalArticle	PMID: 18346377	2008	Zhonghua Yi Xue Za Zhi	[Effects of epimedium flavonoids on synapse related protein in brains of dementia transgenic mice].	METHODS: The mice of drug treated group were administered intragastrically by EF (at low doses of 0.03 and high dose of 0.1 g.kg(-1).d(-1)) from 4 to 10 months old. CONCLUSIONS: Epimedium flavonoids could protect the synaptic structure and function by promoting the expression of synaptophysin and postsynaptic dense material 95, which suggest that Epimedium Flavonoids may have a promising applicat…	OBJECTIVE: To investigate changes of synapse related protein, such as synaptophysin (SYP) and postsynaptic dense material 95 (PSD-95), in brains of 10 months old transgenic mice, and the effects of Epimedium flavonoids (EF) on expression of SYP and PSD-95 in brain of 10 months old of APP transgenic mice. METHODS: The mice of drug treated group were administered intragastrically by EF (at low dose…	Animals, Brain/*drug effects/metabolism/pathology, Dementia/*drug therapy, Disease Models, Animal, Dose-Response Relationship, Drug, *Epimedium, Female, Flavones/*pharmacology/therapeutic use, Guanylate Kinase, Immunohistochemistry, Intracellular Signaling Peptides and Proteins, Male, Membrane Proteins/biosynthesis, Mice, Mice, Transgenic, Synucleins/biosynthesis	AgeTerm: 10 months old	AgeOfEvaluation	MIN: 280	MAX: 280	AD,	IMPAIRMENT,			, C0684336,	,	StrainMGIid:	Official DO: ALZHEIMERS DISEASE,
tempID_2228	JournalArticle	PMID: 18346377	2008	Zhonghua Yi Xue Za Zhi	[Effects of epimedium flavonoids on synapse related protein in brains of dementia transgenic mice].	OBJECTIVE: To investigate changes of synapse related protein, such as synaptophysin (SYP) and postsynaptic dense material 95 (PSD-95), in brains of 10 months old transgenic mice, and the effects of Epimedium flavonoids (EF) on expression of SYP and PSD-95 in brain of 10 months old of APP transgenic mice. CONCLUSIONS: Epimedium flavonoids could protect the synaptic structure and function by promot…	OBJECTIVE: To investigate changes of synapse related protein, such as synaptophysin (SYP) and postsynaptic dense material 95 (PSD-95), in brains of 10 months old transgenic mice, and the effects of Epimedium flavonoids (EF) on expression of SYP and PSD-95 in brain of 10 months old of APP transgenic mice. METHODS: The mice of drug treated group were administered intragastrically by EF (at low dose…	Animals, Brain/*drug effects/metabolism/pathology, Dementia/*drug therapy, Disease Models, Animal, Dose-Response Relationship, Drug, *Epimedium, Female, Flavones/*pharmacology/therapeutic use, Guanylate Kinase, Immunohistochemistry, Intracellular Signaling Peptides and Proteins, Male, Membrane Proteins/biosynthesis, Mice, Mice, Transgenic, Synucleins/biosynthesis	AgeTerm: 10 months old	AgeOfEvaluation	MIN: 280	MAX: 280	AD,	IMPAIRMENT, RELATED,			, C0445223, , C0684336,	,	StrainMGIid:	Official DO: ALZHEIMERS DISEASE,
tempID_2229	JournalArticle	PMID: 18346377	2008	Zhonghua Yi Xue Za Zhi	[Effects of epimedium flavonoids on synapse related protein in brains of dementia transgenic mice].	The IOD value of SYP immuno-reactivity cell in CA1, CA3 and DG areas of hippocampus in 10 months old transgenic mice were significantly decreased (the suppression rates were 59.1%, 57.7% and 56.5% in CA1, CA3 and DG respectively, all P<0.01). CONCLUSIONS: Epimedium flavonoids could protect the synaptic structure and function by promoting the expression of synaptophysin and postsynaptic dense mate…	OBJECTIVE: To investigate changes of synapse related protein, such as synaptophysin (SYP) and postsynaptic dense material 95 (PSD-95), in brains of 10 months old transgenic mice, and the effects of Epimedium flavonoids (EF) on expression of SYP and PSD-95 in brain of 10 months old of APP transgenic mice. METHODS: The mice of drug treated group were administered intragastrically by EF (at low dose…	Animals, Brain/*drug effects/metabolism/pathology, Dementia/*drug therapy, Disease Models, Animal, Dose-Response Relationship, Drug, *Epimedium, Female, Flavones/*pharmacology/therapeutic use, Guanylate Kinase, Immunohistochemistry, Intracellular Signaling Peptides and Proteins, Male, Membrane Proteins/biosynthesis, Mice, Mice, Transgenic, Synucleins/biosynthesis	AgeTerm: 10 months old	AgeOfEvaluation	MIN: 280	MAX: 280	SUPPRESSION, AD,	IMPAIRMENT,			C0684336,	,	StrainMGIid:	Official DO: ALZHEIMERS DISEASE, VISUAL SUPPRESSION,
tempID_2243	JournalArticle	PMID: 18373196	2009	Neurochem Res	Reduced membrane lipids in the cortex of Alzheimers disease transgenic mice.	We apply high pressure liquid chromatography with an evaporative light scattering detector to compare levels of cholesterol, galactocerebrosides, and phospholipid subclasses simultaneously in cortex samples between AD double transgenic mice at 4 months of age when Abeta production and amyloid plaque deposition is just beginning and at 9 months, when there is advanced Abeta levels and plaque depos…	Accumulating evidence suggests that the conversion of Abeta peptides to soluble, neurotoxic polymers is the key event in the development of Alzheimer's disease (AD). Moreover, interactions between Abeta peptides and neuronal membrane lipids likely play a vital role in developing the neurotoxicity associated with AD. The aim of this study is to assess whether lipid matrix of neuronal membranes is …	Alzheimer Disease/*physiopathology, Amyloid beta-Protein Precursor/genetics, Animals, Cerebral Cortex/*metabolism/pathology, Disease Models, Animal, Fatty Acids/metabolism, Membrane Lipids/*metabolism, Mice, Mice, Transgenic, Presenilin-1/genetics	AgeTerm: at 4 months of age	NonSpecific	MIN: 112	MAX: 112	PLAQUE, AD,	AMYLOID PLAQUE, PRODUCTION, AMYLOID, LIQUID,			, C1304698, , C0011560, C1548180, C0333463,	, , CL, PC, PE, PL, PS, SJL	StrainMGIid:	Official DO: ALZHEIMERS DISEASE,
tempID_2339	JournalArticle	PMID: 18505838	2008	Proc Natl Acad Sci U S A	Place cell firing correlates with memory deficits and amyloid plaque burden in Tg2576 Alzheimer mouse model.	We have recorded place cells in the Tg2576 mouse model of AD, and we report that aged (16 mo) but not young (3 mo) transgenic mice show degraded neuronal representations of the environment. The level of place cell degradation correlates with the animals (poorer) spatial memory as tested in a forced-choice spatial alternation T-maze task and with hippocampal, but not neocortical, amyloid plaque bu…	Alzheimer's disease (AD) is associated with progressive memory decline. Hippocampal place cells are a well understood candidate for the neural basis of one type of memory in rodents; these cells identify the animal's location in an environment and are crucial for spatial memory and navigation. We have recorded place cells in the Tg2576 mouse model of AD, and we report that aged (16 mo) but not yo…	Age Factors, Alzheimer Disease/*pathology/physiopathology, Amyloid beta-Peptides/analysis/genetics/*metabolism, Animals, Disease Models, Animal, Humans, Maze Learning, Memory Disorders/*pathology/physiopathology, Mice, Mice, Transgenic, Plaque, Amyloid/*pathology, Pyramidal Cells/*pathology/physiopathology PMC - PMC2396558	AgeTerm: aged 16 mo	NonSpecific	MIN: 448	MAX: 448	PLAQUE, DEMENTIA, AD,	AMYLOID PLAQUE, AMYLOID,			CUI:C0011560, C0333463,	,	StrainMGIid:	Official DO: ALZHEIMERS DISEASE, DEMENTIA,
tempID_2363	JournalArticle	PMID: 18547819	2008	Neuroimage	Longitudinal neuroanatomical changes determined by deformation-based morphometry in a mouse model of Alzheimers disease.	A general, linear mixed-effects model framework was developed to follow the evolution of structural changes in mouse brain from 2.5 to 9 months of age, and to examine neuroanatomical differences between a transgenic (TG) APP/PS1 murine model of AD and wild-type (WT) littermates. Morphometric abnormalities in the TG group were localized to regions of the hippocampus, cortex, olfactory bulbs, stria…	Magnetic resonance imaging (MRI) of transgenic mice has the potential to provide valuable insight into the complex mechanisms underlying Alzheimer's disease (AD). Quantification of pathological changes is typically performed using manual segmentation methods, and requires a priori hypotheses about anatomical structures for volumetric measurement. Alternatively, deformation-based morphometry (DBM)…	Aging/*pathology, Alzheimer Disease/*pathology, Animals, Brain/*pathology, Computer Simulation, *Disease Models, Animal, Female, Humans, Magnetic Resonance Imaging, Male, Mice, Mice, Transgenic, *Models, Anatomic, *Models, Neurological	AgeTerm: 5 to 9 months of age	NonSpecific	MIN: 140	MAX: 252	AD,	DETECTED, ABNORMALITIES, PATHOLOGICAL PROCESS, ATROPHY,			, C0000768, C0333641, C0442726, , C0030660,	,	StrainMGIid:	Official DO: ALZHEIMERS DISEASE,
tempID_2395	JournalArticle	PMID: 18596685	2009	Neuropsychopharmacology	Selective 5-HT6 receptor blockade improves spatial recognition memory and reverses age-related deficits in spatial recognition memory in the mouse.	Aged mice, which expressed spatial memory deficits, explored the new arm more after a 60-min ITI (21-month-old) and a 240-min ITI (18- and 21-month-old) when treated with SB-271046. Consequently, 5-HT6R blockade improves spatial recognition memory in adult mice and reverses age-related consolidation deficits of episodic-like memory. This study provides further support for the use of 5-HT6R antago…	Studies have recently suggested that blockade of 5-HT6 receptors (5-HT6R) improves memory processes. As episodic memory alteration is one of the first deficits observed during normal aging and in neurological and neuropsychiatric disorders (Alzheimer's disease, schizophrenia), the present study sought to characterize the effects of 5-HT6R blockade on spatial recognition memory, which can be consi…	*Aging, Analysis of Variance, Animals, Exploratory Behavior/drug effects, Female, Male, Maze Learning/*drug effects, Mice, Motor Activity/drug effects, Receptors, Serotonin/*metabolism, Recognition (Psychology)/*drug effects, Serotonin Antagonists/*pharmacology, Sulfonamides/*pharmacology, Thiophenes/*pharmacology	AgeTerm: 21-month-old	AgeOfEvaluation	MIN: 588	MAX: 588	ALZHEIMERS DISEASE, MEMORY DISORDER, NERVOUS SYSTEM DISEASE, DISEASE, SCHIZOPHRENIA,	RELATED,			, C0445223, ,	,	StrainMGIid:	Official DO: DISEASE, ALZHEIMERS DISEASE, SCHIZOPHRENIA, NERVOUS SYSTEM DISEASE, MEMORY DISORDER,
tempID_2479	Review	PMID: 15181254	2004	J Mol Neurosci	Apolipoprotein E dose-dependent modulation of beta-amyloid deposition in a transgenic mouse model of Alzheimers disease.	In addition to the dose-dependent effects on soluble Abeta, by 15 mo of age there were highly significant differences in the amount of deposited Abeta between the genotypes (E3-/->E3-/->E3+/+). These data indicate that apoE3 provides a dose-dependent protective effect against Abeta deposition. This study suggests that increasing human apoE levels in brain might be a possible therapeutic target fo…	Susceptibility to the development of Alzheimer's disease (AD) is increased for individuals harboring one or more apolipoprotein E4 (apoE4) alleles. Even though several isoform-specific effects of apoE have been identified, the relationship between biochemical function and risk factor assessment remains unknown. Our previous studies have demonstrated that there is an equilibrium between cerebral s…	Alzheimer Disease/pathology/*physiopathology, Amyloid beta-Peptides/*metabolism, Animals, Apolipoproteins E/*physiology, Brain/pathology/physiopathology, Disease Models, Animal, Humans, Mice, Mice, Transgenic RF - 64	AgeTerm: by 15 mo of age	NonSpecific	MIN: 0	MAX: 420	AD,				, , ,	,	StrainMGIid:	Official DO: ALZHEIMERS DISEASE,
tempID_2486	Review	PMID: 16472197	2006	Curr Alzheimer Res	Preclinical analyses of the therapeutic potential of allopregnanolone to promote neurogenesis in vitro and in vivo in transgenic mouse model of Alzheimers disease.	Preliminary in vivo data indicate that APalpha for 24 hrs significantly increased neurogenesis in dentate gyrus, as determined by unbiased stereological analysis of BrdU positive cells, of 3-month-old male triple transgenic Alzheimers disease mice. The in vitro and in vivo neurogenic properties of APalpha coupled with a low molecular weight, easy penetration of the blood brain barrier and lack of…	Herein, we present data to support a preclinical proof of concept for the therapeutic potential of allopregnanolone to promote neurogenesis. Our recent work has demonstrated that the neuroactive progesterone metabolite, allopregnanolone (3alpha-hydroxy-5alpha-pregnan-20-one), (APalpha) induced, in a dose dependent manner, a significant increase in proliferation of neuroprogenitor cells (NPCs) der…	Alzheimer Disease/*drug therapy/pathology, Animals, Cell Proliferation/drug effects, Gonadal Steroid Hormones/*pharmacology, Humans, Mice, Mice, Transgenic, Nerve Regeneration/*drug effects, Neurons/drug effects, Pregnanolone/*pharmacology, Receptors, GABA/drug effects RF - 55	AgeTerm: 3-month-old	NonSpecific	MIN: 84	MAX: 84	ALZHEIMERS DISEASE, DISEASE,	POSITIVE, TOXICITY,	Male		, C0600688, , C1514241,	,	StrainMGIid:	Official DO: DISEASE, ALZHEIMERS DISEASE,
tempID_194	ComparativeStudy	PMID: 13678670	2003	Neurobiol Dis	Hyperphosphorylated tau and paired helical filament-like structures in the brains of mice carrying mutant amyloid precursor protein and mutant presenilin-1 transgenes.	EM revealed that aggregations of straight filaments (10-12 nm wide) were present in some cellular processes at the periphery of Abeta plaques in 8-month-old APP/PS1 mice. In one such mouse, single filaments and paired filaments showing a helical configuration (50-55 nm half-period, 25 nm max. width) were present in a dark, atrophic hippocampal neuron. Immunogold labeling of APP/PS1 mouse brain re…	Senile plaques composed mainly of beta-amyloid (Abeta) and neurofibrillary tangles principally composed of hyperphosphorylated tau are the major pathological features of Alzheimer's disease (AD). Despite the fact that increased expression of amyloid precursor protein (APP) and presenilin-1 (PS1) transgenes in mice lead to increased Abeta deposition in plaquelike structures in the brain, little is…	Adult, Age Factors, Aged, Aged, 80 and over, Alzheimer Disease/genetics/metabolism, Amyloid beta-Protein Precursor/*genetics/metabolism, Animals, Brain/*metabolism/pathology, Humans, Membrane Proteins/*genetics/metabolism, Mice, Mice, Transgenic, Middle Aged, *Mutation, Phosphorylation, Presenilin-1, Transgenes/physiology, tau Proteins/genetics/*metabolism	AgeTerm: 8-month-old	NonSpecific	MIN: 224	MAX: 224	AD,	ATROPHIC,			C0333641,	,	StrainMGIid:	Official DO: ALZHEIMERS DISEASE,
tempID_586	JournalArticle	PMID: 10694577	2000	Proc Natl Acad Sci U S A	Apolipoprotein E isoform-dependent amyloid deposition and neuritic degeneration in a mouse model of Alzheimers disease.	Expression of apoE3 and apoE4 in APP(V717F) TG, apoE(-/-) mice resulted in fibrillar Abeta deposits and neuritic plaques by 15 months of age and substantially (>10-fold) more fibrillar deposits were observed in apoE4-expressing APP(V717F) TG mice. Our data demonstrate a critical and isoform-specific role for apoE in neuritic plaque formation, a pathological hallmark of AD.	Apolipoprotein E (apoE) alleles determine the age-adjusted relative risk (epsilon4>epsilon3) for Alzheimer's disease (AD). ApoE may affect AD pathogenesis by promoting deposition of the amyloid-beta (Abeta) peptide and its conversion to a fibrillar form. To determine the effect of apoE on Abeta deposition and AD pathology, we compared APP(V717F) transgenic (TG) mice expressing mouse, human, or no…	Alzheimer Disease/*metabolism, Animals, Apolipoproteins E/genetics/*metabolism, Disease Models, Animal, Genetic Predisposition to Disease, Hippocampus/metabolism, Humans, Mice, Mice, Inbred C57BL, Mice, Inbred DBA, Mice, Transgenic, *Nerve Degeneration/pathology, Neurites/*metabolism/pathology, Plaque, Amyloid/*metabolism/pathology, Protein Isoforms/*metabolism, Thiazoles/metabolism, Time Factors…	AgeTerm: by 15 months of age	NonSpecific	MIN: 0	MAX: 420	PLAQUE, AD,	NEURITIC PLAQUE,			C0333463,	,	StrainMGIid:	Official DO: ALZHEIMERS DISEASE,
tempID_684	JournalArticle	PMID: 10852539	2000	Ann Neurol	Apolipoprotein E facilitates neuritic and cerebrovascular plaque formation in an Alzheimers disease model.	At 12 months of age, Abeta deposition was present in the cortex and hippocampus and was also prominent within leptomeningeal and cortical blood vessels of all APPsw ApoE +/+ mice. Importantly, although Abeta deposition still occurred in APPsw ApoE -/- mice, no fibrillar Abeta deposits were detected in the brain parenchyma or cerebrovasculature. There was also no neuritic degeneration associated w…	The epsilon4 allele of apolipoprotein E (ApoE) is an important genetic risk factor for Alzheimer's disease (AD). Increasing evidence suggests that this association may be linked to the ability of ApoE to interact with the amyloid-beta (Abeta) peptide and influence its concentration and structure. To determine the effect of ApoE on Abeta and other AD pathology in vivo, we used APPsw transgenic mic…	Alzheimer Disease/genetics/*pathology, Amyloid beta-Peptides/*physiology, Amyloid beta-Protein Precursor/genetics/*physiology, Animals, Apolipoproteins E/deficiency/genetics/*physiology, Blood Vessels/pathology, Brain/metabolism/*pathology, Cerebral Cortex/blood supply/pathology, *Cerebrovascular Circulation, Crosses, Genetic, Disease Models, Animal, Hippocampus/blood supply/pathology, Humans, Mi…	AgeTerm: At 12 months of age	NonSpecific	MIN: 336	MAX: 336	VASCULAR DISEASE, AD,	DEGENERATION, CEREBRAL AMYLOID ANGIOPATHY, AMYLOID, DETECTED,			C0011164, C0085220, C0442726, C0011560,	,	StrainMGIid:	Official DO: ALZHEIMERS DISEASE, VASCULAR DISEASE,
tempID_906	JournalArticle	PMID: 11245811	2001	Brain Res	Beta-amyloid-induced glial expression of both pro- and anti-inflammatory cytokines in cerebral cortex of aged transgenic Tg2576 mice with Alzheimer plaque pathology.	Subpopulations of reactive astrocytes also demonstrated immunolabeling for transforming growth factor (TGF)-beta1, TGF-beta3, and IL-10, already detectable in 13-month-old transgenic mouse brain, while a few IL-6-immunoreactive astrocytes were observed only at later stages of plaque development. The early beta-amyloid-mediated upregulation of IL-1beta, TGF-beta, and IL-10 in surrounding reactive …	To elucidate the mechanisms involved in beta-amyloid-mediated inflammation in Alzheimer's disease, transgenic Tg2576 mice containing as transgene the Swedish double mutation of human amyloid precursor protein 695, were examined for the expression pattern of various cytokines using double immunocytochemistry and laser scanning microscopy. Tg2576 mice studied at postnatal ages of 13, 16 and 19 mont…	Alzheimer Disease/genetics/metabolism, Amyloid beta-Peptides/*pharmacology, Amyloid beta-Protein Precursor/genetics, Animals, Astrocytes/drug effects/metabolism, Brain/drug effects/metabolism, Cytokines/drug effects/metabolism, Interleukin-1/*metabolism, Interleukin-10/*metabolism, Interleukin-6/*metabolism, Mice, Mice, Inbred C57BL, Mice, Transgenic, Microglia/drug effects/metabolism, Neuroglia/…	AgeTerm: 13-month-old	NonSpecific	MIN: 364	MAX: 364	ALZHEIMERS DISEASE, PLAQUE, DISEASE,	TRANSFORMING, PROGRESSION,			C1510411, C0242656,	,	StrainMGIid:	Official DO: DISEASE, ALZHEIMERS DISEASE,
tempID_918	JournalArticle	PMID: 11259108	2001	Exp Neurol	Beta-amyloid plaques induce neuritic dystrophy of nitric oxide-producing neurons in a transgenic mouse model of Alzheimers disease.	In 14-month-old animals, nitric oxide synthase (NOS)-positive dystrophic neurites were observed frequently in the cerebral cortex and hippocampus of all of 16 plaque-bearing transgenic animals and in none of 16 wild-type animals. We conclude that beta-amyloid plaques induce neuritic dystrophy in cortical neurons containing NOS in this model of AD, and hypothesize that this finding may be relevant…	A causative role for nitric oxide has been postulated in a number of neurodegenerative diseases. Using histochemical and immunohistochemical methods, we examined the effect of beta-amyloid plaques on nitric oxide-producing cells in transgenic mice which overexpress a mutant human amyloid precursor protein (APP). In 14-month-old animals, nitric oxide synthase (NOS)-positive dystrophic neurites wer…	Alzheimer Disease/genetics/*metabolism, Amyloid beta-Peptides/genetics/*metabolism, Animals, Cerebral Cortex/metabolism/pathology, Disease Models, Animal, Female, Mice, Mice, Transgenic, Neuroaxonal Dystrophies/*metabolism/pathology, Neurons/*metabolism/pathology, Nitric Oxide Synthase/*metabolism, Nitric Oxide Synthase Type I, Plaque, Amyloid/*metabolism/pathology	AgeTerm: 14-month-old	NonSpecific	MIN: 392	MAX: 392	NEUROTOXICITY, AD,	FINDING, DYSTROPHY,			C0243095, C0333606, C0037088,	,	StrainMGIid:	Official DO: ALZHEIMERS DISEASE, NEUROTOXICITY SYNDROMES,
tempID_1045	JournalArticle	PMID: 11440793	2001	Neuroscience	Fibrillar beta-amyloid evokes oxidative damage in a transgenic mouse model of Alzheimers disease.	The mice carrying mutant amyloid precursor protein and presenilins-1 (Goate et al., 1991; Hardy, 1997), develops beta-amyloid deposits at 10-12 weeks of age and show several features of the human disease (Holcomb et al., 1998; Matsuoka et al., 2001; McGowan et al., 1999; Takeuchi et al., 2000; Wong et al., 1999). Both 3-nitrotyrosine and 4-hydroxy-2-nonenal (protein and lipid oxidative stress mar…	Beta-amyloid is one of the most significant features of Alzheimer's disease, and has been considered to play a pivotal role in neurodegeneration through an unknown mechanism. However, it has been noted that beta-amyloid accumulation is associated with markers of oxidative stress including protein oxidation (Smith et al., 1997), lipid peroxidation (Mark et al., 1997; Sayre et al., 1997), advanced …	Aging/*physiology, Aldehydes/metabolism, Alzheimer Disease/*metabolism/pathology/physiopathology, Amyloid beta-Peptides/*metabolism, Animals, Brain/*metabolism/pathology/physiopathology, Disease Models, Animal, Immunohistochemistry, Mice, Mice, Neurologic Mutants, Mice, Transgenic/*metabolism, Nerve Degeneration/*metabolism/pathology/physiopathology, Neurofibrillary Tangles/metabolism/pathology, …	AgeTerm: 10-12 weeks of age	NonSpecific	MIN: 70	MAX: 84	ALZHEIMERS DISEASE, DISEASE,	AL, STRESS, AMYLOID, DISEASE PROGRESSION, OXIDATIVE STRESS, MUTANT, DAMAGE,			, C0268381, C0038435, C0010957, C0596988, C0242656, , C0011560, C0242606,	, , S	StrainMGIid:	Official DO: DISEASE, ALZHEIMERS DISEASE,
tempID_1264	JournalArticle	PMID: 11814407	2002	Brain Res	Maintained synaptophysin immunoreactivity in Tg2576 transgenic mice during aging: correlations with cognitive impairment.	The Tg2576 transgenic mouse model of AD develops Abeta-containing neuritic plaques by 10-16 months of age and shows cognitive impairment in several tasks. In the present study, synaptophysin immunoreactivity (SYN-IR; a marker for synaptic terminals) was evaluated in the neocortex and hippocampus of behaviorally-tested Tg2576 transgenic (Tg+) mice aged 3, 9, 14, and 19 months of age. In control no…	Regional loss of synapses, particularly within the neocortex and hippocampus, is characteristic of Alzheimer's Disease (AD) and strongly correlated with extent of cognitive impairment. The Tg2576 transgenic mouse model of AD develops Abeta-containing neuritic plaques by 10-16 months of age and shows cognitive impairment in several tasks. In the present study, synaptophysin immunoreactivity (SYN-I…	Aging/*physiology, Alzheimer Disease/physiopathology, Amyloid beta-Peptides/genetics, Animals, Behavior, Animal, Cognition Disorders/*physiopathology, Disease Models, Animal, Female, Hippocampus/chemistry, Immunohistochemistry, Male, Mice, Mice, Inbred C57BL, Mice, Transgenic, Neocortex/chemistry, Synapses/physiology, Synaptophysin/*analysis/immunology	AgeTerm: 10-16 months of age	NonSpecific	MIN: 280	MAX: 448	COGNITIVE DISTURBANCE, AD,	IMPAIRMENT, NEURITIC PLAQUES,			C0333463, C0684336, ,	,	StrainMGIid:	Official DO: ALZHEIMERS DISEASE, COGNITIVE DISTURBANCE,
tempID_1358	JournalArticle	PMID: 11959394	2002	Neurobiol Aging	Cyclooxygenase (COX)-2 and cell cycle activity in a transgenic mouse model of Alzheimers disease neuropathology.	At 12 months of age, the APPswe/PS1-A246E/hCOX-2 triple-transgenic mice showed an elevation in the number of phosphorylated retinoblastoma (pRb) tumor suppressor protein and active caspase-3 immunopositive neurons, compared to double APPswe/PS1-A246E or single hCOX-2 transgenic controls. No detectable influence of neuronal hCOX-2 on AD neuropathology was found in the brain of APPswe/PS1-A246E/hCO…	Prior studies have shown that cyclooxygenase (COX)-2, an enzyme involved in inflammatory mechanisms as well as neuronal activities, is up-regulated in the Alzheimer's disease (AD) brain and may represent a therapeutic target for anti-inflammatory treatments. We report the effect of neuronal overexpression of human (h)COX-2 in a murine model of AD neuropathology. Transgenic mice expressing both th…	Alzheimer Disease/*enzymology/*genetics/pathology, Amyloid beta-Peptides/genetics/metabolism/toxicity, Animals, Caspase 3, Caspases/genetics/metabolism, Cell Cycle/*genetics, Cell Death/genetics, Cells, Cultured, Cyclooxygenase 2, *Disease Models, Animal, Gene Expression Regulation, Enzymologic, Humans, Isoenzymes/biosynthesis/*genetics/*metabolism, Membrane Proteins, Mice, Mice, Inbred C3H, Mice…	AgeTerm: At 12 months of age	NonSpecific	MIN: 336	MAX: 336	RETINOBLASTOMA, AD,	PROGRESSION, NEUROPATHOLOGY, DAMAGE,			, C1540677, , C0010957, C0242656,	,	StrainMGIid:	Official DO: RETINOBLASTOMA, ALZHEIMERS DISEASE,
tempID_1477	JournalArticle	PMID: 12119423	2002	Proc Natl Acad Sci U S A	Prominent neurodegeneration and increased plaque formation in complement-inhibited Alzheimers mice.	Abeta deposition was 2- to 3-fold higher in 1-year-old hAPP/sCrry mice than in age-matched hAPP mice and was accompanied by a prominent accumulation of degenerating neurons. These results indicate that complement activation products can protect against Abeta-induced neurotoxicity and may reduce the accumulation or promote the clearance of amyloid and degenerating neurons. These findings provide e…	Abnormal accumulation of beta-amyloid (Abeta) in Alzheimer's disease (AD) is associated with prominent brain inflammation. Whereas earlier studies concluded that this inflammation is detrimental, more recent animal data suggest that at least some inflammatory processes may be beneficial and promote Abeta clearance. Consistent with these observations, overproduction of transforming growth factor (…	Alzheimer Disease/*immunology/pathology, Amyloid beta-Protein Precursor/genetics/*immunology, Animals, Brain/immunology/pathology, Complement Activation/immunology, Complement C3/*antagonists & inhibitors/genetics/immunology, Disease Models, Animal, Gene Expression, Humans, Mice, Mice, Inbred C57BL, Mice, Knockout, Mice, Transgenic, Nerve Degeneration/*immunology/pathology, Neurons/pathology/ultr…	AgeTerm: 1-year-old	NonSpecific	MIN: 365	MAX: 365	NEURODEGENERATIVE DISEASE, NEUROTOXICITY, DISEASE, AD,	AMYLOID, FINDINGS,			, , C0011560, C0243095, ,	,	StrainMGIid:	Official DO: DISEASE, NEURODEGENERATIVE DISORDER, NEUROTOXICITY SYNDROMES, ALZHEIMERS DISEASE,
tempID_1518	JournalArticle	PMID: 12204198	2002	Neuroscience	Impaired hypoxic tolerance and altered protein binding of NADH in presymptomatic APP23 transgenic mice.	The goal was to investigate hypoxic tolerance and oxidative energy metabolism in 4-month-old, presymptomatic B6-Tg(ThylAPP)23Sdz (APP23) mice, a transgenic mouse model of Alzheimers disease. We conclude that hypoxic tolerance is impaired in presymptomatic APP23 mice and occurs prior to extracellular deposition of amyloid plaques. Impaired energy metabolism may thus partake in initiating the neuro…	It is being discussed whether impairment of energy metabolism is a final common pathway of neurodegeneration or initiates the neurodegenerative cascade. The goal was to investigate hypoxic tolerance and oxidative energy metabolism in 4-month-old, presymptomatic B6-Tg(ThylAPP)23Sdz (APP23) mice, a transgenic mouse model of Alzheimer's disease. Posthypoxic recovery of the population spike amplitude…	Action Potentials/genetics, Alzheimer Disease/genetics/*metabolism/physiopathology, Amyloid beta-Protein Precursor/genetics/metabolism, Animals, Disease Models, Animal, Energy Metabolism/*genetics, Female, Hippocampus/*metabolism/physiopathology, Hypoxia, Brain/genetics/*metabolism/physiopathology, Ischemic Preconditioning, Male, Mice, Mice, Transgenic, NAD/antagonists & inhibitors/*metabolism, N…	AgeTerm: 4-month-old	AgeOfEvaluation	MIN: 112	MAX: 112	ALZHEIMERS DISEASE, DISEASE,	AMYLOID, AMYLOID PLAQUES, HYPOXIC, ENERGY, MUTANT, TOLERANCE, TRANSGENIC MODEL, IMPAIRED,			, C0424589, C0020963, C0013220, C0242184, , C0011560, C0333463, C1519606, C0684336, C0596988,	,	StrainMGIid:	Official DO: DISEASE, ALZHEIMERS DISEASE,
tempID_1587	JournalArticle	PMID: 12404061	2002	Virchows Arch	Amyloid cored plaques in Tg2576 transgenic mice are characterized by giant plaques, slightly activated microglia, and the lack of paired helical filament-typed, dystrophic neurites.	In 12- to 29-month-old Tg2576 mice, congophilic cored plaques in the neocortex and hippocampus were labeled by all of the Abeta1-, Abeta40- and 42-specific antibodies, as seen in the classical plaques in AD. However, large-sized (>50 micro m in core diameter) plaques were seen more frequently in the older mice (18-29 months) than in those with AD (approximately 20% vs 2% in total cored plaques), …	We examined the brains of Tg2576 transgenic mice carrying human amyloid precursor protein with the Swedish mutation and Alzheimer's disease (AD) by means of immunohistochemistry and electron microscopy to clarify the characteristics of amyloid-associated pathology in the transgenic mice. In 12- to 29-month-old Tg2576 mice, congophilic cored plaques in the neocortex and hippocampus were labeled by…	Alzheimer Disease/genetics/metabolism/pathology, Amyloid beta-Protein Precursor/genetics/*metabolism/ultrastructure, Animals, Antigens, CD/metabolism, Antigens, Differentiation, Myelomonocytic/metabolism, Brain/metabolism/pathology, Congo Red, Disease Models, Animal, Female, Histocompatibility Antigens Class II/metabolism, Immunohistochemistry, Macrophage-1 Antigen/metabolism, Male, Mice, Mice, I…	AgeTerm: 12- to 29-month-old	NonSpecific	MIN: 336	MAX: 812	GIANT, AD,	AMYLOID, ENLARGEMENT,			, , C0020564, C0011560, ,	,	StrainMGIid:	Official DO: ALZHEIMERS DISEASE, GIGANTISM,
tempID_1688	JournalArticle	PMID: 12552120	2003	Proc Natl Acad Sci U S A	Dentate gyrus volume is reduced before onset of plaque formation in PDAPP mice: a magnetic resonance microscopy and stereologic analysis.	Hippocampal, cerebellar, and brain volumes and corpus callosum length were quantified in 40-, 100-, 365-, and 630-day-old mice. We conclude that overexpression of APP and amyloid may initiate pathologic changes before the appearance of plaques, suggesting novel targets for the treatment of Alzheimers disease and further reinforcing the need for early diagnosis and treatment.	High-resolution magnetic resonance microscopy (MRM) was used to determine regional brain volumetric changes in a mouse model of Alzheimer's disease. These transgenic (Tg) mice overexpress human mutant amyloid precursor protein (APP) V717F under control of platelet-derived growth factor promoter (PDAPP mice), and cortical and hippocampal beta-amyloid (Abeta) deposits accumulate in heterozygotes af…	Alzheimer Disease/pathology, Amyloid beta-Protein Precursor/metabolism, Animals, Brain/pathology, Corpus Callosum/pathology, Dentate Gyrus/*pathology/*physiology, Disease Models, Animal, Heterozygote, Magnetic Resonance Imaging, Male, Mice, Mice, Transgenic, Proto-Oncogene Proteins c-sis/genetics/*physiology, Time Factors, Tissue Distribution PMC - PMC298781	AgeTerm: 630-day-old	AgeOfEvaluation	MIN: 630	MAX: 630	ALZHEIMERS DISEASE, DISEASE,	AMYLOID,			CUI:C0011560, ,	,	StrainMGIid:	Official DO: DISEASE, ALZHEIMERS DISEASE,
tempID_1776	JournalArticle	PMID: 12667466	2003	Neurobiol Dis	No alterations of hippocampal neuronal number and synaptic bouton number in a transgenic mouse model expressing the beta-cleaved C-terminal APP fragment.	Neurodegeneration was evaluated by investigating the numbers of hippocampal pyramidal and granule neurons, as well as the number of synaptophysin-immunopositive presynaptic boutons in the hippocampus of 15-month-old SPA4CT mice with design-based stereological techniques. The analyses showed that a fourfold higher expression of the transgene compared to murine APP levels had no effect on the numbe…	Previous studies in the literature have resulted in conflicting reports on the potential neurotoxicity of the beta-cleaved Alzheimer's disease C-terminal fragment (beta-CTF) of beta-amyloid precursor protein in vivo. To readdress this question by rigorous quantitative methods, we analyzed transgenic mice expressing human beta-CTF with the I45F mutation (SPA4CT) under control of the prion protein …	Alzheimer Disease/genetics/*metabolism/pathology, Amyloid beta-Peptides/biosynthesis/genetics/toxicity, Amyloid beta-Protein Precursor/*metabolism, Animals, Cell Death/genetics, Disease Models, Animal, Gene Expression Regulation/genetics, Hippocampus/*metabolism/pathology/physiopathology, Immunohistochemistry, Mice, Mice, Transgenic, Mutation/genetics, Nerve Degeneration/genetics/*metabolism/path…	AgeTerm: 15-month-old	NonSpecific	MIN: 420	MAX: 420	ALZHEIMERS DISEASE, DISEASE,	OTHER, NEURODEGENERATION, RESPONSIBLE,			, , C0027746, C1273518, C1868670,	,	StrainMGIid:	Official DO: DISEASE, ALZHEIMERS DISEASE,
tempID_2114	JournalArticle	PMID: 14742905	2004	J Mol Neurosci	Neprilysin regulates amyloid Beta peptide levels.	Injection of NEPexpressing lentivirus, but not inactive NEP-expressing lentivirus, GFP-expressing lentivirus, or vehicle, into the hippocampus of 12-20-mo-old hAPP transgenic mice led to an approx 50% reduction in the number of amyloid plaques. These studies provide the impetus for further investigating of the use of NEP in a gene transfer therapy paradigm to prevent the accumulation of Abeta and…	That neprilysin (NEP) is a major Abeta peptide-degrading enzyme in vivo is shown by higher Abeta peptide levels in the brain of an NEP knockout mouse. In addition, we show that infusion of an NEPinhibitor, but not inhibitors of other peptidases, into the brains of an APP transgenic mouse elevates Abeta levels. We have investigated the use of NEP as a potential therapeutic agent to prevent the acc…	Alzheimer Disease/genetics/*metabolism/pathology, Amyloid beta-Peptides/*metabolism, Animals, CHO Cells, Cells, Cultured, Cricetinae, Disease Models, Animal, Down-Regulation/*genetics, Drug Resistance/genetics, Enzyme Inhibitors/pharmacology, Fetus, Gene Therapy/methods, Genetic Vectors, Hippocampus/metabolism/pathology/physiopathology, Lentivirus/genetics, Mice, Mice, Inbred C57BL, Mice, Knockou…	AgeTerm: 12-20-mo-old	NonSpecific	MIN: 336	MAX: 560	ALZHEIMERS DISEASE, DISEASE,	AMYLOID, AMYLOID PLAQUES, THERAPY,			, , C0011560, C1363945, C0333463,	,	StrainMGIid:	Official DO: DISEASE, ALZHEIMERS DISEASE,
tempID_2339	Review	PMID: 10681074	2000	Arch Neurol	Alzheimer disease: mouse models pave the way for therapeutic opportunities.	Mutations of genes on chromosomes 1, 14 (presenilins 1 and 2), and 21 (the amyloid-beta [Abeta] amyloid precursor protein [APP]) cause the familial forms of AD that often begin before age 65. An allelic polymorphism on chromosome 19 (apolipoprotein E ) affects the age of onset of the more common forms of sporadic AD. Multiple studies in transgenic mice provide strong evidence to support the view …	Research into the molecular mechanisms of Alzheimer disease (AD) continues to clarify important issues in aberrant protein processing while seeking to identify therapeutic targets. Mutations of genes on chromosomes 1, 14 (presenilins 1 and 2), and 21 (the amyloid-beta [Abeta] amyloid precursor protein [APP]) cause the familial forms of AD that often begin before age 65. An allelic polymorphism on…	Alzheimer Disease/*genetics/metabolism, Amyloid/genetics/metabolism, Animals, Humans, Mice, Mice, Knockout, Mice, Neurologic Mutants/*genetics, Mice, Transgenic RF - 30	AgeTerm: before age 65	NonSpecific	MIN:	MAX:	AD,	MUTANT, AMYLOID, PLAYS,			, C0600138, , C0011560, C0596988,	,	StrainMGIid:	Official DO: ALZHEIMERS DISEASE,
tempID_2343	Review	PMID: 10911965	2000	Ann N Y Acad Sci	Transgenic mouse models of Alzheimers disease.	In the best APP-expressing line (APP23), compact A beta deposits can be detected at 6 months of age. In conclusion, our APP transgenic mice present many pathologic features, similar to those observed in AD and therefore offer excellent tools for studying the contribution of A beta to AD pathogenesis.	Alzheimer's disease (AD) pathology is characterized by A beta peptide-containing plaques, neurofibrillary tangles consisting of hyperphosphorylated tau, extensive neuritic degeneration, and distinct neuron loss. We generated several transgenic mouse lines expressing the human amyloid precursor protein (APP751) containing the AD-linked KM670/671NL double mutation (Swedish mutation) under the contr…	*Alzheimer Disease/genetics/immunology/metabolism, Amyloid beta-Protein Precursor/genetics/*metabolism, Animals, *Disease Models, Animal, Gliosis, Humans, Inflammation, Mice, Mice, Transgenic, Nerve Degeneration, tau Proteins/metabolism RF - 25	AgeTerm: at 6 months of age	NonSpecific	MIN: 168	MAX: 168	AD,	COMPACT, PATHOGENESIS, DETECTED,			, C0699748, C0442726, , C1333134,	,	StrainMGIid:	Official DO: ALZHEIMERS DISEASE,
tempID_2358	Review	PMID: 12480736	2002	Ann N Y Acad Sci	Molecular and functional dissection of TGF-beta1-induced cerebrovascular abnormalities in transgenic mice.	In 9-month-old TGF-beta1 transgenic mice, cerebral blood flow (CBF) in the limbic system was significantly less than in nontransgenic littermate controls. Aged TGF-beta1 mice also showed overall reduced cerebral glucose uptake (CGU) as a measure of brain activity. Thus, chronic overproduction of TGF-beta1 in the brain results in structural and functional impairments reminiscent of those in AD cas…	Cerebrovascular abnormalities, such as reduced blood flow, microvascular fibrosis, and cerebrovascular amyloid angiopathy, are prominent in Alzheimer's disease (AD). However, their etiology is poorly understood and it is unclear whether cerebrovascular changes contribute to functional impairments in the absence of neurodegeneration. In humans with AD, transforming growth factor-beta1 (TGF-beta1) …	Alzheimer Disease/pathology/physiopathology, Animals, Cerebral Amyloid Angiopathy/physiopathology, Cerebrovascular Circulation/drug effects/*physiology, Disease Models, Animal, Humans, Mice, Mice, Transgenic, Models, Neurological, Transforming Growth Factor beta/*pharmacology, Transforming Growth Factor beta1 RF - 58	AgeTerm: 9-month-old	NonSpecific	MIN: 252	MAX: 252	AD,	AMYLOID, CEREBRAL BLOOD FLOW,			CUI:C0011560, C0428714,	,	StrainMGIid:	Official DO: ALZHEIMERS DISEASE,
tempID_2309	JournalArticle	PMID: 9422548	1998	Am J Pathol	Microglial response to amyloid plaques in APPsw transgenic mice.	Using quantitative image analysis of coronal phosphotyrosine-immunostained sections, transgene-positive 10- to 16-month-old, hemizygous, hybrid Tg2576 (APPsw) animals showed significantly increased microglial density and size in plaque-forming areas of hippocampus and frontal, entorhinal, and occipital cortex. Quantitative analysis of microglia as a function of distance from the center of plaques…	Microglial activation is central to the inflammatory response in Alzheimer's Disease (AD). A recently described mouse line, Tg(HuAPP695.K670N/M671L)2576, expressing human amyloid precursor protein with a familial AD gene mutation, age-related amyloid deposits, and memory deficits, was found to develop a significant microglial response using Griffonia simplicifolia lectin or phosphotyrosine probe …	Alzheimer Disease/genetics, Amyloid beta-Protein Precursor/genetics, Animals, Brain/pathology, Cell Count, Cell Line, Humans, Mice, Mice, Inbred C57BL, Mice, Transgenic/genetics/*physiology, Microglia/pathology/*physiology, Mutation, Plaque, Amyloid/pathology/*physiology, Transgenes/physiology PMC - PMC1858113	AgeTerm: 10- to 16-month-old	NonSpecific	MIN: 280	MAX: 448	ALZHEIMERS DISEASE, DISEASE,	INFLAMMATORY RESPONSE,			, C1155266, ,	,	StrainMGIid:	Official DO: DISEASE, ALZHEIMERS DISEASE,
tempID_2455	JournalArticle	PMID: 9671974	1998	J Neurosci Res	Selective deposition of amyloid-beta protein in the entorhinal-dentate projection of a transgenic mouse model of Alzheimers disease.	Abeta deposition exhibited consistent laminar distribution throughout the hippocampal formation that was confined mostly to a dense terminal field in the outer portion of the stratum moleculare of the dentate gyrus and the stratum lacunosum of the hippocampus proper of 13-month-old heterozygous PDAPP mice. Abeta deposits were also observed in the supragranular zone of the dentate gyrus. Similarly…	Early and selective deposition of amyloid beta protein(Abeta) is thought to be a pathological feature central to Alzheimer's disease (AD). It has been a great challenge to identify the mechanism(s) responsible for the selectivity of Abeta deposition and the deposition into a temporal sequence of the pathogenesis in this disorder. We now report that the transgenic mouse (PDAPP), which overexpresse…	Alzheimer Disease/genetics/*metabolism/pathology, Amyloid beta-Peptides/genetics/*metabolism, Animals, Antibodies, Monoclonal/diagnostic use, Dentate Gyrus/*metabolism/pathology, Entorhinal Cortex/*metabolism/pathology, Humans, Immunohistochemistry, Mice, Mice, Transgenic, Neural Pathways/metabolism/pathology	AgeTerm: 13-month-old	NonSpecific	MIN: 364	MAX: 364	AD,				, , ,	,	StrainMGIid:	Official DO: ALZHEIMERS DISEASE,
tempID_763	JournalArticle	PMID: 2960420	1987	Brain Res	Genetic linkage in the mouse of genes involved in Down syndrome and Alzheimers disease in man.	Changes in the brains of individuals with trisomy 21 (Down syndrome, DS) over 35 years of age closely resemble AD neuropathology. Genetic homology which exists between human chromosome 21 (HSA 21) and mouse chromosome 16 (MMU 16) has led to the use of mice with trisomy 16 as a model system for studies relevant to DS. Mice with Ts16 exhibit numerous developmental abnormalities that can be correlat…	Recently, the gene encoding the cerebrovascular and neuritic plaque amyloid, a pathologic stigma of Alzheimer's disease (AD), has been molecularly cloned and mapped to human chromosome 21, band q21. Changes in the brains of individuals with trisomy 21 (Down syndrome, DS) over 35 years of age closely resemble AD neuropathology. Genetic homology which exists between human chromosome 21 (HSA 21) and…	Alzheimer Disease/*genetics/metabolism, Amyloid/*genetics, Animals, *Chromosome Mapping, Chromosomes, Human, Pair 21/analysis, Cricetinae, Disease Models, Animal, Down Syndrome/*genetics/metabolism, *Genetic Linkage, Humans, Mice, Mice, Inbred BALB C	AgeTerm: over 35 years of age	AgeOfEvaluation	MIN: 12775	MAX: MAX	SYNDROME, DOWNS SYNDROME, AD,	TRISOMY, ABNORMALITIES, TRISOMY 16, NEUROPATHOLOGY, AMYLOID, HSA,			, C0000768, C1519651, C0041107, C1540677, C0011560, , C0393754,	, , DS	StrainMGIid:	Official DO: ALZHEIMERS DISEASE, SYNDROME,

## Sheet: evaluation
NUMBER	PubMedID	Evidence	AgeTerm	Relation	HUMAN RELATION	Min	Max	DO	Phenotype	Gender	Chemical	Strain	StrainMGIid	Official DO	MISSED PHENOTYPE	MISSED STRAIN
tempID_11	PMID: 18701698	To determine the effects of aging and Abeta deposition on microglial ability to clear Abeta, we used quantitative PCR to analyze gene expression in freshly isolated adult microglia from 1.5-, 3-, 8-, and 14-month-old transgenic PS1-APP mice, an established mouse model of AD, and from their nontransgenic littermates. We found that microglia from old PS1-APP mice, but not from younger mice, have a …	14-month-old	NonSpecific	Evaluation	392	392	AD,	PRODUCTION					ALZHEIMERS DISEASE,		PS1-APP mice
									PCR
									NECROSIS
									TUMOR NECROSIS
tempID_81	PMID: 20061631	We found that APPSLxPS1mut mice, at the age of 9 months when AD-like pathology starts to develop, display increased levels of the cholesterol precursor desmosterol and of the cholesterol metabolite 27-hydroxy(OH)cholesterol in their cerebellum in comparison with wild-type controls. At the age of 21 months, when APPSLxPS1mut brain contains abundant amyloid deposits, desmosterol levels had further …	age of 9 months	NonSpecific	Observation	252	252	ALZHEIMERS DISEASE,	PATHOLOGY		desmosterol			ALZHEIMERS DISEASE,		APPSLxPS1mut
									AMYLOID		metabolite 27-hydroxy(OH)cholesterol
									EXAMINED
tempID_86	PMID: 20307581	These findings demonstrated that the behavioral abnormalities of the APP-PS1 mice started at about 30 weeks of age and that the hippocampus and temporal cortex were the most sensitive regions during early-stage AD. In addition, the results of this study confirmed that an increase of mIns and sIns precedes the reduction of the NAA level. These findings demonstrated that the metabolism of the APP-P…	about 30 weeks of age	NonSpecific	Observation	210	210	AD,	ABNORMALITIES		mIns and sIns			ALZHEIMERS DISEASE,		APP-PS1 mice
									FINDINGS,		NAA
tempID_102	PMID: 20600909	Enox treatment seemed to decrease guanidine HCl-extracted brain A beta levels at 5 months of age, but significantly increased guanidine HCl-extracted A beta 42 and A beta 40 levels in both 10- and 12-month-old mice. In conclusion, Enox treatment, either at an early or a late stage of A beta accumulation, could improve cognition in APPswe/PS1dE9 mice. However, since Enox treatment at an early stag…	at 5 months of age	NonSpecific	Evaluation	140	140	ALZHEIMERS DISEASE	PATHOLOGY,		enoxaparin			DISEASE, ALZHEIMERS DISEASE,	A beta levels	APPswe/PS1dE9 mice
								DISEASE
tempID_225	PMID: 18791173	PURPOSE: To determine whether beta-amyloid (Abeta) deposition affects the structure and function of the retina of the APPswe/PS1DeltaE9 transgenic (tg) mouse model of Alzheimers disease. METHODS: Retinas from 12- to 19-month old APPswe/PS1DeltaE9 tg and age-matched non-transgenic (ntg) littermates were single or double stained with thioflavine-S and antibodies against Abeta, glial fibrillar acidi…	19-month old	NonSpecific	Evaluation	532	532	ALZHEIMERS DISEASE	OTHER		thioflavine-S			RETINAL DISEASE, DISEASE, ALZHEIMERS DISEASE,		APPswe/PS1DeltaE9 transgenic (tg) mouse
								DISEASE	DYSFUNCTION
								RETINAL DISEASE	FINDINGS
									NTG
tempID_268	PMID: 18926603	To investigate potential dietary risk factors of Alzheimers disease (AD), triple transgenic (3xTg-AD) mice were exposed from 4 to 13 months of age to diets with a low n-3:n-6 polyunsaturated fatty acid (PUFA) ratio incorporated in either low-fat (5% w/w) or high-fat (35% w/w) formulas and compared with a control diet. The n-3:n-6 PUFA ratio was decreased independently of the dietary treatments in…	4 to 13 months of age	AgeOfEvaluation		112	364	ALZHEIMERS DISEASE	AD,		PUFA			DISEASE, ALZHEIMERS DISEASE,		triple transgenic (3xTg-AD) mice
								DISEASE
tempID_294	PMID: 18974993	A loss of neurons was found in the frontal cortex at the age of 6 months coinciding with the decrease of intraneuronal immunoreactivity, suggesting that the neurons with early intraneuronal A beta accumulation were lost. Strikingly, no neuron loss was observed in the thalamus despite the development of abundant plaque pathology with levels comparable to the frontal cortex. This study suggests tha…	age of 6 months	NonSpecific	Observation	168	168	PLAQUE	PATHOLOGY					ALZHEIMERS DISEASE,
								AD	DEATH
									LOSS OF NEURONS
									NEURON LOSS
tempID_296	PMID: 18977397	we found that very few cognitive tests were suitable for demonstrating deficits in Tg2576 mice, an amyloid over-expression model of Alzheimers disease, even at 23 months of age. However, in a retrospective analysis of a separate project on these mice, tests of social memory and open field habituation revealed large cognitive impairments. Controls showed good open field habituation, but Tg2576 mic…	at 23 months of age	NonSpecific	Observation	644	644	ALZHEIMERS DISEASE	HYPERACTIVE					DISEASE, ALZHEIMERS DISEASE,		Tg2576 mice
								DISEASE	AMYLOID
tempID_395	PMID: 19115386	In this study, we examined the effect of memantine, an NMDA-R antagonist that is clinically used for the treatment of Alzheimers disease, on primary progenitor cells exhibiting a radial glia-like (RGL) morphology in the DG. We injected 3-month-old mice with memantine (50 mg/kg body weight, intraperitoneally [i.p.]); 3 days later, we injected the mice with 5-bromo-2-deoxyuridine (BrdU; 75 mg/kg bo…	3-month-old	AgeOfEvaluation		84	84	ALZHEIMERS DISEASE	MORPHOLOGY		memantine			DISEASE, ALZHEIMERS DISEASE,
								DISEASE	BODY
									EXAMINED
tempID_439	PMID: 19162087	Our findings demonstrate that aberrant CaN activity mediates object recognition deficits in 5 months old Tg2576 when NOR is employed as a test for ITM and LTM. In human AD, CaN inhibition may lead the way for therapeutics to improve declarative memory performance as demonstrated in a mouse model for AD.	5 months old	NonSpecific	Evaluation	140	140	AD	EMPLOYED			, NOR		ALZHEIMERS DISEASE,		Tg2576
		The Tg2576 transgenic mouse is an extensively characterized animal model for Alzheimer's disease (AD). Similar to AD, these mice suffer from progressive decline in several forms of declarative memory including contextual fear conditioning and novel object recognition (NOR). Our findings demonstrate that aberrant acute calcineurin (CaN) activity mediates object recognition deficits in 5 months old…							FINDINGS
tempID_442	PMID: 19167467	Unlike the normal mice, however, the hemispheric levels of TTR transcripts of 2- and 6-month-old Tg2576 mice, a transgenic AD mouse model overexpressing Abeta, were symmetric in both sexes. Furthermore, at the age of 10 months when the pathological AD-like features had developed, the level of TTR transcripts in the left hemisphere of the male Tg2576 became significantly lower than the right one. …	6-month-old	NonSpecific	Evaluation	168	168	AD,	NORMAL,	Male				ALZHEIMERS DISEASE,		Tg2576
tempID_447	PMID: 19170443	Mutant and wild type mice of both sexes were housed singly or in groups from weaning, and evaluated behaviorally at 6 to 7 months of age. Independent of sex, the 3 x Tg-AD genotype was associated with enhanced acoustic startle response, improved performance in the cued version of the water maze and a clear impairment in the Y maze. Notably, the female (but not male) mutant mice showed increased a…	6 to 7 months of age	NonSpecific	Observation	168	196	ALZHEIMERS DISEASE,	IMPAIRMENT	Female				ALZHEIMERS DISEASE,		3 x Tg-AD
									ANXIETY
									MUTANT
									SEX
									INDEPENDENT
tempID_470	PMID: 19214638	PURPOSE: We evaluated the usefulness of small animal brain positron emission tomography (PET) imaging with the amyloid-beta (A beta) probe 2-(1-{6-[(2-[(18)F]fluoroethyl)(methyl)amino]-2-naphthyl}ethylidene)malonitrile ([(18)F]FDDNP) and with 2-deoxy-2-[F-18]fluoro-D-glucose (FDG) for detection and quantification of pathological changes occurring in a transgenic mouse model of Alzheimers disease …	age 13-15 month	NonSpecific	Evaluation	364	420	ALZHEIMERS DISEASE				, PET		DISEASE, ALZHEIMERS DISEASE,		Tg2576
								DISEASE
tempID_496	PMID: 19239474	BACKGROUND AND PURPOSE: We evaluated the effects of 1-(3,4-dichloro-2-fluoro[1,1-biphenyl]-4-yl)-cyclopropanecarboxylic acid (CHF5074), a new gamma-secretase modulator, on brain beta-amyloid pathology and spatial memory in transgenic mice expressing the Swedish and London mutations of human amyloid precursor protein (hAPP). EXPERIMENTAL APPROACH: Sixty 6-month-old hAPP mice were treated for 6 mon…	6-month-old	AgeOfEvaluation		168	168	ALZHEIMERS DISEASE	PATHOLOGY		CHF5074			DISEASE, ALZHEIMERS DISEASE,
								DISEASE	AMYLOID		ibuprofen
									INFLAMMATION
tempID_522	PMID: 19286451	This study investigated the role of nuclear factor kappa B (NF-kappaB) in regulating neuroinflammation and Abeta deposition in a transgenic mouse model of AD. The APPswe/PS1dE9 mice and their wild-type controls received either the NF-kappaB inhibitor pyrrolidine dithiocarbamate (PDTC, i.p. 50 mg/kg daily) or saline starting at 7 months of age for 5 months. Expression of cyclooxygenase-2 (COX-2), …	at 7 months of age	AgeOfEvaluation		196	196	AD,	NECROSIS,		pyrrolidine dithiocarbamate			ALZHEIMERS DISEASE,	neuroinflammation	APPswe/PS1dE9
									ASTROGLIOSIS,		saline
tempID_572	PMID: 19362755	In transgenic AD-type mice overexpressing mutant amyloid precursor protein (APP) and Abeta (mAPP), CypD deficiency improves mitochondrial and synaptic function and learning/memory up to 12 months old. Here we provide evidence of the protective effects of CypD deficiency in aged AD mice (22-24 months). Cyp D deficient mAPP mice demonstrate less calcium-induced mitochondrial swelling, increased mit…	up to 12 months old	NonSpecific	Observation	0	336	AD,	DYSFUNCTION					ALZHEIMERS DISEASE,
									MUTANT
									PATHOLOGY
									AMYLOID
									SWELLING
tempID_611	PMID: 19416837	The majority of p75-deficient AD mice died by 3 weeks of age. The lethality is associated with severe defects in sympathetic innervation to multiple organs. When 1 copy of the BACE1 gene encoding a protein essential in Abeta production was deleted in p75-deficient AD mice, sympathetic innervation was significantly restored.	by 3 weeks of age	NonSpecific	Observation	0	21	AD,	PRODUCTION					ALZHEIMERS DISEASE,
									DIED,
tempID_654	PMID: 19471248	We have introduced adeno-associated virus (AAV) expressing the mouse NEP gene into the hindlimb muscle of 6-month-old human amyloid precursor protein (hAPP) (3X-Tg-AD) mice, an age which correlates with early stage AD. Overexpression of NEP in muscle decreased brain soluble Abeta peptide levels by approximately 60% and decreased amyloid deposits by approximately 50%, with no apparent adverse effe…	6-month-old	NonSpecific	Evaluation	168	168	AD,	FINDINGS					ALZHEIMERS DISEASE,		(hAPP) (3X-Tg-AD) mice
									OTHER
									AMYLOID
									ADVERSE EFFECTS
tempID_675	PMID: 19494789	We used triple transgenic mouse model of Alzheimers disease (3 x Tg-AD) harbouring three mutant genes (beta-amyloid precursor, presenilin-1 and tau) and their controls (non-Tg) from 2 to 12 months of age to establish the link between AD and SVZ neurogenesis. We determined the number of SVZ proliferating cells by the presence of phosphorylated histone H3, and their colocalization with glial fibril…	2 to 12 months of age	NonSpecific	Evaluation	56	336	ALZHEIMERS DISEASE, DISEASE, AD,	MUTANT,					DISEASE, ALZHEIMERS DISEASE,		(3 x Tg-AD)
tempID_764	PMID: 19633698	OBJECTIVE: Apolipoprotein E (apoE) is associated with increased risk of age-related diseases, such as Alzheimers disease (AD) and cerebrovascular disease (CVD). METHODS: Nine female apoE4/4 mice were divided into 3 groups (n=3 in each group): 3-4 months (young group), 9-10 months (middle-aged group) and 20-21 months (old group). CONCLUSIONS: The current study suggests that the cell size in hippoc…	20-21 months old	NonSpecific	Evaluation	560	588	ALZHEIMERS DISEASE	DYSFUNCTION	Female				DISEASE, ALZHEIMERS DISEASE, CEREBROVASCULAR ACCIDENT,
								DISEASE	AD
								STROKE	CEREBROVASCULAR DISEASE
									LESION
									ATROPHY
tempID_780	PMID: 19664667	Improvement in cognitive performance was shown in 12-month-old C57Bl6/J mice after 10 days of oral treatment with D-NAP and D-SALLRSIPA. Additionally, NAP-related cognitive benefits on spatial memory were observed in a 3xTg Alzheimer mouse model after 6 months of chronic administration at a moderate stage of disease. In this study, the potential memory enhancing effect of NAP was investigated usi…	12-month-old	NonSpecific	Evaluation	336	336	ALZHEIMERS DISEASE	BODY,	Male	D-NAP	, J		DISEASE, ALZHEIMERS DISEASE,		C57Bl6/J
								DISEASE			D-SALLRSIPA					heterozygous APP23
tempID_786	PMID: 19679126	At 6 months of age, few neurochemical changes were observed between PSAPP mice and WT mice using MRS. Ibuprofen, but not celecoxib, treatment significantly decreased the Abeta(42/40) ratio in frontal cortex at 6 months, but overall amyloid plaque burden was unchanged.	At 6 months of age	NonSpecific	Observation	168	168	MELKERSSON-ROSENTHAL SYNDROME	FINDINGS		Ibuprofen			ALZHEIMERS DISEASE, MELKERSSON-ROSENTHAL SYNDROME,		PSAPP mice
								PLAQUE	AMYLOID PLAQUE
								AD	AMYLOID
									PROTECTION
tempID_876	PMID: 19845940	OBJECTIVE: Alzheimers disease (AD) is a progressive neurodegenerative disease of the central nervous system (CNS). At age 18 wks, mice were sacrificed, and brains studied for (a) wet weight; (b) solubilizable Abeta content by ELISA; (c) amyloid plaque burden; (d) stereologic analysis of selected hippocampal subregions. RESULTS: Animals receiving a high fat diet showed increased brain levels of so…	At age 18	NonSpecific	Evaluation	18	18	ALZHEIMERS DISEASE	BRAIN MASS					CENTRAL NERVOUS SYSTEM DISEASE, DISEASE, ALZHEIMERS DISEASE, AMYLOIDOSIS, NEURODEGENERATIVE DISORDER, NEUROTOXICITY SYNDROMES,		TgCRND8
								CENTRAL NERVOUS SYSTEM DISEASE	NEUROPATHOLOGY
								PLAQUE	DETECTED
								DISEASE	AD
								NEURODEGENERATIVE DISEASE	AMYLOID PLAQUE
								NEUROTOXICITY	PATHOLOGY
								AMYLOIDOSIS	OTHER
									AMYLOID
									PLAYS
tempID_943	PMID: 19936202	Using our novel image analysis algorithm for semi-automatic quantification of plaque burden, we demonstrate an early onset and progressive plaque deposition starting at 3 months of age in homozygous mice with low inter-animal variability and 100%-penetrance of the phenotype.	at 3 months of age	AgeOfOnset		84	84	PLAQUE						Official DO: ALZHEIMERS DISEASE,
								ALZHEIMERS DISEASE
tempID_982	PMID: 20010553	In this study, we tested the potential of systemic histone deacetylase inhibitor (HDACi) treatment to rescue cognitive deficits in a mouse model of AD. APPswe/PS1dE9 mice showed pronounced contextual memory impairments beginning at 6 months of age. Chronic HDACi injections (2-3 weeks) did not alter contextual memory formation in normal mice, but had profound effects in transgenic animals. Injecti…	at 6 months of age	NonSpecific	Evaluation	168	168	AD,	MUTANT		HDACi			Official DO: ALZHEIMERS DISEASE,		APPswe/PS1dE9
									NORMAL		sodium valproate
											sodium butyrate
											vorinostat
tempID_1032	PMID: 20071513	Also, at 3 months of age, we observed nonfibrillar Abeta deposition within the olfactory bulb-earlier than deposition within any other brain region. There was also a correlation between olfactory deficits and the spatial-temporal pattern of Abeta deposition. Therefore, nonfibrillar, versus fibrillar, Abeta-related mechanisms likely contribute to early olfactory perceptual loss in Alzheimers disea…	at 3 months of age	NonSpecific	Observation	84	84	ALZHEIMERS DISEASE	OTHER,					Official DO: DISEASE, ALZHEIMERS DISEASE,
								DISEASE
tempID_1045	PMID: 20098691	We then fed 3-month-old 3xTg-AD mice with vitamin B6-deficient food for 3 weeks to increase the HA levels in the brain. We conclude that increased brain HA triggers memory impairment and that this condition deteriorates with amyloid and leads to subsequent neurodegeneration in mouse models of AD.	3-month-old	NonSpecific	Evaluation	84	84	AD,	IMPAIRMENT					Official DO: ALZHEIMERS DISEASE,		3xTg-AD mice
									NEURODEGENERATION
									AMYLOID
									MEMORY IMPAIRMENT
tempID_1046	PMID: 20101004	We demonstrate in a transgenic mouse model of AD [human amyloid precursor protein (hAPP)-overexpressing mice; Tg2576 strain] that brain capillary P-glycoprotein expression and transport activity are substantially reduced compared with wild-type control mice, suggesting a mechanism by which Abeta accumulates in the brain in AD. It is noteworthy that dosing 12-week-old, asymptomatic hAPP mice over …	12-week-old	AgeOfEvaluation		84	84	DISEASE OF CAPILLARIES	STRAIN		pregnenolone-16alpha-carbonitrile	, X		Official DO: ALZHEIMERS DISEASE, DISEASE OF CAPILLARIES,		Tg2576
								AD	ASYMPTOMATIC
									AMYLOID
tempID_1066	PMID: 20133765	At 4 months of age, A1- causes a 32% content increase in 24-hydroxycholesterol (24SOH), the major oxysterol in the brain. It also causes a 65% protein content decrease in HMG-CoA reductase (HMGR) and a 28% decrease in sterol synthesis rate in AD mouse brains. In hippocampal neurons, A1- causes an increase in the 24SOH synthesis rate; treating hippocampal neuronal cells with 24SOH causes rapid dec…	At 4 months of age	NonSpecific	Observation	112	112	AD,			24-hydroxycholesterol			Official DO: ALZHEIMERS DISEASE,
											sterol
tempID_1074	PMID: 20145420	The receptor for advanced glycation end products (RAGE) binds Abeta and was suggested to be involved in the pathological processes of AD. OBJECTIVE: Our purpose was to assess the effect of RAGE deletion on Abeta-related pathology. We assessed Abeta levels, Abeta brain deposition, Abeta-degrading enzyme activities, Abeta precursor protein expression and processing, number and morphology of microgl…	12-month-old	AgeOfEvaluation		336	336	AD,	MORPHOLOGY					Official DO: ALZHEIMERS DISEASE,
									DELETION
									PATHOLOGY
									PATHOLOGICAL PROCESSES
tempID_1078	PMID: 20154710	METHODS: APP/PS1 mice at the age of 5 months and age-matched wild-type mice (WT) were intragastrically administered FLZ (150 mg/kg) or vehicle [0.05% carboxymethyl cellulose sodium (CMC-Na)] daily for 20 weeks. CONCLUSIONS: FLZ exerted neuroprotection at least partly through enhancing the BDNF/TrkB/CREB pathway and inhibiting neuronal apoptosis in APP/PS1 mice, which suggests that FLZ can be expl…	age of 5 months	NonSpecific	Evaluation	140	140	ALZHEIMERS DISEASE	THERAPY,		carboxymethyl cellulose sodium			Official DO: DISEASE, ALZHEIMERS DISEASE,		APP/PS1 mic
								DISEASE			FLZ
tempID_1083	PMID: 20157256	We found a lower L-LTP maintenance phase in PS1KI mice compared to wild type littermates at 3 months of age. As the mice age, they exhibit impairment of both the induction and maintenance phases of LTP. When E-LTP and NMDA receptor-mediated transmission were analyzed, PS1KI mice displayed an increase at 3 months compared to wild type littermates; this difference did not persist at older ages and …	at 3 months of age	NonSpecific	Evaluation	84	84	AD,	DYSFUNCTION		L-LTP			Official DO: ALZHEIMERS DISEASE,		PS1KI mice
									MUTANT
									IMPAIRMENT
tempID_1152	PMID: 20359773	Val(8)GLP-1 protected LTP in 9- and 18-month-old Alzheimers disease mice when given for 3 weeks at 25 nmol/kg intraperitoneally. LTP was also enhanced in 18-month-old wild type mice, indicating that Val(8)GLP-1 also ameliorates age-related synaptic degenerative processes. Paired-pulse facilitation was also enhanced.	18-month-old	NonSpecific	Observation	504	504	ALZHEIMERS DISEASE			LTP			Official DO: DISEASE, ALZHEIMERS DISEASE,
								DISEASE			Val(8)GLP-1
tempID_1190	PMID: 20413896	At the age of 6 month, CaV1.2 channels were rarely detected in reactive astrocytes of transgenic mice, but an incremental number of CaV1.2 expressing reactive astrocytes was found with increasing age of animals and number of amyloid-beta plaques. This study demonstrates that CaV1.2 channels are highly expressed in reactive astrocytes of 12-months of age transgenic mice, which might be a consequen…	age of 6 mo	NonSpecific	Evaluation	168	168	ALZHEIMERS DISEASE	DETECTED					Official DO: DISEASE, ALZHEIMERS DISEASE,
								DISEASE	AMYLOID
tempID_1203	PMID: 20447730	The TgCRND8 mouse model of Alzheimers disease exhibits progressive cortical and hippocampal beta-amyloid accumulation, resulting in plaque pathology and spatial memory impairment by 3 months of age. We tested whether TgCRND8 cognitive function is disrupted prior to the appearance of macroscopic plaques in an object recognition task. We found profound deficits in 8-week-old mice.	by 3 months of age	NonSpecific	Observation	0	84	ALZHEIMERS DISEASE	PATHOLOGY					Official DO: DISEASE, ALZHEIMERS DISEASE,		TgCRND8
								PLAQUE	IMPAIRMENT
								DISEASE	MEMORY IMPAIRMENT
tempID_1420	PMID: 20817351	Our data showed that while single APP and PS1 transgene expression did not affect DRL learning and performance, mice expressing double APP/PS1 transgenes were impaired in the acquisition of DRL-10s at 6 months, but not at 3 months of age. The same impaired double transgenic mice, however, were perfectly capable of normal acquisition of signaled DRL-10s (SDRL-10s) task, a hippocampal-independent t…	at 3 months of age	NonSpecific	Evaluation	84	84	ALZHEIMERS DISEASE	IMPAIRED					Official DO: DISEASE, ALZHEIMERS DISEASE,
								DISEASE	PATHOLOGY
									NORMAL
									AMYLOID
tempID_1431	PMID: 20827311	By 28 weeks of age, there is a significant loss of terminals in the hippocampus. Similarly, the transgenic animals show neuroinflammatory changes analogous with AD and DS. These include decreased numbers of mature, stable astroglial cells, increased numbers of activated microglial cells and increased microglial expression of the cell surface receptor RAGE. Eventually, the S100B transgenic animals…	By 28 weeks of age	NonSpecific	Observation	0	196	AD,	NEURODEGENERATION,			, DS		Official DO: ALZHEIMERS DISEASE,
									DS (down syndorme)
tempID_1466	PMID: 20886088	Here, we crossed heterozygous BACE1 knockout mice with AD transgenic mice (5XFAD model) and compared the abilities of partial BACE1 reduction to rescue AD-like phenotypes at earlier (6-month-old) and advanced (15-18-month-old) stages of disease, which expressed normal ( approximately 100%) and elevated ( approximately 200%) levels of BACE1, respectively. BACE1(+/-) deletion rescued memory deficit…	15-18-month-old	AgeOfEvaluation		420	504	DISEASE	DELETION					Official DO: ALZHEIMERS DISEASE, DISEASE,		BACE1 knockout mice
								AD	ABLE							5XFAD
									NEURONAL LOSS
									NORMAL
									NEURODEGENERATION
tempID_1467	PMID: 20886088	In accord, phosphorylation of the translation initiation factor eIF2alpha, an important mediator of BACE1 elevation, was dramatically increased ( approximately 9-fold) in 15-18-month-old 5XFAD mice and remained highly upregulated ( approximately 6-fold) in age-matched BACE1(+/-).5XFAD mice. Together, our results indicate that partial reduction of BACE1 is not sufficient to block the phospho-eIF2a…	15-18-month-old	AgeOfEvaluation		420	504	AD,	PROGRESSION					Official DO: ALZHEIMERS DISEASE,
									BLOCK
									NEURODEGENERATION
tempID_1471	PMID: 20920207	METHODS: We intravenously administered the monoclonal Abeta protofibril antibody PFA1 to aged (22 month) male and female 3 x tg AD mice with intermediate or advanced AD-like neuropathologies, respectively, and measured brain and serum Abeta and CNS cytokine levels. CONCLUSIONS: These data suggest that passive immunization with PFA1 in 3 x tg AD mice with intermediate disease burden, regardless of…	aged 22 mo	NonSpecific	Evaluation	616	616	DISEASE	SEX					Official DO: ALZHEIMERS DISEASE, DISEASE, ENCEPHALITIS,		3 x tg AD mice
								ENCEPHALITIS	PASSIVE IMMUNIZATION
								AD	AMYLOID
									ADVERSE EFFECTS
									EDEMA
tempID_1490	PMID: 20943926	Treatment of 3-month-old male PS19 mice with low doses of EpoD once weekly for a 3 month period significantly improved CNS MT density and axonal integrity without inducing notable side-effects. Moreover, EpoD treatment reduced cognitive deficits that were observed in the PS19 mice. These results suggest that certain brain-penetrant MT-stabilizing agents might provide a viable therapeutic strategy…	3-month-old	NonSpecific	Evaluation	84	84	AD,		Male	EpoD	, MT		Official DO: ALZHEIMERS DISEASE,		PS19
tempID_1539	PMID: 21080947	Congo red staining was used to quantify plaque load, plaque number and plaque size in 6 month old PSAPP and PSAPP/S100B-/- littermates. CONCLUSIONS: Collectively, these data support S100B inhibition as a novel strategy for reducing cortical plaque load, gliosis and neuronal dysfunction in AD and suggest that both extracellular as well as intracellular S100B contribute to AD histopathology.	6 month old	NonSpecific	Evaluation	168	168	PLAQUE	DYSFUNCTION					Official DO: ALZHEIMERS DISEASE,		PSAPP
								AD	RED							PSAPP/S100B-/-
									GLIOSIS
tempID_1542	PMID: 21088470	In addition, gp91phox, a catalytic subunit of NADPH oxidase, and ethidium fluorescence were detected in P2XR-positive microglial cells of animals at 6 months of age, indicating that P2XR-positive microglia could produce ROS. Postsynaptic density 95-positive dendrites showed significant damage in regions positive for P2XR in the cerebral cortex of 6 month-old mice. Taken together, up-regulation of…	at 6 months of age	NonSpecific	Evaluation	168	168	AD,	POSITIVE					Official DO: ALZHEIMERS DISEASE,
									DETECTED
									PRODUCTION
									DAMAGE
tempID_1551	PMID: 21109328	LC degeneration was induced by treating APP/PS1 mice with N-(2-chloroethyl)-N-ethyl-bromo-benzylamine (DSP4) repeatedly between 3 and 12 months of age. Short term odor retention, ability for spontaneous habituation to an odor, and spontaneous odor discrimination were assessed by behavioral tests. DSP4 treatment in APP/PS1 mice resulted in an exacerbation of short term olfactory memory deficits an…	between 3 and 12 months of age	NonSpecific	Evaluation	84	336	AD,	DEGENERATION		DSP4			Official DO: ALZHEIMERS DISEASE,		APP/PS1
									AMYLOID
									BULB
									memory deficits
tempID_1622	PMID: 21237293	Quantitative differences in the mitochondrial proteome between the cerebral cortices of 6-month-old male 3xTg-AD and non-transgenic mice were determined by using two-dimensional difference gel electrophoresis (2D-DIGE) and tandem mass spectrometry. We identified 23 different proteins whose expression levels differed significantly between triple transgenic and non-transgenic mitochondria. Both dow…	6-month-old	NonSpecific	Evaluation	168	168	AD,	mitochondria	Male				Official DO: ALZHEIMERS DISEASE,		3xTg-AD
tempID_1638	PMID: 21259015	The failure of clearance mechanisms to eliminate Abeta from the brain contributes to the development of sporadic CAA and AD. Here, we investigated the effects of CAA and ageing on the pattern of perivascular drainage of solutes in the brains of naive mice and in the Tg2576 mouse model of AD. We report that drainage of small molecular weight dextran along cerebrovascular basement membranes is impa…	22-month-old	AgeOfEvaluation	Observation	616	616	AD,	IMPAIRED					Official DO: ALZHEIMERS DISEASE,		Tg2576
									VASCULAR
									NORMAL
									CAA
									ageing
tempID_1653	PMID: 21278785	METHODS: The mice at age of 5 months were randomized into the model group, two evodiamine (50 mg.kg(-1).d(-1) and 100 mg.kg(-1).d(-1)) groups and an Aricept (2 mg.kg(-1).d(-1)) group. CONCLUSIONS: The results indicate that evodiamine (100 mg.kg(-1).d(-1)) improves cognitive abilities in the transgenic models of Alzheimers disease.	age of 5 months	AgeOfEvaluation		140	140	ALZHEIMERS DISEASE			Evodiamine			Official DO: DISEASE, ALZHEIMERS DISEASE,
								DISEASE			Aricept
tempID_1667	PMID: 21297271	Using 8- and 18-month-old AbetaPP23 mice, we investigated the involvement of high-affinity glutamate transporters (GLAST, GLT-1, EAAC1), vesicular glutamate transporters (VGLUT1-3) and xCT, the specific subunit of system x(c), in Alzheimers disease (AD) pathogenesis. Transporter expression was studied in cortical and hippocampal tissue and linked to extracellular glutamate and glutamate reuptake …	18-month-old	NonSpecific	Evaluation	504	504	ALZHEIMERS DISEASE	PATHOGENESIS		glutamate transporters			Official DO: DISEASE, ALZHEIMERS DISEASE,		AbetaPP23 mice
								PLAQUE	AD
								DISEASE	GLIOSIS
tempID_1672	PMID: 21307265	The deletion of p75NTR did not significantly change the cognitive function of the mice up to the age of 9 months. Our data suggest that p75NTR plays a critical role in regulating Abeta levels by both increasing Abeta production and attenuating its aggregation, and they caution that a therapeutic intervention simply reducing p75NTR may exacerbate AD pathology.	up to the age of 9	NonSpecific	Observation	0	252	AD,	DELETION					Official DO: ALZHEIMERS DISEASE,
									PRODUCTION
									PLAYS
									PATHOLOGY
tempID_1686	PMID: 21323766	We combined immunohistochemistry and stereological sampling to quantify the distribution of plaques and p-p38(MAPK)-immunoreactive (IR) cells in the sensorimotor cortex of 3-, 6- and 10-month-old TgCRND8 mice. We conclude that the constitutive presence of p-p38(MAPK)-IR microglia in aging mouse brain is indicative of a longitudinal role for this kinase in normal brain physiology. We suggest that …	10-month-old	NonSpecific	Evaluation	280	280	AD,	NORMAL,					Official DO: ALZHEIMERS DISEASE,		TgCRND8
									PLAQUE
tempID_1692	PMID: 21331663	SFDI was used to generate optical absorption and scattering maps at up to 17 wavelengths from 650 to 970 nm in 20-month-old 3xTg mice (n=4) and age-matched controls (n=6). Wavelength-dependent optical properties were used to form images of tissue hemoglobin (oxy-, deoxy-, and total), oxygen saturation, and water. Significant baseline contrast was observed with 13-26% higher average scattering val…	20-month-old	NonSpecific	Evaluation	560	560	AD,	HEMOGLOBIN,					Official DO: ALZHEIMERS DISEASE,		3xTg mice
									oxygen saturation
tempID_1724	PMID: 21385605	Based on these data, we suggest that the autophagic activity maybe increase reactively at the beginning of AD and then showed a decline with aging, and the pathological changes of 12-month-old SAMP8 mice are more similar to the late-onset AD in the perspective of autophagy.	12-month-old	AgeOfEvaluation		336	336	AD,				, SAMP8		Official DO: ALZHEIMERS DISEASE,
tempID_1726	PMID: 21385605	The LC3-II expression showed an increase in hippocampus and cortex of 7 and 12-month-old SAMP8 mice. The expression of Beclin 1 displayed a significant increase in 7 months old and a decline in 12 months old mice. Based on these data, we suggest that the autophagic activity maybe increase reactively at the beginning of AD and then showed a decline with aging, and the pathological changes of 12-mo…	12-month-old	AgeOfEvaluation		336	336	AD,				, SAMP8		Official DO: ALZHEIMERS DISEASE,
tempID_1741	PMID: 21403389	Neuropathologically, mThy1-hAbetaPP751 Tg mice displayed a progressive increase in the number of Abeta plaques and mean plaque size in the cortex and hippocampus from 3 to 6 and from 6 to 9 months of age. Taken together, these results indicate that the mThy1-hAbetaPP751 Tg mice model AD from the early onset of the disease through to later stages, allowing them to be utilized at numerous points du…	6 to 9 months of age	NonSpecific	Evaluation	168	252	PLAQUE						Official DO: ALZHEIMERS DISEASE, DISEASE,		mThy1-hAbetaPP751 Tg mice
								DISEASE
								AD
tempID_1742	PMID: 21406112	Nine months after treatment, at the age of 18 months, mice were sacrificed. CONCLUSIONS: These data suggest that bone marrow-derived microglia play a role in SCF+G-CSF-induced long-term effects to reduce beta-amyloid deposits. This study provides insights into the contribution of the hematopoeitic growth factors, SCF and G-CSF, to limit beta-amyloid accumulation in AD and may offer a new therapeu…	age of 18 months	NonSpecific	Evaluation	504	504	AD,						Official DO: ALZHEIMERS DISEASE,
tempID_1749	PMID: 21416061	Thus this study investigated the effect of an ACE-inhibitor, captopril, and two angiotensin II receptor blockers (ARBs), eprosartan and valsartan, on intraneuronal Abeta pathology and oligomeric Abeta levels in a triple transgenic (3xTGAD) mouse model of AD. METHODS: Male, adult (3-4 month old) 3xTgAD mice (n=39) were randomly assigned to 4 treatment groups: valsartan (0.17g/l), eprosartan (0.8g/…	4 month old	AgeOfEvaluation		112	112	AD,	PATHOLOGY	Male	captopril			Official DO: ALZHEIMERS DISEASE,		3xTGAD
									NORMAL		eprosartan
									INDEPENDENT		valsartan
tempID_1781	PMID: 21453244	Our results show that 3xTg-AD mice in control environment exhibit impaired hippocampal neurogenesis compared to non-Tg animals at 9 months of age.	at 9 months of age	AgeOfObservation		252	252	AD,	IMPAIRED,					Official DO: ALZHEIMERS DISEASE,		3xTg-AD
tempID_1843	PMID: 21573167	No significant difference between AD and control mice was found in the initial set of olfactory tasks performed at 6 months of age whereas both strains of AD mice performed significantly poorer than the controls in visuospatial learning at this age. Subsequent tests performed on the same individual animals at 7, 8, 9, 11, 13, 15, and 18 months of age also failed to find systematic differences in …	at 6 months of age	NonSpecific	Evaluation	168	168	AD,	FIND					Official DO: ALZHEIMERS DISEASE,
									STRAINS
tempID_1877	PMID: 21630115	Similarly, PSD-95 immunoreactivity disappeared from apical dendrites and accumulated in neuronal soma in 14-month-old, but not in 3-month-old, JNPL3 mice. In AD brains, PSD-95 accumulated in Hirano bodies in hippocampal neurons. Our findings support the notion that either Abeta or tau can induce reduction of PSD-95 in excitatory synapses in hippocampus.	3-month-old	NonSpecific	Observation	84	84	AD,	FINDINGS,					Official DO: ALZHEIMERS DISEASE,		JNPL3
tempID_1906	PMID: 21677376	Partial loss of GLT-1 unmasked spatial memory deficits in 6-month-old mice expressing AbetaPPswe/PS1DeltaE9, with these mice also exhibiting an increase in the ratio of detergent-insoluble Abeta42/Abeta40. At 9 months both behavioral performance and insoluble Abeta42/Abeta40 ratios among GLT-1(+/+)/AbetaPPswe/PS1DeltaE9 and GLT-1(+/-)/AbetaPPswe/PS1DeltaE9 mice were comparable. These results sugg…	6-month-old	NonSpecific	Evaluation	168	168	AD,	MUTANT,					Official DO: ALZHEIMERS DISEASE,
tempID_1941	PMID: 21729327	RESULTS: We found that ATBF1 was up-regulated in the brains of 17-month-old Tg2576 mice compared with those of age-matched wild-type mice. CONCLUSIONS: To the best of our knowledge, this is the first report that Abeta1-42 and DNA-damaging drugs increased the ATBF1 expression level in primary rat cortical neurons; this increase, in turn, may activate ATM signaling responsible for neuronal death th…	17-month-old	NonSpecific	Evaluation	476	476	AD,	DEATH					Official DO: ALZHEIMERS DISEASE,		Tg2576
									RESPONSIBLE
tempID_1951	PMID: 21745760	RESULTS: Learning and memory improved after halothane exposure in the 2-month-old group relative to controls, but no changes were noted in the isoflurane group. CONCLUSIONS: These results indicate that exposure to two different inhalation-type anesthetics during the presymptomatic phase of AD does not accelerate cognitive decline, after 2 months, and may cause a stress response, marked by hippoca…	2-month-old	NonSpecific	Evaluation	56	56	AD,	NEUROPATHOLOGY	Female	halothane			Official DO: ALZHEIMERS DISEASE,
									DOES NOT
									EXPOSURE
									STRESS
									DOES
tempID_1958	PMID: 21755005	We found that 4 months old 5XFAD transgenic mice on the LDLR deficient background (LDLR-/-) have increased amyloid plaque deposition. CONCLUSIONS: Our analysis shows that LDL deficiency regulates astrocytosis and microgliosis in an AD mouse model. This effect is independent of ApoE, as both 5XFAD/LDLR -/- and 5XFAD/ApoE-/- LDLR -/- mice show reduction in inflammatory response and increase in amyl…	4 months old	NonSpecific	Evaluation	112	112	PLAQUE	INFLAMMATORY RESPONSE					Official DO: ALZHEIMERS DISEASE,		5XFAD
								AD	AMYLOID PLAQUE
									AMYLOID
									AMYLOID DEPOSITION
									ASTROCYTOSIS
									INDEPENDENT
tempID_1959	PMID: 21755005	We have found that ApoE deletion in the 4 months old 5XFAD/ApoE-/- mice decreases amyloid plaque formation as expected, but has no effect on astrocytosis or microgliosis. CONCLUSIONS: Our analysis shows that LDL deficiency regulates astrocytosis and microgliosis in an AD mouse model. This effect is independent of ApoE, as both 5XFAD/LDLR -/- and 5XFAD/ApoE-/- LDLR -/- mice show reduction in infla…	4 months old	NonSpecific	Evaluation	112	112	AD,	INFLAMMATORY RESPONSE					Official DO: ALZHEIMERS DISEASE,		5XFAD
									AMYLOID PLAQUE
									DELETION
									AMYLOID
									AMYLOID DEPOSITION
									ASTROCYTOSIS
									INDEPENDENT
tempID_1978	PMID: 21803451	In aged 15-month-old nonTg mice, APalpha significantly increased survival of bromodeoxyuridine-positive cells and hippocampal-dependent associative learning and memory. Results provide preclinical evidence that APalpha promoted survival of newly generated cells and restored cognitive performance in the preplaque phase of AD pathology and in late-stage normal aging.	15-month-old	NonSpecific	Evaluation	420	420	AD,	PATHOLOGY					Official DO: ALZHEIMERS DISEASE,
									NORMAL
tempID_1997	PMID: 21827663	We previously demonstrated that an AD mouse model homozygous for a loss-of-function mutation of TLR4 had increases in Abeta deposits and buffer-soluble Abeta in the brain as compared with a TLR4 wild-type AD mouse model at 14-16 months of age. CONCLUSIONS: This is the first demonstration of TLR4-dependent activation of microglia at the early stage of beta-amyloidosis. Our results indicate that TL…	14-16 months of age	AgeOfEvaluation		392	448	NEUROTOXICITY	MUTATION,					Official DO: ALZHEIMERS DISEASE, NEUROTOXICITY SYNDROMES,
								AD
tempID_2000	PMID: 21835156	These mice exhibit enhanced amyloid and tau-related pathological features by the age of 15 months, in stark contrast to age-matched 3xTg-AD counterparts. Moreover, 3xTg-ADxTNF-RI/RII knock out-derived primary microglia reveal reduced amyloid-beta phagocytic marker expression and phagocytosis activity, indicating that intact TNF-alpha receptor signaling is critical for microglial-mediated uptake o…	by the age of 15	NonSpecific	Observation	0	420	AD,	PATHOGENESIS					Official DO: ALZHEIMERS DISEASE,		3xTg-ADxTNF-RI/RII knock out
									AMYLOID
tempID_2076	PMID: 21955601	Amyloid precursor protein (APP) transgenic (Tg) mice were used as a model of AD. Atorvastatin (30 mg/kg/day, p.o.) or pitavastatin (3 mg/kg/day, p.o.) were administered from 5 to 20 months of age. Changes in the NVU, including the endothelium and basement membrane, as well as astrogliosis and matrix metalloproteinase-9 (MMP-9) activation, were assessed. There was a reduction in immunopositive sta…	5 to 20 months of age	AgeOfEvaluation		140	560	STIFF-PERSON SYNDROME	SENILE PLAQUES		Atorvastatin			Official DO: ALZHEIMERS DISEASE, STIFF-PERSON SYNDROME,
								AD	ASTROGLIOSIS		pitavastatin
									SPS
									NEAR
									AMYLOID
tempID_2112	PMID: 22015470	Most importantly, the beneficial effects on attenuation of cerebral Abeta accumulation, improvement in neuropathological and behavioral changes can be extended to the aged mAPP mice, even to 12-13 months old mice that had extensive amyloid pathology and severe neuropathological and cognitive malfunction. These studies indicate that Rg1 has profound multi-faced and neuroprotective effects in an AD…	12-13 months old	NonSpecific	Evaluation	336	364	AD,	PATHOLOGY					Official DO: ALZHEIMERS DISEASE,		mAPP mice
									AMYLOID
tempID_2113	PMID: 22015609	When hUCB-MSCs were transplanted into the hippocampus of a 10-month-old transgenic mouse model of Alzheimers disease for 10, 20, or 40 days, NEP expression was increased in the mice brains. Moreover, Abeta42 plaques in the hippocampus and other regions were decreased by active migration of hUCB-MSCs toward Abeta deposits. These data suggest that hUCB-MSC-derived sICAM-1 decreases Abeta plaques by…	10-month-old	NonSpecific	Evaluation	280	280	ALZHEIMERS DISEASE	OTHER,					Official DO: DISEASE, ALZHEIMERS DISEASE,
								DISEASE
tempID_2127	PMID: 22029666	The present study was performed to directly explore the effects of collagen-induced rheumatoid arthritis (CIA) on amyloid plaque formation, microglial activation, and microvascular pathology in the cortex and hippocampus of the double transgenic APP/PS1 mouse model for AD. Wild-type or APP/PS1 mice that received type II collagen (CII) in complete Freunds adjuvant (CFA) at 2 months of age revealed…	at 2 months of age	AgeOfEvaluation		56	56	RHEUMATOID ARTHRITIS	FINDINGS					Official DO: ALZHEIMERS DISEASE, SYNOVITIS, RHEUMATOID ARTHRITIS, ARTHRITIS,		APP/PS1 mouse
								PLAQUE	AMYLOID PLAQUE
								SYNOVITIS	PATHOLOGY
								ARTHRITIS	AMYLOID
								AD	JOINT SWELLING
									SWELLING
tempID_2142	PMID: 22051244	RESULTS: The hAPP(J20) mice developed microglial activation, reduced hippocampal CA1 calbindin expression, and impaired novel object recognition by age 6 months. CONCLUSIONS: These results identify PARP-1 as a requisite and previously unrecognized factor in Abeta-induced microglial activation, and suggest that the effects of PARP-1 are mediated, at least in part, by its interactions with NF-kappa…	by age 6	NonSpecific	Evaluation	0	168	SUPPRESSION	IMPAIRED					Official DO: ALZHEIMERS DISEASE, VISUAL SUPPRESSION, NEUROTOXICITY SYNDROMES,		hAPP(J20)
								NEUROTOXICITY	OTHER
								AD
tempID_2143	PMID: 22051943	Because accumulation of Abeta in the brain is postulated to be a causal event leading to cognitive deficits in AD, we investigated the effects of MyD88 deficiency on behavioral functions in the AD mouse model at 10 months of age. MyD88 deficient mice showed more anxiety in the elevated plus-maze. In the motor coordination tests, MyD88 deficient mice remained on a beam and a bar for a longer time,…	at 10 months of age	AgeOfEvaluation		280	280	AD,	ANXIETY,					Official DO: ALZHEIMERS DISEASE,
tempID_2177	PMID: 22096518	Quantitative EEG analyses yielded heightened delta power during wakefulness and REM sleep, and time in wakefulness was already reliably enhanced at 6 months of age. These anomalies were paralleled by impairments in long-term and short-term hippocampal plasticity and preceded cognitive deficits in recognition memory, spatial learning, and sleep fragmentation all emerging at approximately 12 months…	at 6 months of age	NonSpecific	Evaluation	168	168	AD,	SLEEP FRAGMENTATION					Official DO: ALZHEIMERS DISEASE,
									FRAGMENTATION
									EEG
tempID_2179	PMID: 22103264	The appearance of Abeta (amyloid beta-peptide) depositions at 12 months of age did not trigger astroglial hypertrophy; nor did it result in the close association of astrocytes with senile plaques. Our results suggest that the AD progressive cognitive deterioration can be associated with an early reduction of astrocytic arborization and shrinkage of the astroglial domain, which may affect synaptic…	at 12 months of age	NonSpecific	Evaluation	336	336	AD,	HYPERTROPHY					Official DO: ALZHEIMERS DISEASE,
									SENILE PLAQUES
									PATHOLOGY
									OTHER
									ASTROGLIOSIS
									AMYLOID
tempID_2183	PMID: 22112551	The present study evaluates glutamatergic and GABAergic neurotransmitter energetics at the age of 6 months in AbetaPPswe-PS1dE9 mouse model of Alzheimers disease by using (1)H-[(13)C]-NMR spectroscopy together with infusion of [1,6-(13)C(2)]glucose. NMR analysis suggested no significant derangement in neurochemical profile in AbetaPPswe-PS1dE9 mice. However, decrease in labeling of glutamate-C4, …	age of 6 months	NonSpecific	Evaluation	168	168	ALZHEIMERS DISEASE	IMPAIRED,					Official DO: DISEASE, ALZHEIMERS DISEASE,		AbetaPPswe-PS1dE9
								DISEASE
tempID_2186	PMID: 22119712	In contrast, administration of LMN diet to 10 months old mice (before the plaques are formed) strongly suggested a putative delay in the formation of plaques, as indicated by a decreasing tendency of soluble and fibrillar Abeta levels in hippocampus which correlated with a decrease in Abeta (1-40, 1-42) plasma content. Herein we describe for the first time that LMN diet rich in polyphenols, dry f…	10 months old	NonSpecific	Evaluation	280	280	AD,	ABLE					Official DO: ALZHEIMERS DISEASE,		Tg2576
									IMPAIRMENT
tempID_2254	PMID: 22232004	In the mouse model of AD, we found a significant decrease in the number of hippocampal neurons immunoreactive for glutamate decarboxylase 67 (GAD67), the enzyme synthesizing GABA. This decrease, which was specific for hippocampal CA1-3 fields, was observed at 6 months of age, long after the overproduction of soluble Abeta42 (between 2 and 4 months) and accumulation of insoluble Abeta into amyloid…	at 6 months of age	NonSpecific	Observation	168	168	NEUROTOXICITY	AMYLOID					Official DO: ALZHEIMERS DISEASE, NEUROTOXICITY SYNDROMES,		TgCRND8
								AD	AMYLOID PLAQUES
tempID_2256	PMID: 22237558	Compared to non-transgenic neurons, 3xTg-AD neurons had higher levels of H3 and H4 acetylation beginning at 4 months of age. In contrast to non-transgenic neurons, 3xTg-AD neurons increased acetylation with age; 3xTg-AD neurons also responded differently to inhibition of histone deacetylases at an early age. Importantly, treatment of non-transgenic neurons with the AD peptide Abeta also elevated …	at 4 months of age	NonSpecific	Observation	112	112	AD,	ALSO ELEVATED,					Official DO: ALZHEIMERS DISEASE,		3xTg-AD
tempID_2394	PMID: 22459153	At approximately 6 mo of age, double-mutant mice develop amyloid pathology, with signs of neuritic dystrophy, intracellular Abeta accumulation, and glial inflammation, an increase in AbetaPP C-terminal fragments, and an 8 times increase in Abeta42 levels with a 40% decrease in Abeta40 levels, leading to a significant increase (14 times) of Abeta42/Abeta40 ratios, with minimal effects on presenili…	approximately 6 mo of age	NonSpecific	Observation	168	168	AD,	DYSTROPHY			, H, J, K, L, N, T		Official DO: ALZHEIMERS DISEASE,
									PATHOGENESIS
									INFLAMMATION
									PATHOLOGY
									MUTATION
									AMYLOID
									SIGNS
									AMYLOID DEPOSITION
tempID_2395	PMID: 22459600	In this study, we evaluated the therapeutic effect of berberine (BBR) extracted from Coptis chinensis Franch, a Chinese medicinal herb, on the neuropathology and cognitive impairment in TgCRND8 mice, a well established transgenic mouse model of AD. Two-month-old TgCRND8 mice received a low (25 mg/kg per day) or a high dose of BBR (100 mg/kg per day) by oral gavage until 6 months old. BBR treatmen…	6 months old	AgeOfEvaluation		168	168	AD,	NEUROPATHOLOGY		berberine			Official DO: ALZHEIMERS DISEASE,		TgCRND8
									IMPAIRMENT
tempID_2403	PMID: 20025930	We observed that both the amount of insoluble amyloid-beta and the ratio of amyloid-beta 42/40 increased promptly in the brain during 6-16 months of age. Amyloid-beta plaques were observed in whole brain sections at 12 months. In contrast, the spatial memory assessed by the Morris water maze task was already impaired at 3 months, which suggested that the APPSL-Tg mice may represent an early-onset…	6-16 months of age	NonSpecific	Observation	168	448	ALZHEIMERS DISEASE	IMPAIRED					Official DO: DISEASE, ALZHEIMERS DISEASE,
								DISEASE	EARLY-ONSET
									FAMILIAL ALZHEIMERS DISEASE
tempID_2413	PMID: 21507341	Encapsulated human mesenchymal stem cells(MSC) are studied in a double transgenic mouse model of Alzheimers disease (AD) after intraventricular implantation at 3 months of age. Abeta 40/42 deposition, and glial (GFAP) and microglial (CD11b) immunoreactivity were investigated 2 months after transplantation of either native MSC or MSC transfected with glucagon-like peptide-1 (GLP-1). CD11b immunost…	at 3 months of age	NonSpecific	Evaluation	84	84	ALZHEIMERS DISEASE	ENCAPSULATED					Official DO: DISEASE, ALZHEIMERS DISEASE,
								DISEASE	AD
tempID_2420	PMID: 22230888	We found that brain amyloidosis in LIDAD mice appeared earlier than in AD mice, at 2 months of age, while attained comparable levels at 6 months. In parallel, early microgliosis was observed in LIDAD mice also at 2 months and remained exacerbated at 6 months. Collectively, these observations suggest a role of serum IGF-I in delaying early brain amyloidosis.	at 2 months of age	NonSpecific	Observation	56	56	AMYLOIDOSIS	EXACERBATED,					Official DO: ALZHEIMERS DISEASE, AMYLOIDOSIS,		LIDAD
								AD
tempID_2439	PMID: 20217279	The (triple)AD mice showed synergistic effects of Abeta and tau already at the age of 8 months, resulting in a depolarized mitochondrial membrane potential. At 12 months, the strongest defects on OXPHOS, synthesis of ATP and reactive oxygen species, were exhibited in the (triple)AD mice, again emphasizing synergistic, age-associated effects of Abeta and tau in impairing mitochondria. This review …	age of 8 months	NonSpecific	Observation	224	224	AD,	PATHOLOGY					Official DO: ALZHEIMERS DISEASE,
									CONVERGENCE
tempID_22	PMID: 18461171	METHODS AND FINDINGS: We generated pMDC-3Abeta(1-11)-PADRE construct and immunized 3xTg-AD mouse model starting at age of 3-4 months old. CONCLUSIONS: Data from this transitional pre-clinical study suggest that our DNA epitope vaccine could be used as a safe and effective strategy for AD therapy. Future safety and immunology studies in large animals with the goal to achieve effective humoral immu…	3-4 months old	NonSpecific	Evaluation	84	112	AD,	ADVERSE EFFECTS					Official DO: ALZHEIMERS DISEASE,		3xTg-AD
									THERAPY
tempID_32	PMID: 15169864	TgCRND8 mice represent a transgenic mouse model of Alzheimers disease, with onset of cognitive impairment and increasing amyloid-beta plaques in their brains at 12 weeks of age. In this study, the spatial memory in 25- to 30-week-old TgCRND8 mice was analyzed in two reference and one working memory Morris water maze (MWM) tests. In reference memory tests, the mice were trained to escape to a hidd…	at 12 weeks of age	AgeOfEvaluation		84	84	ALZHEIMERS DISEASE	IMPAIRMENT,					Official DO: DISEASE, ALZHEIMERS DISEASE, COGNITIVE DISTURBANCE,		TgCRND8
								COGNITIVE DISTURBANCE
								DISEASE
tempID_49	PMID: 15262209	In the current study, 12-month-old SAMP8 mice were treated with antisense oligonucleotide directed against the Abeta region of APP, and the oxidative markers in brain were decreased significantly. we conclude that Abeta may contribute to the oxidative stress found in aged SAMP8 mice that have learning and memory impairments. These results are discussed in reference to AD.	12-month-old	AgeOfEvaluation		336	336	AD,	OXIDATIVE STRESS			, , SAMP8		Official DO: ALZHEIMERS DISEASE,
									STRESS
tempID_105	PMID: 15708480	At 22 months of age, two additional deficits emerged in female Tg2576 mice: time of day-dependent modulation of sleep was blunted relative to controls and rapid eye movement sleep as a percentage of time was lower in Tg2576 than in wild type controls. The rapid eye movement sleep deficit in 22 month-old female Tg2576 mice was abolished by brief passive immunization with an N-terminal antibody to …	At 22 months of age	NonSpecific	Observation	616	616	AD,	ABNORMALITIES	Female				Official DO: ALZHEIMERS DISEASE,		Tg2576
									PASSIVE IMMUNIZATION
									PATHOPHYSIOLOGY
tempID_164	PMID: 16081247	In the present study, we examined the distribution of reelin-immunoreactivity (-ir) in the hippocampal formation of 9-month-old wildtype mice (WT). Then, reelin-ir in normal mice was compared to that of transgenic mice (APP/PS1) carrying mutated human APP and PS1 genes, which are linked to the familial form of Alzheimers disease (AD). The APP/PS1 mice were additionally burdened with a second risk…	9-month-old	AgeOfEvaluation		252	252	ALZHEIMERS DISEASE	FAMILIAL FORM					Official DO: DISEASE, ALZHEIMERS DISEASE,		APP/PS1
								DISEASE	NORMAL
								AD	EXAMINED
tempID_192	PMID: 16291932	Unexpectedly, we saw no significant retention of PIB in this model even at 12 months of age when amyloid deposition in the PS1/APP mouse typically exceeds that seen in AD. This study describes a series of ex vivo and postmortem in vitro studies designed to explain this low retention. Ex vivo brain pharmacokinetic studies confirmed the low in vivo PIB retention observed in micro-PET experiments. I…	at 12 months of age	AgeOfEvaluation		336	336	AD,	AMYLOID DEPOSITION			,		Official DO: ALZHEIMERS DISEASE,
									AMYLOID
tempID_691	PMID: 15627516	Therefore, SAMP8 is a suitable model to study brain aging and, since aging is the major risk factor for AD and SAMP8 exhibits many of the biochemical findings of AD, perhaps as a model for and the early phase of AD. Our previous studies reported higher oxidative stress markers in brains of 12-month-old SAMP8 mice when compared to that of 4-month-old SAMP8 mice. Further, we have previously shown t…	12-month-old	AgeOfEvaluation		336	336	AD,	FINDINGS			, , SAMP8		Official DO: ALZHEIMERS DISEASE,
									STRESS
									OXIDATIVE STRESS
tempID_876	PMID: 15888448	These results demonstrate that central nervous system levels of both human and murine apoE are directly regulated by LDLR. Although the increase in murine apoE caused by LDLR deficiency was not sufficient to affect Abeta levels or deposition by 10 months of age in PDAPP mice, it remains a possibility that the increase in human apoE3 and apoE4 levels caused by LDLR deficiency will affect this proc…	by 10 months of age	NonSpecific	Observation	0	280	AD,				PDAPP		Official DO: ALZHEIMERS DISEASE,
tempID_1096	PMID: 16253995	Because glial inflammation is a component of Alzheimer disease (AD) and TNFalpha is overexpressed in AD brains, we investigated possible alterations of the cytokine-dependent pathway in PDAPP mice, a transgenic model of AD. Glutamate release was measured in acute hippocampal and cerebellar slices from mice at early (4-month-old) and late (12-month-old) disease stages in comparison with age-matche…	4-month-old	AgeOfEvaluation		112	112	ALZHEIMERS DISEASE	NORMAL			PDAPP		Official DO: ALZHEIMERS DISEASE, DISEASE,
								DISEASE	TRANSGENIC MODEL
								AD	HYPERTROPHIC
									INFLAMMATION
tempID_1242	PMID: 16519965	Two groups (male and female) of 14-month-old Tg mice were compared with their wild type littermates. We used differential 2D electrophoresis coupled with mass spectrometry to generate one of the first complete image of changes in brain protein expression occurring in this well-recognized model of Alzheimers disease (AD). We identified 15 different proteins, which are significantly regulated in th…	14-month-old	NonSpecific	Evaluation	392	392	ALZHEIMERS DISEASE	PATHOLOGY	Female				Official DO: DISEASE, ALZHEIMERS DISEASE,
								DISEASE	AD
tempID_1433	PMID: 16892201	PURPOSE: To assess the development of beta-amyloid (Abeta) plaques in the brain with age in the transgenic mouse model of Alzheimers disease (AD) pathology by in vivo magnetic resonance microimaging (microMRI). MATERIALS AND METHODS: Live transgenic mice (Tg2576) and nontransgenic littermates (control) were studied at regular intervals between the ages of 12 and 18 months. CONCLUSIONS: These resu…	between the ages of 12 and 18	NonSpecific	Evaluation	336	504	ALZHEIMERS DISEASE	PATHOLOGY					Official DO: DISEASE, ALZHEIMERS DISEASE,		Tg2576
								DISEASE	AD
tempID_1445	PMID: 16909001	OBJECTIVE: We investigated the effect of the administration of BC05, which was the first antibody developed against the carboxyl (C)-termini of Abeta42(43), on the clearance of brain Abeta42(43). METHOD: The BC05 antibody was injected into the peritoneal cavity of Tg2576 transgenic mice expressing betaAPP(KM670/671NL) once a week from 3 to 12 months of age. CONCLUSIONS: BC05 might render Abeta42(…	3 to 12 months of age	NonSpecific	Evaluation	84	336	ALZHEIMERS DISEASE	PASSIVE IMMUNIZATION					Official DO: DISEASE, ALZHEIMERS DISEASE,		Tg2576
								DISEASE	CAVITY
tempID_1521	PMID: 17036339	PURPOSE: To demonstrate an MRI method for directly visualizing amyloid-beta (Abeta) plaques in the APP/PS1 transgenic (tg) mouse brain in vivo, and show that T1rho relaxation rate increases progressively with Alzheimers disease (AD)-related pathology in the tg mouse brain. RESULTS: A significant decrease in T1rho was observed in the cortex and hippocampus of 12- and 18-month-old animals compared …	18-month-old	AgeOfObservation		504	504	ALZHEIMERS DISEASE	PATHOLOGY,					Official DO: DISEASE, ALZHEIMERS DISEASE,		APP/PS1
								DISEASE
tempID_1628	PMID: 17215062	The APP/PS1ki mouse model for Alzheimers disease (AD) exhibits robust brain and spinal cord axonal degeneration and hippocampal CA1 neuron loss starting at 6 months of age. It expresses human mutant APP751 with the Swedish and London mutations together with two FAD-linked knocked-in mutations (PS1 M233T and PS1 L235P) in the murine PS1 gene. The present report covers a phenotypical analysis of th…	at 6 months of age	NonSpecific	Observation	168	168	ALZHEIMERS DISEASE	MUTANT					Official DO: DISEASE, ALZHEIMERS DISEASE,		APP/PS1
								DISEASE	AXONAL DEGENERATION
									NEURON LOSS
									AD
									DEGENERATION
									BODY
tempID_1692	PMID: 17341681	A single oral administration of AAV/Abeta to Tg2576 mice at the age of 10 months alleviated progressive cognitive impairment with decreased Abeta deposition, insoluble Abeta, soluble Abeta oligomer (Abeta*56), microglial attraction, and synaptic degeneration induced in the brain regions at the age of 13 months. A histological analysis with hematoxylin and eosin and an immunohistochemical analysis…	age of 10 months	NonSpecific	Evaluation	280	280	AD,	INFILTRATION					Official DO: ALZHEIMERS DISEASE,		Tg2576
									DEGENERATION
									IMPAIRMENT
tempID_1750	PMID: 17451178	In addition, for animals older than 12 months, we confirmed our previous report that only the two genotypes that form amyloid plaques (APP and PS/APP) have significantly reduced T(2) values compared with NTg controls. Thus, T(2) changes in these AD models can precede amyloid deposition or even occur in AD models that do not deposit beta-amyloid (PS mice), but are intensified in the presence of am…	older than 12	NonSpecific	Evaluation	336	MAX	AD,	NTG			PS		Official DO: ALZHEIMERS DISEASE,
									AMYLOID
									AMYLOID PLAQUES
									AMYLOID DEPOSITION
									T2
tempID_1892	PMID: 17683481	The hyperphosphorylation is similar in magnitude to that in human AD and is evident by 2 months of age, ahead of plaque or tangle formation. Meanwhile, there is no change in CRMP2 phosphorylation in two other transgenic mouse lines that display elevated amyloid beta peptide levels (Tg2576 and APP/amyloid beta-binding alcohol dehydrogenase). Similarly, CRMP2 phosphorylation is normal in hippocampu…	by 2 months of age	NonSpecific	Evaluation	0	56	PLAQUE	OTHER					Official DO: ALZHEIMERS DISEASE,		Tg2576
								AD	NORMAL
									AMYLOID
tempID_1939	PMID: 17851186	At 7 months of age, visual recognition memory was tested with the Object Recognition Test (ORT), spatial memory with the Morris Water Maze (MWM) and the presence of AD pathological hallmarks (Abeta clusters, presence of hyperphosphorylated tau and cholinergic deficit) was assessed immunohistochemically. We found that in AD11 mice exposed to EE from 2 to 7 months of age performance in both memory …	At 7 months of age	AgeOfEvaluation		196	196	AD,	EXPOSURE					Official DO: ALZHEIMERS DISEASE,		AD11
									AD11
tempID_2045	PMID: 18008065	OBJECTIVES: The age-dependent cognitive decline in the valid APP23 transgenic mouse model for Alzheimers disease was employed to evaluate disease-modifying efficacy of chronic treatment with donepezil. MATERIALS AND METHODS: At age 6 weeks, heterozygous APP23 mice and control littermates were subcutaneously implanted with osmotic pumps delivering saline or donepezil (0.27 or 0.58 mg/kg per day). …	At age 6	NonSpecific	Evaluation	42	42	ALZHEIMERS DISEASE	EMPLOYED,		donepezil			Official DO: DISEASE, ALZHEIMERS DISEASE,
								DISEASE
tempID_2066	PMID: 18045930	In gonadally intact female 3xTg-AD mice, AD-like neuropathology was apparent by 3 months of age and progressively increased through age 12 months, a time course that was paralleled by behavioral impairment. Ovariectomy-induced depletion of sex steroid hormones in adult female 3xTg-AD mice significantly increased Abeta accumulation and worsened memory performance. Treatment of ovariectomized 3xTg-…	by 3 months of age	NonSpecific	Observation	0	84	AD,	NEUROPATHOLOGY	Female				Official DO: ALZHEIMERS DISEASE,		3xTg-AD
									SEX
									IMPAIRMENT
tempID_2085	PMID: 18079026	Non-transgenic and transgenic mice were treated with quetiapine (0, 2.5, or 5mg/(kg day)) for 1, 4, and 7 months in drinking water from the age of 2 months. After 4 and 7 months of continuous quetiapine administration, memory impairment was prevented, and the number of beta-amyloid (Abeta) plaques decreased in the cortex and hippocampus of the transgenic mice. Quetiapine also decreased brain Abet…	from the age of 2	NonSpecific	Evaluation	56	MAX	ALZHEIMERS DISEASE,	IMPAIRMENT		quetiapine			Official DO: ALZHEIMERS DISEASE,
									MEMORY IMPAIRMENT
tempID_2106	PMID: 18164554	Tg2576 (transgenic mice carrying the Swedish mutation of amyloid precursor protein, APPswe) mice and mice overexpressing human synaptic acetylcholinesterase (AChE-S) were crossed (hAChE-Tg//APPswe), to study the effects of brain Abeta, from 1 to 10 months of age, under the constant influence of AChE-S. The effect of nicotine treatment was also evaluated in these mice since we have previously show…	1 to 10 months of age	NonSpecific	Evaluation	28	280	ALZHEIMERS DISEASE	PATHOLOGY		nicotine			Official DO: DISEASE, ALZHEIMERS DISEASE,		Tg2576
								DISEASE	MUTATION							hAChE-Tg//APPswe
									AMYLOID
tempID_2194	PMID: 18304749	Utilizing a non-spatial learning task, acquisition of conditioned taste aversion (CTA) was evaluated in a mouse model of AD. This line of transgenic mice encode a mutated allele of the human amyloid precursor protein (APP) and presenilin 1 (PS1) genes and exhibit extensive amyloid plaque deposition in the brain by 6-7 mo of age. Compared with wild-type mice, 10-17 month old APP/PS1 mice failed to…	6-7 mo of age	AgeOfEvaluation	Observation	168	196	PLAQUE	AMYLOID PLAQUE			, , CTA		Official DO: ALZHEIMERS DISEASE,
								AD	ABLE
									AMYLOID
tempID_2210	PMID: 18328008	The triple transgenic mice harboring mutant forms of APP/PS1/Tau (3xTg-AD) exhibit beta-amyloid (Abeta) plaques (by 6 months of age) as well as neurofibrillary tangles (by 10-12 months of age). In this study, we characterized morphological alterations of hippocampal synapses obtained from 13-month-old 3xTg-AD and age-matched control (PS1-KI) mice. Numeric density of synapses (Nv, number of juncti…	10-12 months of age	NonSpecific	Observation	280	336	AD,	NEUROFIBRILLARY TANGLES			, , S		Official DO: ALZHEIMERS DISEASE,		3xTg-AD
									MUTANT
tempID_2215	PMID: 18336954	To this end, the total number and the distribution of the diameters of synaptic contacts in the stratum radiatum of the CA1 region of the hippocampus of 12-month-old APP/PS1DeltaE9 transgenic mice and wild type littermates have been evaluated by applying design-based stereological methods to material prepared for electron microscopy. Although there were no differences in the size of the synaptic …	12-month-old	NonSpecific	Evaluation	336	336	ALZHEIMERS DISEASE	AMYLOID PLAQUE					Official DO: DISEASE, ALZHEIMERS DISEASE,		APP/PS1DeltaE9
								DISEASE	AMYLOID
									RELATED
tempID_2227	PMID: 18346377	METHODS: The mice of drug treated group were administered intragastrically by EF (at low doses of 0.03 and high dose of 0.1 g.kg(-1).d(-1)) from 4 to 10 months old. CONCLUSIONS: Epimedium flavonoids could protect the synaptic structure and function by promoting the expression of synaptophysin and postsynaptic dense material 95, which suggest that Epimedium Flavonoids may have a promising applicat…	10 months old	AgeOfEvaluation		280	280	AD,	IMPAIRMENT,					Official DO: ALZHEIMERS DISEASE,
tempID_2228	PMID: 18346377	OBJECTIVE: To investigate changes of synapse related protein, such as synaptophysin (SYP) and postsynaptic dense material 95 (PSD-95), in brains of 10 months old transgenic mice, and the effects of Epimedium flavonoids (EF) on expression of SYP and PSD-95 in brain of 10 months old of APP transgenic mice. CONCLUSIONS: Epimedium flavonoids could protect the synaptic structure and function by promot…	10 months old	AgeOfEvaluation		280	280	AD,	IMPAIRMENT					Official DO: ALZHEIMERS DISEASE,
									RELATED
tempID_2229	PMID: 18346377	The IOD value of SYP immuno-reactivity cell in CA1, CA3 and DG areas of hippocampus in 10 months old transgenic mice were significantly decreased (the suppression rates were 59.1%, 57.7% and 56.5% in CA1, CA3 and DG respectively, all P<0.01). CONCLUSIONS: Epimedium flavonoids could protect the synaptic structure and function by promoting the expression of synaptophysin and postsynaptic dense mate…	10 months old	AgeOfEvaluation		280	280	SUPPRESSION	IMPAIRMENT,					Official DO: ALZHEIMERS DISEASE, VISUAL SUPPRESSION,
								AD
tempID_2243	PMID: 18373196	We apply high pressure liquid chromatography with an evaporative light scattering detector to compare levels of cholesterol, galactocerebrosides, and phospholipid subclasses simultaneously in cortex samples between AD double transgenic mice at 4 months of age when Abeta production and amyloid plaque deposition is just beginning and at 9 months, when there is advanced Abeta levels and plaque depos…	at 4 months of age	NonSpecific	Evaluation	112	112	PLAQUE	AMYLOID PLAQUE		cholesterol	, , CL, PC, PE, PL, PS, SJL		Official DO: ALZHEIMERS DISEASE,
								AD	PRODUCTION		phospholipids
									AMYLOID
									LIQUID
tempID_2339	PMID: 18505838	We have recorded place cells in the Tg2576 mouse model of AD, and we report that aged (16 mo) but not young (3 mo) transgenic mice show degraded neuronal representations of the environment. The level of place cell degradation correlates with the animals (poorer) spatial memory as tested in a forced-choice spatial alternation T-maze task and with hippocampal, but not neocortical, amyloid plaque bu…	aged 16 mo	NonSpecific	Evaluation	448	448	PLAQUE	AMYLOID PLAQUE					Official DO: ALZHEIMERS DISEASE, DEMENTIA,		Tg2576
								DEMENTIA	AMYLOID
								AD
tempID_2363	PMID: 18547819	A general, linear mixed-effects model framework was developed to follow the evolution of structural changes in mouse brain from 2.5 to 9 months of age, and to examine neuroanatomical differences between a transgenic (TG) APP/PS1 murine model of AD and wild-type (WT) littermates. Morphometric abnormalities in the TG group were localized to regions of the hippocampus, cortex, olfactory bulbs, stria…	5 to 9 months of age	NonSpecific	Evaluation	140	252	AD,	DETECTED					Official DO: ALZHEIMERS DISEASE,		APP/PS1
									ABNORMALITIES
									PATHOLOGICAL PROCESS
									ATROPHY
tempID_2395	PMID: 18596685	Aged mice, which expressed spatial memory deficits, explored the new arm more after a 60-min ITI (21-month-old) and a 240-min ITI (18- and 21-month-old) when treated with SB-271046. Consequently, 5-HT6R blockade improves spatial recognition memory in adult mice and reverses age-related consolidation deficits of episodic-like memory. This study provides further support for the use of 5-HT6R antago…	21-month-old	AgeOfEvaluation		588	588	ALZHEIMERS DISEASE	RELATED,					Official DO: DISEASE, ALZHEIMERS DISEASE, SCHIZOPHRENIA, NERVOUS SYSTEM DISEASE, MEMORY DISORDER,
								MEMORY DISORDER
								NERVOUS SYSTEM DISEASE
								DISEASE
								SCHIZOPHRENIA
tempID_2479	PMID: 15181254	In addition to the dose-dependent effects on soluble Abeta, by 15 mo of age there were highly significant differences in the amount of deposited Abeta between the genotypes (E3-/->E3-/->E3+/+). These data indicate that apoE3 provides a dose-dependent protective effect against Abeta deposition. This study suggests that increasing human apoE levels in brain might be a possible therapeutic target fo…	by 15 mo of age	NonSpecific	Evaluation	0	420	AD,						Official DO: ALZHEIMERS DISEASE,
tempID_2486	PMID: 16472197	Preliminary in vivo data indicate that APalpha for 24 hrs significantly increased neurogenesis in dentate gyrus, as determined by unbiased stereological analysis of BrdU positive cells, of 3-month-old male triple transgenic Alzheimers disease mice. The in vitro and in vivo neurogenic properties of APalpha coupled with a low molecular weight, easy penetration of the blood brain barrier and lack of…	3-month-old	NonSpecific	Evaluation	84	84	ALZHEIMERS DISEASE	POSITIVE	Male				Official DO: DISEASE, ALZHEIMERS DISEASE,
								DISEASE	TOXICITY
									neurogenesis
tempID_194	PMID: 13678670	EM revealed that aggregations of straight filaments (10-12 nm wide) were present in some cellular processes at the periphery of Abeta plaques in 8-month-old APP/PS1 mice. In one such mouse, single filaments and paired filaments showing a helical configuration (50-55 nm half-period, 25 nm max. width) were present in a dark, atrophic hippocampal neuron. Immunogold labeling of APP/PS1 mouse brain re…	8-month-old	NonSpecific	Evaluation	224	224	AD,	ATROPHIC,					Official DO: ALZHEIMERS DISEASE,		APP/PS1
tempID_586	PMID: 10694577	Expression of apoE3 and apoE4 in APP(V717F) TG, apoE(-/-) mice resulted in fibrillar Abeta deposits and neuritic plaques by 15 months of age and substantially (>10-fold) more fibrillar deposits were observed in apoE4-expressing APP(V717F) TG mice. Our data demonstrate a critical and isoform-specific role for apoE in neuritic plaque formation, a pathological hallmark of AD.	by 15 months of age	NonSpecific	Observation	0	420	PLAQUE	NEURITIC PLAQUE,					Official DO: ALZHEIMERS DISEASE,
								AD
tempID_684	PMID: 10852539	At 12 months of age, Abeta deposition was present in the cortex and hippocampus and was also prominent within leptomeningeal and cortical blood vessels of all APPsw ApoE +/+ mice. Importantly, although Abeta deposition still occurred in APPsw ApoE -/- mice, no fibrillar Abeta deposits were detected in the brain parenchyma or cerebrovasculature. There was also no neuritic degeneration associated w…	At 12 months of age	NonSpecific	Evaluation	336	336	VASCULAR DISEASE	DEGENERATION					Official DO: ALZHEIMERS DISEASE, VASCULAR DISEASE,
								AD	CEREBRAL AMYLOID ANGIOPATHY
									AMYLOID
									DETECTED
tempID_906	PMID: 11245811	Subpopulations of reactive astrocytes also demonstrated immunolabeling for transforming growth factor (TGF)-beta1, TGF-beta3, and IL-10, already detectable in 13-month-old transgenic mouse brain, while a few IL-6-immunoreactive astrocytes were observed only at later stages of plaque development. The early beta-amyloid-mediated upregulation of IL-1beta, TGF-beta, and IL-10 in surrounding reactive …	13-month-old	NonSpecific	Evaluation	364	364	ALZHEIMERS DISEASE	TRANSFORMING					Official DO: DISEASE, ALZHEIMERS DISEASE,
								PLAQUE	PROGRESSION
								DISEASE
tempID_918	PMID: 11259108	In 14-month-old animals, nitric oxide synthase (NOS)-positive dystrophic neurites were observed frequently in the cerebral cortex and hippocampus of all of 16 plaque-bearing transgenic animals and in none of 16 wild-type animals. We conclude that beta-amyloid plaques induce neuritic dystrophy in cortical neurons containing NOS in this model of AD, and hypothesize that this finding may be relevant…	14-month-old	NonSpecific	Evaluation	392	392	NEUROTOXICITY	FINDING					Official DO: ALZHEIMERS DISEASE, NEUROTOXICITY SYNDROMES,
								AD	DYSTROPHY
tempID_1045	PMID: 11440793	The mice carrying mutant amyloid precursor protein and presenilins-1 (Goate et al., 1991; Hardy, 1997), develops beta-amyloid deposits at 10-12 weeks of age and show several features of the human disease (Holcomb et al., 1998; Matsuoka et al., 2001; McGowan et al., 1999; Takeuchi et al., 2000; Wong et al., 1999). Both 3-nitrotyrosine and 4-hydroxy-2-nonenal (protein and lipid oxidative stress mar…	10-12 weeks of age	NonSpecific	Evaluation	70	84	ALZHEIMERS DISEASE	AL			, , S		Official DO: DISEASE, ALZHEIMERS DISEASE,
								DISEASE	STRESS
									AMYLOID
									DISEASE PROGRESSION
									OXIDATIVE STRESS
									DAMAGE
									MUTANT
tempID_1264	PMID: 11814407	The Tg2576 transgenic mouse model of AD develops Abeta-containing neuritic plaques by 10-16 months of age and shows cognitive impairment in several tasks. In the present study, synaptophysin immunoreactivity (SYN-IR; a marker for synaptic terminals) was evaluated in the neocortex and hippocampus of behaviorally-tested Tg2576 transgenic (Tg+) mice aged 3, 9, 14, and 19 months of age. In control no…	10-16 months of age	NonSpecific	Observation	280	448	COGNITIVE DISTURBANCE	IMPAIRMENT					Official DO: ALZHEIMERS DISEASE, COGNITIVE DISTURBANCE,		Tg2576
								AD	NEURITIC PLAQUES
tempID_1358	PMID: 11959394	At 12 months of age, the APPswe/PS1-A246E/hCOX-2 triple-transgenic mice showed an elevation in the number of phosphorylated retinoblastoma (pRb) tumor suppressor protein and active caspase-3 immunopositive neurons, compared to double APPswe/PS1-A246E or single hCOX-2 transgenic controls. No detectable influence of neuronal hCOX-2 on AD neuropathology was found in the brain of APPswe/PS1-A246E/hCO…	At 12 months of age	NonSpecific	Evaluation	336	336	RETINOBLASTOMA	PROGRESSION					Official DO: RETINOBLASTOMA, ALZHEIMERS DISEASE,
								AD	NEUROPATHOLOGY
									DAMAGE
tempID_1477	PMID: 12119423	Abeta deposition was 2- to 3-fold higher in 1-year-old hAPP/sCrry mice than in age-matched hAPP mice and was accompanied by a prominent accumulation of degenerating neurons. These results indicate that complement activation products can protect against Abeta-induced neurotoxicity and may reduce the accumulation or promote the clearance of amyloid and degenerating neurons. These findings provide e…	1-year-old	NonSpecific	Evaluation	365	365	NEURODEGENERATIVE DISEASE	AMYLOID					Official DO: DISEASE, NEURODEGENERATIVE DISORDER, NEUROTOXICITY SYNDROMES, ALZHEIMERS DISEASE,		hAPP/sCrry
								NEUROTOXICITY	FINDINGS
								DISEASE
								AD
tempID_1518	PMID: 12204198	The goal was to investigate hypoxic tolerance and oxidative energy metabolism in 4-month-old, presymptomatic B6-Tg(ThylAPP)23Sdz (APP23) mice, a transgenic mouse model of Alzheimers disease. We conclude that hypoxic tolerance is impaired in presymptomatic APP23 mice and occurs prior to extracellular deposition of amyloid plaques. Impaired energy metabolism may thus partake in initiating the neuro…	4-month-old	AgeOfEvaluation		112	112	ALZHEIMERS DISEASE	AMYLOID					Official DO: DISEASE, ALZHEIMERS DISEASE,		APP23
								DISEASE	AMYLOID PLAQUES
									HYPOXIC
									ENERGY
									MUTANT
									TOLERANCE
									TRANSGENIC MODEL
									IMPAIRED
tempID_1587	PMID: 12404061	In 12- to 29-month-old Tg2576 mice, congophilic cored plaques in the neocortex and hippocampus were labeled by all of the Abeta1-, Abeta40- and 42-specific antibodies, as seen in the classical plaques in AD. However, large-sized (>50 micro m in core diameter) plaques were seen more frequently in the older mice (18-29 months) than in those with AD (approximately 20% vs 2% in total cored plaques), …	12- to 29-month-old	NonSpecific	Observation	336	812	GIANT	AMYLOID					Official DO: ALZHEIMERS DISEASE, GIGANTISM,		Tg2576
								AD	ENLARGEMENT
tempID_1688	PMID: 12552120	Hippocampal, cerebellar, and brain volumes and corpus callosum length were quantified in 40-, 100-, 365-, and 630-day-old mice. We conclude that overexpression of APP and amyloid may initiate pathologic changes before the appearance of plaques, suggesting novel targets for the treatment of Alzheimers disease and further reinforcing the need for early diagnosis and treatment.	630-day-old	AgeOfEvaluation		630	630	ALZHEIMERS DISEASE	AMYLOID,					Official DO: DISEASE, ALZHEIMERS DISEASE,
								DISEASE
tempID_1776	PMID: 12667466	Neurodegeneration was evaluated by investigating the numbers of hippocampal pyramidal and granule neurons, as well as the number of synaptophysin-immunopositive presynaptic boutons in the hippocampus of 15-month-old SPA4CT mice with design-based stereological techniques. The analyses showed that a fourfold higher expression of the transgene compared to murine APP levels had no effect on the numbe…	15-month-old	NonSpecific		420	420	ALZHEIMERS DISEASE	OTHER					Official DO: DISEASE, ALZHEIMERS DISEASE,		SPA4CT
								DISEASE	NEURODEGENERATION
									RESPONSIBLE
tempID_2114	PMID: 14742905	Injection of NEPexpressing lentivirus, but not inactive NEP-expressing lentivirus, GFP-expressing lentivirus, or vehicle, into the hippocampus of 12-20-mo-old hAPP transgenic mice led to an approx 50% reduction in the number of amyloid plaques. These studies provide the impetus for further investigating of the use of NEP in a gene transfer therapy paradigm to prevent the accumulation of Abeta and…	12-20-mo-old	NonSpecific	Evaluation	336	560	ALZHEIMERS DISEASE	AMYLOID					Official DO: DISEASE, ALZHEIMERS DISEASE,
								DISEASE	AMYLOID PLAQUES
									THERAPY
tempID_2343	PMID: 10911965	In the best APP-expressing line (APP23), compact A beta deposits can be detected at 6 months of age. In conclusion, our APP transgenic mice present many pathologic features, similar to those observed in AD and therefore offer excellent tools for studying the contribution of A beta to AD pathogenesis.	at 6 months of age	NonSpecific	Observation	168	168	AD,	COMPACT					Official DO: ALZHEIMERS DISEASE,		APP23
									PATHOGENESIS
									DETECTED
tempID_2358	PMID: 12480736	In 9-month-old TGF-beta1 transgenic mice, cerebral blood flow (CBF) in the limbic system was significantly less than in nontransgenic littermate controls. Aged TGF-beta1 mice also showed overall reduced cerebral glucose uptake (CGU) as a measure of brain activity. Thus, chronic overproduction of TGF-beta1 in the brain results in structural and functional impairments reminiscent of those in AD cas…	9-month-old	NonSpecific	Observation	252	252	AD,	AMYLOID					Official DO: ALZHEIMERS DISEASE,
									CEREBRAL BLOOD FLOW
									cerebral glucose uptake
tempID_2309	PMID: 9422548	Using quantitative image analysis of coronal phosphotyrosine-immunostained sections, transgene-positive 10- to 16-month-old, hemizygous, hybrid Tg2576 (APPsw) animals showed significantly increased microglial density and size in plaque-forming areas of hippocampus and frontal, entorhinal, and occipital cortex. Quantitative analysis of microglia as a function of distance from the center of plaques…	10- to 16-month-old	NonSpecific	Evaluation	280	448	ALZHEIMERS DISEASE	INFLAMMATORY RESPONSE,					Official DO: DISEASE, ALZHEIMERS DISEASE,		Tg2576
								DISEASE
tempID_2455	PMID: 9671974	Abeta deposition exhibited consistent laminar distribution throughout the hippocampal formation that was confined mostly to a dense terminal field in the outer portion of the stratum moleculare of the dentate gyrus and the stratum lacunosum of the hippocampus proper of 13-month-old heterozygous PDAPP mice. Abeta deposits were also observed in the supragranular zone of the dentate gyrus. Similarly…	13-month-old	NonSpecific		364	364	AD,						Official DO: ALZHEIMERS DISEASE,

## Sheet: summary
137		Capturing Age			Evidence snippet			Diasease and Phenotype			Gender
		Correct	117		Correct	116		Correct	360		Correct	10
		Partial	17		partial	20		Missing	3		Missing	0
		Incorrect	3		incorrect	1		Incorrect	22		Incorrect	2
		sum	137		sum	137		harmless	192		harmless	0
		Precision	0.975		Precision	0.991453		disease
		recall	0.873134		recall	0.852941		Correct	168
		F	0.92126		F	0.916996		Missing	0
								Incorrect	7
								harmless	57
								phenotype
								Correct	192
process								Missing	3
file	abstracts	age related	instances	not mouse	clean instances			Incorrect	15
1	100001	2323	2445	12102	2445			harmless	135
2	100001	2383	2497	14510	2397
3	100001	2241	2370	18152	2170			Precision	0.942408
4	100001	2490	2643	11773	2643			recall	0.991736
5	100001	2205	2315	28125	2315			F	0.966443
6	1643	6	6	1337	6
sum	501648	11648	12276	85999	11976
								Relationship
								Correct	33
								Incorrect	2
								Missing	102
								sum	137
								Precision	0.942857
								recall	0.244444
								F	0.388235
