# Supplementary material for: The Mouse Age Phenome Knowledgebase and Disease-Specific Inter-Species Age Mapping
Source: PLoS One. 2013 Dec 3;8(12):e81114. doi: 10.1371/journal.pone.0081114 (PMC3849212; doi:10.1371/journal.pone.0081114)
Supplement: File S6 — Mouse data matrix. A quantitative age-disease matrix generated by obtaining, for each disease mapped in the database, a count of the number of instances mapped to that disease per age. Evidence linked to inferred age ranges was excluded. (TXT) [file pone.0081114.s007.txt]

AAAAGE	0	1	2	3	4	5	6	7	8	9	10	11	12	13	14	15	16	17	18	19	20	21	22	23	24	25	26	27	28	29	30	31	32	33	34	35	36	37	38	39	40	41	42	43	44	45	46	47	48
AAGENAES SYNDROME	0	0	0	0	0	0	0	0	0	0	0	0	0	0	0	0	0	0	0	0	0	0	0	0	0	0	0	0	0	0	0	0	0	0	0	0	0	0	0	0	0	0	0	0	0	0	0	0	0
ABETALIPOPROTEINEMIA	0	0	0	0	0	0	0	0	0	0	0	0	0	0	0	0	0	0	0	0.5	0	0	0	0	0	0	0	0	0	0	0	0	0	0	0	0.5	0	0	0	0	0	0	0	0	0	0	0	0	0
ABSCESS	0	0	0	0	0	0	0	0	0	0	0	0	0	0	0	0	0	0	0	0	0	0	0	0	0	0	0	0	0	0	0	0	0	0	0	0	0	0	0	0	0	0	0	0	0	0	0	0	0
ABSENCE EPILEPSY	0	0	0	0	0	0	0	0	0	0	0	0	0	0	0	0	0	0	0	0	0	0	0	0	0	0	0	0	0	0	0	0	0	0	0	0	0	0	0	0	0	0	0	0	0	0	0	0	0
ACANTHOLYSIS	0	0	0	1	1	1	0	0	0	0	0	0	0	0	0	0	0	0	0	0	0	0	0	0	0	0	0	0	0	0	0	0	0	0	0	0	0	0	0	0	0	0	0	0	0	0	0	0	0
ACHONDROPLASIA	0.142857142857143	0.142857142857143	0.142857142857143	0.142857142857143	0.142857142857143	0.142857142857143	0.142857142857143	0.142857142857143	0.142857142857143	0.142857142857143	0.142857142857143	0.142857142857143	0.285714285714286	0.285714285714286	0.285714285714286	0.142857142857143	0.142857142857143	0.142857142857143	0.142857142857143	0.142857142857143	0.142857142857143	0.142857142857143	0.142857142857143	0.142857142857143	0.142857142857143	0.142857142857143	0.142857142857143	0.142857142857143	0	0	0	0	0	0	0	0	0	0	0	0	0	0	0	0	0	0	0	0	0
ACHROMATOPSIA	0	0	0	0	0	0	0	0	0	0	0	0	0	0	1	1	1	1	1	1	1	1	1	1	1	1	1	1	1	0	0	0	0	0	0	0	0	0	0	0	0	0	0	0	0	0	0	0	0
ACIDOSIS	0	0	0	0	0	0	0	0	0	0	0	0	0	0	0	0	0	0	0	0	0	0	0	0	0	0	0	0	0	0	0	0	0	0	0	0	0	0	0	0	0	0	0	0	0	0	0	0	0
ACINAR CELL CARCINOMA	0	0	0	0	0	0	0	0	0	0	0	0	0	0	0	0	0	0	0	0	0	0	0	0	0	0	0	0	0	0	0	0	0	0	0	0	0	0	0	0	0	0	0	0	0	0	0	0	0
ACNE	0	0	0	0	0	0	0	0	0	0	0	0	0	0	0	0	0	0	0	0	0	0	0	0	0	0	0	0	0	0	0	0	0	0	0	0	0	0	0	0	0	0	0	0	0	0	0	0	0
ACQUIRED IMMUNODEFICIENCY SYNDROME	0	0	0	0.5	0.5	0.5	0.5	0.5	0	0	0	0	0	0	0	0	0	0	0	0	0	0	0	0	0	0	0	0	0	0	0	0	0	0	0	0	0	0	0	0	0	0	0	0	0	0	0	0	0
ACROCEPHALOSYNDACTYLY TYPE III	0	0	0	0	0	0	0	0	0	0	0	0	0	0	0	0	0	0	0	0	0	0	0	0	0	0	0	0	0	0	0	0	0	0	0	0	0	0	0	0	0	0	0	0	0	0	0	0	0
ACTINIC KERATOSIS	0	0	0	0	0	0	0	0	0	0	0	0	0	0	0	0	0	0	0	0	0	0	0	0	0	0	0	0	0	0	0	0	0	0	0	0	0	0	0	0	0	0	0	0	0	0	0	0	0
ACUTE HEMORRHAGIC LEUKOENCEPHALITIS	0	0	0	0	0	0	0	0	0	0	0	0	0	0	0	0	0	0	0	0	0	0	0	0	0	0	0	0	0	0	0	0	0	0	0	0	0	0	0	0	0	0	0	0	0	0	0	0	0
ACUTE HEPATITIS	0	0	0	0	0	0	0	0	0	0	0	0	0	0	0	0	0	0	0	0	0	0	0	0	0	0	0	0	1	0.5	0.5	0.5	0.5	0.5	0.5	0.5	0.5	0.5	0.5	0.5	0.5	0.5	0.5	0	0	0	0	0	0
ACUTE INTERMITTENT PORPHYRIA	0	0	0	0	0	0	0	0	0	0	0	0	0	0	0	0	0	0	0	0	0	0	0	0	0	0	0	0	0	0	0	0	0	0	0	0	0	0	0	0	0	0	0	0	0	0	0	0	0
ACUTE INTERSTITIAL PNEUMONIA	0	0	0	0	0	0	0	0	0	0	0	0	0	0	0	0	0	0	0	0	0	0	0	0	0	0	0	0	0	0	0	0	0	0	0	0	0	0	0	0	0	0	0	0	0	0	0	0	0
ACUTE LEUKEMIA	0	0	0	0	0	0	0	0	0	0	0	0	0	0	0	0	0	0	0	0	0	0	0	0	0	0	0	0	0.5	0	0	0	0	0	0	0	0	0	0	0	0	0	0	0	0	0	0	0	0
ACUTE LYMPHOCYTIC LEUKEMIA	0	0	0	0	0	0	0	0	0	0	0	0	0	0	0	0	0	0	0	1	0	0	0	0	0	0	0	0	0	0	0	0	0	0	0	0	0	0	0	0	0	0	0	0	0	0	0	0	0
ACUTE PANCREATITIS	0	0	0	0	0	0	0	0	0	0	0	0	0	0	0	0	0	0	0	0	0	0.5	0.5	0.5	0.5	0.5	0.5	0.5	0.5	0	0	0	0	0	0	0	0	0	0	0	0	0	0	0	0	0	0	0	0
ADENOCARCINOMA	0	0.0136986301369863	0	0	0	0.0136986301369863	0	0.0136986301369863	0	0	0.0136986301369863	0	0	0	0	0.0136986301369863	0.0136986301369863	0.0136986301369863	0.0136986301369863	0.0136986301369863	0.0136986301369863	0.0273972602739726	0.0273972602739726	0.0136986301369863	0.0136986301369863	0.0136986301369863	0.0136986301369863	0.0136986301369863	0.0821917808219178	0.0273972602739726	0.0273972602739726	0.0273972602739726	0.0273972602739726	0.0273972602739726	0.0273972602739726	0.0684931506849315	0.0410958904109589	0.0410958904109589	0.0410958904109589	0.0410958904109589	0.0410958904109589	0.0410958904109589	0.0958904109589041	0.0410958904109589	0.0410958904109589	0.0410958904109589	0.0410958904109589	0.0410958904109589	0.0410958904109589
ADENOCARCINOMA OF BREAST	0	0	0	0	0	0	0	0.142857142857143	0	0	0	0	0	0	0	0.142857142857143	0.142857142857143	0.142857142857143	0.142857142857143	0.142857142857143	0.142857142857143	0.142857142857143	0.142857142857143	0	0	0	0	0	0	0	0	0	0	0	0	0	0	0	0	0	0	0	0	0	0	0	0	0	0
ADENOCARCINOMA OF LUNG	0	0	0	0	0	0	0	0	0	0	0	0	0	0	0	0	0	0	0	0	0	0	0	0	0	0	0	0	0	0	0	0	0	0	0	0	0	0	0	0	0	0	0	0	0	0	0	0	0
ADENOCARCINOMA OF PROSTATE	0	0	0	0	0	0	0	0	0	0	0	0	0	0	0	0	0	0	0	0	0	0	0	0	0	0	0	0	0	0	0	0	0	0	0	0.333333333333333	0	0	0	0	0	0	0	0	0	0	0	0	0
ADENOCARCINOMA OF RETE TESTIS	0	0	0	0	0	0	0	0	0	0	0	0	0	0	0	0	0	0	0	0	0	0	0	0	0	0	0	0	0	0	0	0	0	0	0	0	0	0	0	0	0	0	0	0	0	0	0	0	0
ADENOCARCINOMA OF THE COLON	0	0	0	0	0	0	0	0	0	0	1	0	0	0	0	0	0	0	0	0	0	0	0	0	0	0	0	0	0	0	0	0	0	0	0	0	0	0	0	0	0	0	0	0	0	0	0	0	0
ADENOID CYSTIC CARCINOMA	0	0	0	0	0	0	0	0	0	0	0	0	0	0	0	0	0	0	0	0	0	0	0	0	0	0	0	0	0	0	0	0	0	0	0	1	0	0	0	0	0	0	0	0	0	0	0	0	0
ADENOMA	0	0	0	0	0	0	0	0	0	0.0181818181818182	0.0181818181818182	0	0	0	0	0.0545454545454545	0	0	0	0	0	0	0	0	0	0	0	0	0.0181818181818182	0	0	0	0	0	0	0.0727272727272727	0	0	0	0	0	0	0.109090909090909	0.0181818181818182	0.0181818181818182	0.0181818181818182	0.0181818181818182	0.0181818181818182	0.0181818181818182
ADENOMA OF LUNG	0	0	0	0	0	0	0	0	0	0	0	0	0	0	0	0	0	0	0	0	0	0	0	0	0	0	0	0	0	0	0	0	0	0	0	0	0	0	0	0	0	0	0.25	0	0	0	0	0	0
ADENOMA OF PARATHYROID	0	0	0	0	0	0	0	0	0	0	0	0	0	0	0	0	0	0	0	0	0	0	0	0	0	0	0	0	0	0	0	0	0	0	0	0	0	0	0	0	0	0	0	0	0	0	0	0	0
ADENOMA OF THE ALVEOLI	0	0	0	0	0	0	0	0	0	0	0	0	0	0	0	0	0	0	0	0	0	0	0	0	0	0	0	0	0	0	0	0	0	0	0	1	0	0	0	0	0	0	0	0	0	0	0	0	0
ADENOSARCOMA	0	0	0	0	0	0	0	0	0	0	0	0	0	0	0	0	0	0	0	0	0	0	0	0	0	0	0	0	0	0	0	0	0	0	0	0	0	0	0	0	0	0	0	0	0	0	0	0	0
ADENOSQUAMOUS CARCINOMA	0	0	0	0	0	0	0	0	0	0	0	0	0	0	0	0	0	0	0	0	0	0	0	0	0	0	0	0	0	0	0	0	0	0	0	0	0	0	0	0	0	0	0	0	0	0	0	0	0
ADENOVIRUS INFECTION	0	0.153846153846154	0	0	0	0.0769230769230769	0	0	0	0	0.0769230769230769	0.0769230769230769	0.0769230769230769	0	0	0	0.0769230769230769	0	0	0	0	0	0	0	0	0	0	0	0.153846153846154	0.0769230769230769	0.0769230769230769	0.0769230769230769	0.0769230769230769	0.0769230769230769	0.0769230769230769	0.0769230769230769	0	0	0	0	0	0	0	0	0	0	0	0	0
ADRENAL GLAND HYPERFUNCTION	0	0	0	0	0	0	0	0	0	0	0	0	0	0	0	0	0	0	0	0	0	0	0	0	0	0	0	0	0	0	0	0	0	0	0	0	0	0	0	0	0	0	0	0	0	0	0	0	0
ADRENAL GLAND NEOPLASM	0	0	0	0	0	0	0	0	0	0	0	0	0	0	0	0	0	0	0	0	0	0	0	0	0	0	0	0	1	1	1	1	1	1	1	1	1	1	1	1	1	1	1	1	1	1	1	1	1
ADRENOLEUKODYSTROPHY	0	0	0	0	0	0	0	0	0	1	0	0	0	0	0	0	0	0	0	0	0	0	0	0	0	0	0	0	0	0	0	0	0	0	0	0	0	0	0	0	0	0	0	0	0	0	0	0	0
ADULT MESOBLASTIC NEPHROMA	0	0.5	0.5	0.5	0.5	0.5	0.5	0.5	0.5	0.5	0.5	0.5	0.5	0.5	0.5	0.5	0.5	0.5	0.5	0.5	0.5	0	0	0	0	0	0	0	0	0	0	0	0	0	0	0	0	0	0	0	0	0	0	0	0	0	0	0	0
ADULT RESPIRATORY DISTRESS SYNDROME	0	0	0	0	0	0	0	0	0	0	0	0	0	0	0	0	0	0	0	0	0	0	0	0	0	0	0	0	0	0	0	0	0	0	0	0	0	0	0	0	0	0	0.5	0.5	0.5	0.5	0.5	0.5	0.5
AGE RELATED MACULAR DEGENERATION	0	0	0	0	0	0	0	0	0	0	0	0	0	0	0	0	0	0	0	0	0	0	0	0	0	0	0	0	0	0	0	0	0	0	0	0	0	0	0	0	0	0	0.111111111111111	0	0	0	0	0	0
AGEUSIA	0	0	0	0	0	0	0	0	0	0	0	0	0	0	0	0	0	0	0	0	0	0	0	0	0	0	0	0	0	0	0	0	0	0	0	0	0	0	0	0	0	0	0	0	0	0	0	0	0
AGGRESSIVE SYSTEMIC MASTOCYTOSIS	0	0	0	0	0	0	0	0	0	0	0	0	0	0	0	0	0	0	0	0	0	0.333333333333333	0	0	0	0	0	0	0	0	0	0	0	0	0	0	0	0	0	0	0	0	0	0	0	0	0	0	0
AGITATION	0	0	0	0	0	0	0	0	1	1	1	1	1	1	1	0	0	0	0	0	0	0	0	0	0	0	0	0	0	0	0	0	0	0	0	0	0	0	0	0	0	0	0	0	0	0	0	0	0
AIDS RELATED COMPLEX	0	0	0	0.166666666666667	0	0	0	0	0	0	0.166666666666667	0.166666666666667	0.166666666666667	0.166666666666667	0.166666666666667	0.166666666666667	0.166666666666667	0.166666666666667	0.166666666666667	0.166666666666667	0.166666666666667	0.166666666666667	0.166666666666667	0.166666666666667	0.166666666666667	0.166666666666667	0.166666666666667	0.166666666666667	0.333333333333333	0.333333333333333	0.333333333333333	0.166666666666667	0.166666666666667	0.166666666666667	0.166666666666667	0.166666666666667	0.166666666666667	0.166666666666667	0.166666666666667	0.166666666666667	0.166666666666667	0.166666666666667	0.166666666666667	0.166666666666667	0.166666666666667	0.166666666666667	0.166666666666667	0.166666666666667	0.166666666666667
ALBINISM	0	0	0	0	0	0	0	0	0	0	0	0	0	0	0	0	0	0	0	0	0	0	0	0	0	0	0	0	0	0	0	0	0	0	0	0	0	0	0	0	0	0	0	0	0	0	0	0	0
ALBINISM OCULOCUTANEOUS	0	0	0	0	0	0	0	0	0	0	0	0	0	0	0	0	0	0	0	0	0	0	0	0	0	0	0	0	0	0	0	0	0	0	0	0	0	0	0	0	0	0	0	0	0	0	0	0	0
ALBUMINURIA	0	0	0	0	0	0	0	0	0	0	0	0	0	0	0.0476190476190476	0	0	0	0	0	0	0	0	0	0	0	0	0	0.0952380952380952	0.0476190476190476	0.0476190476190476	0.0476190476190476	0.0476190476190476	0.0476190476190476	0.0476190476190476	0.0476190476190476	0.0476190476190476	0.0476190476190476	0.0476190476190476	0.0476190476190476	0.0476190476190476	0.0476190476190476	0.238095238095238	0.19047619047619	0.19047619047619	0.19047619047619	0.19047619047619	0.19047619047619	0.19047619047619
ALLERGIC ASTHMA	0	0	0	0	0	0	0	0	0	0	0	0	0	0	0	0	0	0	0	0	0	0	0	0	0	0	0	0	0	0	0	0	0	0	0	0	0	0	0	0	0	0	0	0	0	0	0	0	0
ALLERGIC RHINITIS	0	0	0	0	0	0	0	0	0	0	0	0	0	0	0	0	0	0	0	0	0	0.5	0	0	0	0	0	0	0	0	0	0	0	0	0	0	0	0	0	0	0	0	0	0	0	0	0	0	0
ALOPECIA	0	0	0	0	0	0	0	0	0.125	0	0	0	0.125	0	0	0	0	0	0.125	0.125	0.125	0.25	0.25	0.125	0.125	0.125	0.125	0.125	0.375	0.125	0.125	0.125	0.125	0.125	0.125	0.125	0	0	0	0	0	0	0	0	0	0	0	0	0
ALOPECIA AREATA	0	0	0	0	0	0	0	0	0	0	0	0	0	0	0	0	0	0	0	0	0	0	0	0	0	0	0	0	0	0	0	0	0	0	0	0	0	0	0	0	0	0	0	0	0	0	0	0	0
ALVEOLAR BONE LOSS	0	0	0	0	0	0	0	0	0	0	0	0	0	0	0	0	0	0	0	0	0	0	0	0	0	0	0	0	0	0	0	0	0	0	0	0	0	0	0	0	0	0	0	0	0	0	0	0	0
ALZHEIMERS DISEASE	0	0	0	0	0	0	0	0	0	0	0	0	0	0	0	0	0	0	0	0	0	0	0	0	0	0	0	0	0.00840336134453781	0.00840336134453781	0.00840336134453781	0.00840336134453781	0.00840336134453781	0.00840336134453781	0.00840336134453781	0.00840336134453781	0.00840336134453781	0.00840336134453781	0.00840336134453781	0.00840336134453781	0.00840336134453781	0.00840336134453781	0.0168067226890756	0.00840336134453781	0.00840336134453781	0.00840336134453781	0.00840336134453781	0.00840336134453781	0.00840336134453781
ALZHEIMERS DISEASE,	0	0	0	0	0	0	0	0	0	0	0	0	0	0	0	0	0	0	0	0	0	0	0	0	0	0	0	0	0	0	0	0	0	0	0	0	0	0	0	0	0	0	0	0	0	0	0	0	0
AMAUROSIS CONGENITA OF LEBER I	0	0	0	0	0	0	0.2	0	0	0	0	0	0	0	0	0	0	0	0	0	0	0.2	0	0	0	0	0	0	0.2	0.2	0.2	0.2	0.2	0.2	0.2	0.4	0.2	0.2	0.2	0.2	0.2	0.2	0.2	0.2	0.2	0.2	0.2	0.2	0.2
AMAUROTIC FAMILY IDIOCY JUVENILE TYPE	0	0	0	0	0	0	0	0	0	0	0	0	0	0	0	0	0	0	0	0	0	0	0	0	0	0	0	0	0.4	0.4	0.4	0.4	0.4	0.4	0.4	0.6	0.6	0.6	0.6	0.6	0.6	0.6	0.6	0.4	0.4	0.4	0.4	0.4	0.4
AMELOGENESIS IMPERFECTA	0	0	0	0	0	0	0	0	0	0	1	0	0	0	0	0	0	0	0	0	0	0	0	0	0	0	0	0	0	0	0	0	0	0	0	0	0	0	0	0	0	0	0	0	0	0	0	0	0
AMENORRHEA	0	0	0	0	0	0	0	0	0	0	0	0	0	0	0	0	0	0	0	0	0	0	0	0	0	0	0	0	0	0	0	0	0	0	0	0	0	0	0	0	0	0	0	0	0	0	0	0	0
AMNESIA	0	0	0	0	0	0	0	0	0	0	0	0	0	0	0	0	0	0	0	0	0	0	0	0	0	0	0	0	0	0	0	0	0	0	0	0	0	0	0	0	0	0	0	0	0	0	0	0	0
AMYLOIDOSIS	0	0	0	0	0	0	0	0	0	0	0	0	0	0	0	0	0	0	0	0	0	0	0	0	0	0	0	0	0.0588235294117647	0.0588235294117647	0.0588235294117647	0.0588235294117647	0.0588235294117647	0.0588235294117647	0.0588235294117647	0.117647058823529	0.0588235294117647	0.0588235294117647	0.0588235294117647	0.0588235294117647	0.0588235294117647	0.0588235294117647	0.0588235294117647	0.0588235294117647	0.0588235294117647	0.0588235294117647	0.0588235294117647	0.0588235294117647	0.0588235294117647
AMYOTROPHIC LATERAL SCLEROSIS	0	0	0	0	0	0.0344827586206897	0	0	0	0	0	0	0	0	0	0	0	0	0	0	0	0	0	0	0	0.0344827586206897	0	0	0.103448275862069	0.103448275862069	0.103448275862069	0.103448275862069	0.103448275862069	0.103448275862069	0.103448275862069	0.103448275862069	0.103448275862069	0.103448275862069	0.103448275862069	0.103448275862069	0.137931034482759	0.137931034482759	0.206896551724138	0.172413793103448	0.172413793103448	0.172413793103448	0.172413793103448	0.172413793103448	0.172413793103448
ANAPHYLAXIS	0	0	0	0	0	0	0	0	0	0	0	0	0	0	0	0	0	0	0	0	0	0	0	0	0	0	0	0	0	0	0	0	0	0	0	0	0	0	0	0	0	0	0	0	0	0	0	0	0
ANAPLASIA	0	0	0	0	0	0	0	0	0	0	0	0	0	0	0	0	0	0	0	0	0	0	0	0	0	0	0	0	0	0	0	0	0	0	0	0	0	0	0	0	0	0	0	0	0	0	0	0	0
ANAPLASTIC THYROID CARCINOMA	0	0	0	0	0	0	0	0	0	0	0	0	0	0	0	0	0	0	0	0	0	0	0	0	0	0	0	0	0	0	0	0	0	0	0	0	0	0	0	0	0	0	0	0	0	0	0	0	0
ANDROGEN-INSENSITIVITY SYNDROME	0	0	0	0	0	0	0	0	0	0	0	0	0	0	0	0	0.5	0.5	0.5	0.5	1	0	0	0	0	0	0	0	0	0	0	0	0	0	0	0	0	0	0	0	0	0	0	0	0	0	0	0	0
ANEMIA	0	0	0	0	0	0	0	0.0769230769230769	0.0769230769230769	0.0769230769230769	0.0769230769230769	0.0769230769230769	0.0769230769230769	0.0769230769230769	0.0769230769230769	0.0769230769230769	0.0769230769230769	0.0769230769230769	0.0769230769230769	0.0769230769230769	0.0769230769230769	0.0769230769230769	0.0769230769230769	0.0769230769230769	0.0769230769230769	0.0769230769230769	0.0769230769230769	0.0769230769230769	0.0769230769230769	0	0	0	0	0	0	0.0769230769230769	0.0769230769230769	0.0769230769230769	0.0769230769230769	0.0769230769230769	0.0769230769230769	0.0769230769230769	0.153846153846154	0.0769230769230769	0.0769230769230769	0.0769230769230769	0.0769230769230769	0.0769230769230769	0.0769230769230769
ANEURYSM	0	0	0	0	0	0	0	0	0	0	0	0	0	0	0	0	0	0	0	0	0	0	0	0	0	0	0	0	0.111111111111111	0	0	0	0	0	0	0	0	0	0	0	0	0	0.222222222222222	0	0	0	0	0	0
ANHEDONIA	0	0	0	0	0	0	0	0	0	0	0	0	0	0	0	0	0	0	0	0	0	0	0	0	0	0	0	0	0	0	0	0	0	0	0	0	0	0	0	0	0	0	0	0	0	0	0	0	0
ANKYLOSIS	0	0	0	0	0	0	0	0	0	0	0	0	0	0	0	0	0	0	0	0	0	0	0	0	0	0	0	0	0	0	0	0	0	0	0	0	0	0	0	0	0	0	0	0	0	0	0	0	0
ANOVULATION	0	0	0	0	0	0	0	0	1	0	0	0	0	0	0	0	0	0	0	0	0	0	0	0	0	0	0	0	0	0	0	0	0	0	0	0	0	0	0	0	0	0	0	0	0	0	0	0	0
AORTIC ANEURYSM	0	0	0	0	0	0	0	0	0	0	0	0	0	0	0	0	0	0	0	0	0	0	0	0	0	0	0	0	0	0	0	0	0	0	0	0	0	0	0	0	0	0	0.25	0	0	0	0	0	0
AORTIC ANEURYSM ABDOMINAL	0	0	0	0	0	0	0	0	0	0	0	0	0	0	0	0	0	0	0	0	0	0	0	0	0	0	0	0	0	0	0	0	0	0	0	0	0	0	0	0	0	0	0	0	0	0	0	0	0
AORTIC ANEURYSM THORACIC	0	0	0	0	0	0	0	0	0	0	0	0	0	0	0	0	0	0	0	0	0	0	0	0	0	0	0	0	0	0	0	0	0	0	0	0	0	0	0	0	0	0	0	0	0	0	0	0	0
AORTIC VALVE INSUFFICIENCY	0	0	0	0	0	0.0416666666666667	0	0	0	0	0	0	0	0	0.0416666666666667	0.0416666666666667	0.0416666666666667	0.0833333333333333	0.0416666666666667	0.0416666666666667	0.0416666666666667	0.0833333333333333	0.0416666666666667	0.0416666666666667	0.0416666666666667	0.0833333333333333	0.0416666666666667	0.0416666666666667	0.0833333333333333	0.0833333333333333	0.0833333333333333	0.0833333333333333	0.0833333333333333	0.0833333333333333	0.0833333333333333	0.166666666666667	0.0833333333333333	0.0833333333333333	0.0833333333333333	0.0833333333333333	0.0833333333333333	0.0833333333333333	0.0833333333333333	0.0833333333333333	0.0833333333333333	0.0833333333333333	0.0833333333333333	0.0833333333333333	0.0833333333333333
APHAKIA	0	0	0	0	0	0	0	0	0	0	0	0	0	0	0	0	0	0	0	0	0	0	0	0	0	0	0	0	0	0	1	0	0	0	0	0	0	0	0	0	0	0	0	0	0	0	0	0	0
ARRHYTHMIA	0	0	0	0	0	0	0	0	0	0	0	0	0	0	0	0	0	0	0	0	0	0	0	0	0	0	0	0	0	0	0	0	0	0	0	0	0	0	0	0	0	0	0	0	0	0	0	0	0
ARTERIAL OBSTRUCTION	0	0	0	0	0	0	0	0	0	0	0	0	0	0	0	0	0	0	0	0	0	0.2	0	0	0	0	0	0	0.2	0.2	0.2	0.2	0.2	0.2	0.2	0.2	0.2	0.2	0.2	0.2	0.2	0.2	0.2	0	0	0	0	0	0
ARTERIOPATHY	0	0	0	0	0	0	0	0	0	0	0	0	0	0	0	0	0	0	0	0	0	0	0	0	0	0	0	0	0	0	0	0	0	0	0	0	0	0	0	0	0	0	0	0	0	0	0	0	0
ARTERITIS	0	0	0	0	0	0	0	0	0	0	0	0	0	0	0	0	0	0	0	0	0	0	0	0	0	0	0	0	0	0	0	0	0	0	0	0	0	0	0	0	0	0	0	0	0	0	0	0	0
ARTHRITIS	0	0	0	0	0.0434782608695652	0	0	0	0	0	0	0	0	0	0.0869565217391304	0.0434782608695652	0.0434782608695652	0.0434782608695652	0.0434782608695652	0.0434782608695652	0.0434782608695652	0.130434782608696	0.0434782608695652	0.0434782608695652	0.0434782608695652	0.0434782608695652	0.0434782608695652	0.0434782608695652	0.130434782608696	0	0	0	0	0	0	0	0	0	0	0	0	0	0.173913043478261	0.0869565217391304	0.0869565217391304	0.0869565217391304	0.0869565217391304	0.0869565217391304	0.0869565217391304
ARTHROPATHY	0	0	0	0.25	0	0	0	0	0	0	0	0	0	0	0.25	0.25	0.25	0.25	0.25	0.25	0.25	0.25	0	0	0	0	0	0	0	0	0	0	0	0	0	0	0	0	0	0	0	0	0	0	0	0	0	0	0
ASCORBIC ACID DEFICIENCY	0	0	0	0	0	0	0	0	0	0	0	0	0	0	0	0	0	0	0	0	0	0	0	0	0	0	0	0	0	0	0	0	0	0	0	1	0	0	0	0	0	0	0	0	0	0	0	0	0
ASPHYXIA	0	0	0	0	0	0	0	0	0	0	0	0	0	0	0	0	0	0	0	0	0.5	0	0	0	0	0	0	0	0.5	0.5	0.5	0.5	0.5	0.5	0.5	0.5	0	0	0	0	0	0	0	0	0	0	0	0	0
ASPHYXIA NEONATORUM	0	0	0	0	0	0	0	0	0	0	0	0	0	0	0	0	0	0	0	0	1	0	0	0	0	0	0	0	0	0	0	0	0	0	0	0	0	0	0	0	0	0	0	0	0	0	0	0	0
ASPIRATION PNEUMONIA	0	0	0	0	0	0	0	0	0	0	0	0	0	0	0	0	0	0	0	0	0	0	0	0	0	0	0	0	0	0	0	0	0	0	0	0	0	0	0	0	0	0	0	0	0	0	0	0	0
ASTHMA	0	0	0	0	0	0	0	0	0	0	0	0	0	0	0	0	0	0	0	0	0	0	0	0	0	0	0	0	0	0	0	0	0	0	0	0	0	0	0	0	0	0	0.333333333333333	0.166666666666667	0.166666666666667	0.166666666666667	0.166666666666667	0.166666666666667	0.166666666666667
ASTROCYTOMA	0	0	0	0	0	0	0	1	0	0	0	0	0	0	0	0	0	0	0	0	0	0	0	0	0	0	0	0	0	0	0	0	0	0	0	0	0	0	0	0	0	0	0	0	0	0	0	0	0
AT/RT	0	0	0	0	0	0	0	0	0	0	0	0	0	0	0	0	0	0	0	0	0	0	0	0	0	0	0	0	0	0	0	0	0	0	0	0	0	0	0	0	0	0	0	0	0	0	0	0	0
ATAXIA	0	0	0	0	0	0	0	0	0	0	0	0	0	0	0.166666666666667	0.166666666666667	0.166666666666667	0.166666666666667	0.166666666666667	0.111111111111111	0.111111111111111	0.111111111111111	0	0	0	0	0	0	0.111111111111111	0.111111111111111	0.111111111111111	0.111111111111111	0.111111111111111	0.111111111111111	0.111111111111111	0.111111111111111	0.111111111111111	0.111111111111111	0.111111111111111	0.111111111111111	0.111111111111111	0.111111111111111	0.166666666666667	0.0555555555555556	0.0555555555555556	0.0555555555555556	0.0555555555555556	0.0555555555555556	0.0555555555555556
ATAXIA TELANGIECTASIA	0	0	0	0	0	0	0	0	0	0	0	0	0	0	0	0	0	0	0	0	0	0	0	0	0	0	0	0	0	0	0	0	0	0	0	0	0	0	0	0	0	0	0	0	0	0	0	0	0
ATHEROSCLEROSIS	0	0	0	0	0	0	0	0	0	0	0	0	0	0	0	0	0	0	0	0	0	0.0140845070422535	0.0140845070422535	0.0140845070422535	0.0140845070422535	0.0140845070422535	0.0140845070422535	0.0140845070422535	0.028169014084507	0	0	0	0	0	0	0.0422535211267606	0.0422535211267606	0.0422535211267606	0.0422535211267606	0.0422535211267606	0.0422535211267606	0.0422535211267606	0.211267605633803	0.0563380281690141	0.0563380281690141	0.0563380281690141	0.0563380281690141	0.0563380281690141	0.0563380281690141
ATHEROSCLEROSIS OF AORTA	0	0	0	0	0	0	0	0	0	0	0	0	0	0	0	0	0	0	0	0	0	0	0	0	0	0	0	0	0	0	0	0	0	0	0	0	0	0	0	0	0	0	0	0	0	0	0	0	0
ATOPIC DERMATITIS	0	0	0	0	0	0	0	0	0.166666666666667	0.166666666666667	0.166666666666667	0.166666666666667	0.166666666666667	0.166666666666667	0.166666666666667	0.166666666666667	0.166666666666667	0.166666666666667	0.166666666666667	0.166666666666667	0.166666666666667	0.166666666666667	0.166666666666667	0.166666666666667	0.166666666666667	0.166666666666667	0.166666666666667	0.166666666666667	0.333333333333333	0	0	0	0	0	0	0.166666666666667	0	0	0	0	0	0	0.5	0.166666666666667	0.166666666666667	0.166666666666667	0.166666666666667	0.166666666666667	0.166666666666667
ATRIAL FIBRILLATION	0	0	0	0	0	0	0	0	0	0	0	0	0	0	0	0	0	0	0	0	0	0	0	0	0	0	0	0	0.333333333333333	0	0	0	0	0	0	0	0	0	0	0	0	0	0	0	0	0	0	0	0
ATRIAL PREMATURE COMPLEXES	0	0	0	0	0	0	0	0	0	0	0.25	0	0	0	0	0	0	0	0	0	0	0	0	0	0	0	0	0	0	0	0	0	0	0	0	0.25	0	0	0	0	0	0	0.25	0.25	0.25	0.25	0.25	0.25	0.25
ATRIOVENTRICULAR BLOCK	0	0	0	0	0	0	0	0	0	0	0	0	0	0	0.5	0	0	0	0	0	0	0	0	0	0	0	0	0	0	0	0	0	0	0	0	0	0	0	0	0	0	0	0	0	0	0	0	0	0
ATROPHIC CONDITION OF SKIN	0	0	0	0	0	0	0	0	0	0	0	0	0	0	0	0	0	0	0	0	0	0	0	0	0	0	0	0	0	0	0	0	0	0	0	0	0	0	0	0	0	0	0	0	0	0	0	0	0
ATROPHIC GASTRITIS	0	0	0	1	0	0	0	0	0	0	0	0	0	0	0	0	0	0	0	0	0	0	0	0	0	0	0	0	0	0	0	0	0	0	0	0	0	0	0	0	0	0	0	0	0	0	0	0	0
ATROPHY OF TESTIS	0	0	0	0	0	0	0	0	0	0	0	0	0	0	0	0	0	0	0	0	0	0.333333333333333	0.333333333333333	0.333333333333333	0.333333333333333	0.333333333333333	0.333333333333333	0.333333333333333	0.333333333333333	0.333333333333333	0.666666666666667	0.333333333333333	0.333333333333333	0.333333333333333	0.333333333333333	0.666666666666667	0.333333333333333	0.333333333333333	0.333333333333333	0.333333333333333	0.333333333333333	0.333333333333333	0.333333333333333	0.333333333333333	0.333333333333333	0.333333333333333	0.333333333333333	0.333333333333333	0.333333333333333
ATTIC PERFORATION OF TYMPANIC MEMBRANE	0	1	1	1	1	1	1	1	1	1	1	1	1	1	1	1	1	1	1	1	1	1	1	1	1	1	1	1	1	1	1	1	1	1	1	1	1	1	1	1	1	1	1	1	1	1	0	0	0
AUTISTIC DISORDER	0	0	0	0	0	0	0	0	0	0	0	0	0	0	0	0	0	0	0	0	0	0	0	0	0	0	0	0	0	0	0	0	0	0	0	0	0	0	0	0	0	0	0	0	0	0	0	0	0
AUTOIMMUNE DISEASE	0	0	0	0	0	0	0	0	0	0	0	0	0	0	0	0	0	0	0	0	0	0.032258064516129	0	0	0	0	0	0	0.0967741935483871	0.0645161290322581	0.0645161290322581	0.0645161290322581	0.0645161290322581	0.0645161290322581	0.0645161290322581	0.0645161290322581	0.032258064516129	0.032258064516129	0.032258064516129	0.032258064516129	0.032258064516129	0.032258064516129	0.161290322580645	0.0967741935483871	0.0967741935483871	0.0967741935483871	0.0967741935483871	0.0967741935483871	0.0967741935483871
AUTOIMMUNE HEMOLYTIC ANEMIA	0	0	0	0	0	0	0	0	0	0	0	0	0	0	0	0	0	0	0	0	0	0	0	0	0	0	0	0	0	0	0	0	0	0	0	0	0	0	0	0	0	0	0	0	0	0	0	0	0
AUTOIMMUNE HEPATITIS	0	0	0	0	0	0	0	0	0	0	0	0	0	0	0	0	0	0	0	0	0	0	0	0	0	0	0	0	0	0	0	0	0	0	0	0	0	0	0	0	0	0	0	0	0	0	0	0	0
AUTOIMMUNE POLYENDOCRINOPATHIES	0	0	0	0	0	0	0	0	0	0	0	0	0	0	0	0	0	0	0	0	0	0	0	0	0	0	0	0	0	0	0	0	0	0	0	0	0	0	0	0	0	0	0	0	0	0	0	0	0
AUTOIMMUNE THYROIDITIS	0	0	0.333333333333333	0.333333333333333	0.333333333333333	0	0	0	0	0	0	0	0	0	0	0	0	0	0	0	0	0	0	0	0	0	0	0	0	0	0	0	0	0	0	0	0	0	0	0	0	0	0	0	0	0	0	0	0
AUTONOMIC NEUROPATHY	0	0	0	0	0	0	0	0	0	0	0	0	0	0	0	0	0	0	0	0	0	0.5	0.5	0.5	0.5	0.5	0.5	0.5	0.5	0	0	0	0	0	0	0	0	0	0	0	0	0	0	0	0	0	0	0	0
AVIAN INFLUENZA	0	0	0	0	0	0	0	0	0	0	0	0	0	0	0	0	0	0	0	0	0	0	0	0	0	0	0	0	0.25	0	0	0	0	0	0	0	0	0	0	0	0	0	0.5	0.5	0.5	0.5	0.5	0.5	0.5
AVIAN SARCOMA	0	0	0	0	0	0	0	0	0	0	0	0	0	0	0	0	0	0	0	0	0	0	0	0	0	0	0	0	0	0	0	0	0	0	0	0	0	0	0	0	0	0	1	0	0	0	0	0	0
BACTEREMIA	0	0	0	0	0	1	0	0	0	0	0	0	0	0	0	0	0	0	0	0	0	0	0	0	0	0	0	0	0	0	0	0	0	0	0	0	0	0	0	0	0	0	0	0	0	0	0	0	0
BACTERIAL INFECTION	0	0	0	0	0	0	0	0	0	0	0.2	0	0	0	0	0	0	0	0	0	0	0	0	0	0	0	0	0	0	0	0	0	0	0	0	0	0	0	0	0	0	0	0.2	0	0	0	0	0	0
BACTERIAL PNEUMONIA	0	0	0	0	0	0	0	0	0	0	0	0	0	0	0	0	0	0	0	0	0	0	0	0	0	0	0	0	0	0	0	0	0	0	0	0	0	0	0	0	0	0	0	0	0	0	0	0	0
BACTERIAL PROSTATITIS	0	0	0	0	0	0	0	0	0	0	0	0	0	0	0	0	0	0	0	0	0	0	0	0	0	0	0	0	0	0	0	0	0	0	0	0	0	0	0	0	0	0	0	0	0	0	0	0	0
BALKAN Y	0	0	0	0	0	0	0	0	0	0	0	0	0	0	0	0	0	0	0	0	0	0	0	0	0	0	0	0	0	0	0	0	0	0	0	1	1	1	1	1	1	1	1	0	0	0	0	0	0
BARDET-BIEDL SYNDROME	0	0	0	0	0	0	0	0	0	0	0	0	0	0	0	0	0	0	0	0	0	0	0	0	0	0	0	0	0	0	0	0	0	0	0	0	0	0	0	0	0	0	0	0	0	0	0	0	0
BASAL CELL CARCINOMA	0	0	0	0	0	0	0	0	0	0	0	0	0	0	0.5	0	0	0	0	0	0	0	0	0	0	0	0	0	0.5	0	0	0	0	0	0	0	0	0	0	0	0	0	0	0	0	0	0	0	0
BECKWITH-WIEDEMANN SYNDROME	0	0	0	0	0	0	0	0	0	0	0	0	0	0	0	0	0	0	0	0	0	0	0	0	0	0	0	0	0	0	0	0	0	0	0	0	0	0	0	0	0	0	0	0	0	0	0	0	0
BEHCET SYNDROME	0	0	0	0	0	0	0	0	0	0	0	0	0	0	0	0	0	0	0	0	0	0	0	0	0	0	0	0	1	0.833333333333333	0.833333333333333	0.833333333333333	0.833333333333333	0.833333333333333	0.833333333333333	0.833333333333333	0	0	0	0	0	0	0	0	0	0	0	0	0
BENIGN NEOPLASM	0	0	0	0	0	0	0	0	0	0	0	0	0	0	0	0	0	0	0	0	0	0	0	0	0	0	0	0	0	0	0	0	0	0	0	0	0	0	0	0	0	0	0	0	0	0	0	0	0
BERNARD-SOULIER SYNDROME	0	0	0	0	0	0	0	0	0	0	1	1	1	1	1	1	0	0	0	0	0	0	0	0	0	0	0	0	0	0	0	0	0	0	0	0	0	0	0	0	0	0	0	0	0	0	0	0	0
BILE REFLUX	0	0	0	0	0	0	0	0	0	0	1	0	0	0	0	0	0	0	0	0	0	0	0	0	0	0	0	0	0	0	0	0	0	0	0	0	0	0	0	0	0	0	0	0	0	0	0	0	0
BILIARY CIRRHOSIS	0	0	0	0	0	0	0	0	0	0	0	0	0	0	0	0	0	0	0	0	0	0	0	0	0	0	0	0	0	0	0	0	0	0	0	0	0	0	0	0	0	0	0	0	0	0	0	0	0
BLADDER CALCULI	0	0	0	0	0	0	0	0	0	0	0	0	0	0	0	0	0	0	0	0	0	0	0	0	0	0	0	0	0	0	0	0	0	0	0	0	0	0	0	0	0	0	0	0	0	0	0	0	0
BLADDER NECK OBSTRUCTION	0	0	0	0	0	0	0	0	0	0	0	0	0	0	0	0	0	0	0	0	0	0	0	0	0	0	0	0	1	1	1	1	1	1	1	1	1	1	1	1	1	1	1	1	1	1	1	1	1
BLADDER NEOPLASM	0	0	0	0	0	0	0	0	0	0	0	0	0	0	0	0	0	0	0	0	0	0	0	0	0	0	0	0	0	0	0	0	0	0	0	0	0	0	0	0	0	0	1	1	1	1	1	1	1
BLIND VISION	0	0	0	0	0	0	0	0	0	0	0	0	0	0	0	0	0.0666666666666667	0.0666666666666667	0.0666666666666667	0.0666666666666667	0.0666666666666667	0.266666666666667	0.2	0.2	0.2	0.2	0.2	0.2	0.266666666666667	0.0666666666666667	0.0666666666666667	0.0666666666666667	0.0666666666666667	0.0666666666666667	0.0666666666666667	0.2	0.2	0.2	0.2	0.2	0.2	0.2	0.2	0.133333333333333	0.133333333333333	0.133333333333333	0.133333333333333	0.133333333333333	0.133333333333333
BLOOM SYNDROME	0	0	0	0	0	0	0	0	0	0	0	0	0	0	0	0	0.2	0.2	0.2	0.2	0.2	0.2	0	0	0	0	0	0	0.2	0	0	0	0	0	0	0	0	0	0	0	0	0	0	0	0	0	0	0	0
BONE DISEASE	0	0	0	0	0	0	0	0	0	0	0	0	0	0	0	0	0	0	0	0	0	0	0	0	0	0	0	0	0.5	0	0	0	0	0	0	0	0	0	0	0	0	0	0	0	0	0	0	0	0
BONE METASTASES	0	0	0	0	0	0	0	0	0	0	0	0	0	0	0	0	0	0	0	0	0	0	0	0	0	0	0	0	0	0	0	0	0	0	0	0	0	0	0	0	0	0	0	0	0	0	0	0	0
BONE NEOPLASMS	0	0	0	0	0	0	0	0	0	0	0	0	0	0	0	0	0	0	0	0	0	0	0	0	0	0	0	0	0	0	0	0	0	0	0	0	0	0	0	0	0	0	0	0	0	0	0	0	0
BONE RESORPTION	0	0	0	0	0	0.0232558139534884	0	0.0232558139534884	0	0	0.0232558139534884	0.0232558139534884	0	0	0.0232558139534884	0	0.0232558139534884	0.0930232558139535	0	0.0232558139534884	0	0	0	0	0	0	0	0	0.13953488372093	0.0232558139534884	0.0232558139534884	0.0232558139534884	0.0232558139534884	0.0232558139534884	0.0232558139534884	0.0697674418604651	0	0	0	0	0	0	0.0930232558139535	0	0	0	0	0	0
BOTULISM POISONING	0	0	0	0	0	0	0	0	0	0	0	0	0	0.333333333333333	0	0	0	0	0	0	0	0	0	0	0	0	0	0	0.333333333333333	0	0	0	0	0	0	0	0	0	0	0	0	0	0	0	0	0	0	0	0
BOVINE SPONGIFORM ENCEPHALOPATHY	0	0	0	0	0	0	0	0	0	0	0	0	0	0	0	0	0	0	0	0	0	0	0	0	0	0	0	0	0	0	0	0	0	0	0	0	0	0	0	0	0	0	0	0	0	0	0	0	0
BRADYCARDIA	0	0	0	0	0	0	0	0	0	0	0	0	0	0	0	0	0	0	0	0	0	0	0	0	0	0	0	0	0	0	0	0	0	0	0	0	0	0	0	0	0	0	0	0	0	0	0	0	0
BRAIN DISEASE	0	0	0	0	0	0	0	0	0	0	0	0	0	0	0	0	0	0	0	0	0	0	0	0	0	0	0	0	0	0	0	0	0	0	0	0	0	0	0	0	0	0	0	0	0	0	0	0	0
BRAIN EDEMA	0	0	0	0	0	0	0	0	0	0	0	0	0	0	0	0	0	0	0	0	0	0	0	0	0	0	0	0	0	0	0	0	0	0	0	0	0	0	0	0	0	0	0	0	0	0	0	0	0
BRAIN INJURIES	0	0	0	0	0	0.2	0	0	0	0	0	0	0	0	0	0	0	0	0	0	0	0	0	0	0	0	0	0	0	0	0	0	0	0	0	0	0	0	0	0	0	0	0	0	0	0	0	0	0
BRAIN ISCHEMIA	0	0	0	0	0	0	0	0	0	0	0	0	0	0	0	0	0	0	0	0	0	0	0	0	0	0	0	0	0	0	0	0	0	0	0	0	0	0	0	0	0	0	0	0	0	0	0	0	0
BRAIN NEOPLASMS	0	0	0	0	0	0	0	0	0	0	0.25	0	0	0	0	0	0	0	0	0	0	0	0	0	0	0	0	0	0	0	0	0	0	0	0	0	0	0	0	0	0	0	0.25	0	0	0	0	0	0
BREAST CARCINOMA	0	0	0	0	0	0	0	0	0	0	0	0	0	0	0	0	0	0	0	0	0	0	0	0	0	0	0	0	0	0	0	0	0	0	0	0.142857142857143	0	0	0	0	0	0	0.285714285714286	0.285714285714286	0.285714285714286	0.285714285714286	0.285714285714286	0.285714285714286	0.285714285714286
BREAST FIBROCYSTIC DISEASE	0	0	0	0	0	0	0	0	0	0	0	0	0	0	0	0	0	0	0	0	0	0	0	0	0	0	0	0	0	0	0	0	0	0	0	0	0	0	0	0	0	0	0	0	0	0	0	0	0
BRONCHIOLO-ALVEOLAR ADENOCARCINOMA	0	0	0	0	0	0	0	0	0	0	0	0	0	0	0	0	0	0	0	0	0	0	0	0	0	0	0	0	0.333333333333333	0	0	0	0	0	0	0	0	0	0	0	0	0	0	0	0	0	0	0	0
BRONCHOPNEUMONIA	0	0	0	0	0	0	0	0	0	0	0	0	0	0	0	0	0	0	0	0	0	0	0	0	0	0	0	0	1	0	0	0	0	0	0	0	0	0	0	0	0	0	0	0	0	0	0	0	0
BRONCHOPULMONARY DYSPLASIA	0	0.333333333333333	0	0.333333333333333	0	0	0	0	0	0	0	0	0	0	0	0	0	0	0	0	0	0	0	0	0	0	0	0	0	0	0	0	0	0	0	0	0	0	0	0	0	0	0	0	0	0	0	0	0
BULBAR PALSY PROGRESSIVE	0	0	0	0	0	0	0	0	0	0	0	0	0	0	1	0	0	0	0	0	0	0	0	0	0	0	0	0	0	0	0	0	0	0	0	0	0	0	0	0	0	0	0	0	0	0	0	0	0
BULLA	0	0.333333333333333	0.333333333333333	0.333333333333333	0.333333333333333	0.333333333333333	0.333333333333333	0.333333333333333	0.333333333333333	0.333333333333333	0.333333333333333	0.333333333333333	0.333333333333333	0.333333333333333	0.333333333333333	0.333333333333333	0.333333333333333	0.333333333333333	0.333333333333333	0.333333333333333	0.333333333333333	0.333333333333333	0.333333333333333	0.333333333333333	0.333333333333333	0.333333333333333	0.333333333333333	0.333333333333333	0.666666666666667	0.333333333333333	0.333333333333333	0.333333333333333	0.333333333333333	0.333333333333333	0.333333333333333	0.333333333333333	0.333333333333333	0.333333333333333	0.333333333333333	0.333333333333333	0.333333333333333	0.333333333333333	0.333333333333333	0.333333333333333	0.333333333333333	0.333333333333333	0	0	0
BULLOUS CONGENITAL ICHTHYOSIFORM ERYTHRODERMA	0	0	0	0	0	0	0	0	0	0	0	0	0	0	0	0	0	0	0	0	0	0	0	0	0	0	0	0	0	0	0	0	0	0	0	0	0	0	0	0	0	0	0	0	0	0	0	0	0
BURN INJURY	0	0	0	0	0	0	0	0	0	0	0	0	0	0	0	0	0	0	0	0	0	0	0	0	0	0	0	0	0	0	0	0	0	0	0	0	0	0	0	0	0	0	0	0	0	0	0	0	0
CADASIL	0	0	0	0	0	0	0	0	0	0	0	0	0	0	0	0	0	0	0	0	0	0	0	0	0	0	0	0	0	0	0	0	0	0	0	0	0	0	0	0	0	0	0	0	0	0	0	0	0
CANCER	0	0.00689655172413793	0	0	0	0	0	0.00689655172413793	0.00689655172413793	0.00689655172413793	0.0137931034482759	0.00689655172413793	0.0137931034482759	0.00689655172413793	0.0275862068965517	0.0137931034482759	0.0137931034482759	0.0137931034482759	0.0137931034482759	0.0137931034482759	0.0137931034482759	0.0482758620689655	0.0275862068965517	0.0275862068965517	0.0275862068965517	0.0275862068965517	0.0275862068965517	0.0275862068965517	0.103448275862069	0.0551724137931034	0.0620689655172414	0.0551724137931034	0.0551724137931034	0.0551724137931034	0.0551724137931034	0.124137931034483	0.0551724137931034	0.0551724137931034	0.0551724137931034	0.0551724137931034	0.0551724137931034	0.0551724137931034	0.186206896551724	0.0482758620689655	0.0482758620689655	0.0482758620689655	0.0482758620689655	0.0482758620689655	0.0482758620689655
CANCER OF INTESTINES	0	0	0	0	0	0	0	0	0	0	0	0	0	0	0	0	0	0	0	0	0	0	0	0	0	0	0	0	0	0	0	0	0	0	0	0	0	0	0	0	0	0	0	0	0	0	0	0	0
CANCER OF NECK	0	0	0	0	0	0	0	0	0	0	0	0	0	0	0	0	0	0	0	0	0	0	0	0	0	0	0	0	0	0	0	0	0	0	0	1	0	0	0	0	0	0	0	0	0	0	0	0	0
CANCER OF RECTUM	0	0	0	0	0	0	0	0	0	0	0	0	0	0	1	0	0	0	0	0	0	0	0	0	0	0	0	0	0	0	0	0	0	0	0	0	0	0	0	0	0	0	0	0	0	0	0	0	0
CANCER OF SKIN	0	0	0	0	0	0	0	0	0	0	0	0	0	0	0	0	0	0	0	0	0	0	0	0	0	0	0	0	0.666666666666667	0.666666666666667	0.666666666666667	0.666666666666667	0.666666666666667	0.666666666666667	0.666666666666667	0.666666666666667	0.333333333333333	0.333333333333333	0.333333333333333	0.333333333333333	0.333333333333333	0.333333333333333	0.333333333333333	0.333333333333333	0.333333333333333	0.333333333333333	0.333333333333333	0.333333333333333	0.333333333333333
CAPILLARY LEAK SYNDROME	0	0	0	0	0	0	0	0	0	0	0	0	0	0	0	0	0	0	0	0	0	0	0	0	0	0	0	0	0	0	0	0	0	0	0	0	0	0	0	0	0	0	0	0	0	0	0	0	0
CARCINOMA	0	0	0.0246913580246914	0	0	0.0123456790123457	0.0246913580246914	0.0246913580246914	0.0123456790123457	0.0246913580246914	0.0123456790123457	0.0246913580246914	0	0	0.0246913580246914	0.0246913580246914	0.0123456790123457	0.0123456790123457	0.0123456790123457	0.0123456790123457	0.0123456790123457	0.0493827160493827	0.0246913580246914	0.0246913580246914	0.0246913580246914	0.0246913580246914	0.0246913580246914	0.0246913580246914	0.0617283950617284	0.0246913580246914	0.0246913580246914	0.0246913580246914	0.0246913580246914	0.0246913580246914	0.0246913580246914	0.135802469135802	0.0123456790123457	0.0123456790123457	0.0123456790123457	0.0123456790123457	0.0123456790123457	0.0123456790123457	0.123456790123457	0.0493827160493827	0.0493827160493827	0.0493827160493827	0.0493827160493827	0.0493827160493827	0.0493827160493827
CARCINOMA EHRLICH TUMOR	0	0	0	0	0	0	0	1	0	0	0	0	0	0	0	0	0	0	0	0	0	0	0	0	0	0	0	0	0	0	0	0	0	0	0	0	0	0	0	0	0	0	0	0	0	0	0	0	0
CARCINOMA EMBRYONAL	0	0	0	0	0	0	0.4	0.4	0.2	0	0	0.2	0	0	0	0	0	0	0	0	0	0	0	0	0	0	0	0	0	0	0	0	0	0	0	0	0	0	0	0	0	0	0	0	0	0	0	0	0
CARCINOMA IN SITU	0	0	0	0	0	0	0	0	0	0	0.2	0	0	0	0	0	0	0	0	0	0	0	0	0	0	0	0	0	0	0	0	0	0	0	0	0	0	0	0	0	0	0	0	0	0	0	0	0	0
CARCINOMA IN SITU OF PROSTATE	0	0	0	0	0	0	0	0	0	0	0	0	0	0	0	0	0	0	0	0	0	0	0	0	0	0	0	0	0	0	0	0	0	0	0	0	0	0	0	0	0	0	0	0	0	0	0	0	0
CARCINOMA LEWIS LUNG	0	0	0.25	0	0	0	0	0	0	0	0	0	0	0	0	0	0	0	0	0	0	0	0	0	0	0	0	0	0	0	0	0	0	0	0	0.25	0	0	0	0	0	0	0	0	0	0	0	0	0
CARCINOMA LOBULAR	0	0	0	0	0	0	0	0	0	0	0	0	0	0	0	0	0	0	0	0	0	0	0	0	0	0	0	0	0	0	0	0	0	0	0	0	0	0	0	0	0	0	0	0	0	0	0	0	0
CARCINOMA OF BLADDER	0	0	0	0	0	0	0	0	0	0	0	0	0	0	0	0	0	0	0	0	0	0	0	0	0	0	0	0	0	0	0	0	0	0	0	0	0	0	0	0	0	0	0.333333333333333	0	0	0	0	0	0
CARCINOMA OF LARYNX	0	0	0	0	0	0	0	0	0	1	0	0	0	0	0	0	0	0	0	0	0	0	0	0	0	0	0	0	0	0	0	0	0	0	0	0	0	0	0	0	0	0	0	0	0	0	0	0	0
CARCINOMA OF LUNG	0	0	0.111111111111111	0	0	0	0	0	0	0.111111111111111	0.111111111111111	0.111111111111111	0	0	0	0	0	0	0	0	0	0	0	0	0	0	0	0	0	0	0	0	0	0	0	0.222222222222222	0	0	0	0	0	0	0	0	0	0	0	0	0
CARCINOMA OF SKIN	0	0	0	0	0	0	0	0	0	0	0	0	0	0	0	0	0	0	0	0	0	0	0	0	0	0	0	0	1	0	0	0	0	0	0	0	0	0	0	0	0	0	0	0	0	0	0	0	0
CARCINOMA OF THE LARGE INTESTINE	0	0	0.5	0	0	0	0	0	0	0	0	0	0	0	0	0	0	0	0	0	0	0	0	0	0	0	0	0	0	0	0	0	0	0	0	0	0	0	0	0	0	0	0	0	0	0	0	0	0
CARCINOMA SPINDLE-CELL	0	0	0	0	0	0	0	0	0	0	0	0	0	0	0	0	0	0	0	0	0	0	0	0	0	0	0	0	0	0	0	0	0	0	0	0	0	0	0	0	0	0	0	0	0	0	0	0	0
CARCINOMA TRANSITIONAL CELL	0	0	0	0	0	0	0	0	0	0	0	0	0	0	0.333333333333333	0.333333333333333	0.333333333333333	0.333333333333333	0.333333333333333	0.333333333333333	0.333333333333333	0.333333333333333	0.333333333333333	0.333333333333333	0.333333333333333	0.333333333333333	0.333333333333333	0.333333333333333	0.333333333333333	0	0	0	0	0	0	0.333333333333333	0	0	0	0	0	0	0.333333333333333	0.333333333333333	0.333333333333333	0.333333333333333	0.333333333333333	0.333333333333333	0.333333333333333
CARCINOMATOSIS	0	0	0	0	0	0	0	0	0	0	0	0	0	0	0	0	0	0	0	0	0	0	0	0	0	0	0	0	0	0	0	0	0	0	0	0	0	0	0	0	0	0	1	0	0	0	0	0	0
CARDIAC OUTPUT HIGH	0	0	0	0	0	0	0	0	0	0	0	0	0	0	0	0	0	0	0	0	0	0	0	0	0	0	0	0	0	0	0	0	0	0	0	0	0	0	0	0	0	0	0	0	0	0	0	0	0
CARDIOMYOPATHIES	0	0	0	0	0	0	0	0	0	0	0	0	0	0	0	0	0	0	0	0	0	0	0	0	0	0	0	0	0	0	0	0	0	0	0	0	0	0	0	0	0	0	0	0	0	0	0	0	0
CARDIOMYOPATHY DILATED	0	0	0	0	0	0	0	0	0	0	0	0	0	0	0	0	0	0	0	0	0	0	0	0	0	0	0	0	0	0	0	0	0	0	0	0	0	0	0	0	0	0	0	0	0	0	0	0	0
CARDIOVASCULAR SYSTEM INFECTION	0	0	0	0	0	0	0	0	0	0	0	0	0	0	0	0	0	0	0	0	0	0	0	0	0	0	0	0	0	0	0	0	0	0	0	0	0	0	0	0	0	0	0	0	0	0	0	0	0
CARNITINE UPTAKE DEFECT	0	0	0	0	0	0	0	0	0	0	0	0	0	0	0	0	0	0	0	0	0	0	0	0	0	0	0	0	0.5	0.5	0.5	0.5	0.5	0.5	0.5	0.5	0.5	0.5	0.5	0.5	0.5	0.5	0.5	0.5	0.5	0.5	0.5	0.5	0.5
CARPAL TUNNEL SYNDROME	0	0	0	0	0	0	0	0	0	0	0	0	0	0	0	0	0	0	0	0	0	0	0	0	0	0	0	0	0	0	0	0	0	0	0	0	0	0	0	0	0	0	0	0	0	0	0	0	0
CARTILAGE DISEASE	0	0	0.5	0	0	0	0	0	0	0	0	0	0	0	0	0	0	0	0	0	0	0	0	0	0	0	0	0	0	0	0	0	0	0	0	0	0	0	0	0	0	0	0	0	0	0	0	0	0
CAT-SCRATCH DISEASE	0	0	0	0	0	0	0	0	0	0	1	0	0	0	0	0	0	0	0	0	0	0	0	0	0	0	0	0	0	0	0	0	0	0	0	0	0	0	0	0	0	0	0	0	0	0	0	0	0
CATARACT	0	0	0	0	0	0	0	0.0285714285714286	0	0	0	0	0	0.0285714285714286	0.0571428571428571	0.0285714285714286	0.0285714285714286	0.0285714285714286	0.0285714285714286	0.0285714285714286	0.0285714285714286	0.114285714285714	0.0285714285714286	0.0285714285714286	0.0285714285714286	0.0285714285714286	0.0285714285714286	0.0285714285714286	0.0285714285714286	0.0285714285714286	0.0571428571428571	0.0285714285714286	0.0285714285714286	0.0285714285714286	0.0285714285714286	0.0857142857142857	0.0285714285714286	0.0285714285714286	0.0285714285714286	0.0571428571428571	0.0571428571428571	0.0285714285714286	0.0857142857142857	0.0285714285714286	0.0285714285714286	0.0285714285714286	0.0285714285714286	0.0285714285714286	0.0285714285714286
CELIAC DISEASE	0	0	0	0	0	0	0	0.142857142857143	0.142857142857143	0.142857142857143	0.142857142857143	0.142857142857143	0.142857142857143	0.142857142857143	0.142857142857143	0.142857142857143	0.142857142857143	0.142857142857143	0.142857142857143	0.142857142857143	0.142857142857143	0.142857142857143	0	0	0	0	0	0	0	0	0	0	0	0	0	0	0	0	0	0	0	0	0.142857142857143	0	0	0	0	0	0
CELL TRANSFORMATION NEOPLASTIC	0	0	0	0	0	0	0	0	0	0	0	0	0	0	0	0	0	0	0	0	0	0	0	0	0	0	0	0	0	0	0	0	0	0	0	0	0	0	0	0	0	0	0	0	0	0	0	0	0
CENTRAL NERVOUS SYSTEM DISEASE	0	0	0	0	0	0	0	0	0	0	0	0	0	0	0	0	0	0	0	0	0	0	0	0	0	0	0	0	0	0	0	0	0	0	0	0	0	0	0	0	0	0	0	0	0	0	0	0	0
CEREBELLAR DISEASE	0	0	0	0	0	0	0	0	0	0	0	0	0	0	0	0.5	0.5	0.5	0.5	0	0	0.5	0	0	0	0	0	0	0	0	0	0	0	0	0	0	0	0	0	0	0	0	0	0	0	0	0	0	0
CEREBELLAR NEOPLASMS	0	0	0	0	0	0	0	0	0	0	0	0	0	0	0	0	0	0	0	0	0	0	0	0	0	0	0	0	0	0	0	0	0	0	0	0	0	0	0	0	0	0	1	0	0	0	0	0	0
CEREBRAL ARTERY OCCLUSION	0	0	0	0	0	0	0	0	0	0	0	0	0	0	0	0	0	0	0	0	0	0.333333333333333	0	0	0	0	0	0	0.333333333333333	0.333333333333333	0.333333333333333	0.333333333333333	0.333333333333333	0.333333333333333	0.333333333333333	0.333333333333333	0.333333333333333	0.333333333333333	0.333333333333333	0.333333333333333	0.333333333333333	0.333333333333333	0.333333333333333	0	0	0	0	0	0
CEREBRAL DEGENERATION	0	0	0	0	0	0	0	0	0	0	0	0	0	0	0	0	0	0	0	0	0	0	0	0	0	0	0	0	0	0	0	0	0	0	0	0	0	0	0	0	0	0	0	0	0	0	0	0	0
CEREBRAL EDEMA	0	0	0	0	0	0	0	0	0	0	0	0	0	0	0	0	0	0	0	0	0	0	0	0	0	0	0	0	0	0	0	0	0	0	0	0	0	0	0	0	0	0	0	0	0	0	0	0	0
CEREBRAL INFARCTION	0	0	0	0	0	0	0	0	0	0	0	0	0	0	0	0	0	0	0	0	0	1	0	0	0	0	0	0	0	0	0	0	0	0	0	0	0	0	0	0	0	0	0	0	0	0	0	0	0
CEREBRAL PALSY	0	0	0	0	0	0	0	0.5	0	0	0	0	0	0	0.5	0	0	0	0	0	0	0	0	0	0	0	0	0	0	0	0	0	0	0	0	0	0	0	0	0	0	0	0	0	0	0	0	0	0
CEREBROTENDINOUS XANTHOMATOSIS	0	0	0	0	0	0	0	0	0	0	0	0	0	0	0	0	0	0	0	0	0	0	0	0	0	0	0	0	0	0	0	0	0	0	0	0.25	0	0	0	0	0	0	0.25	0	0	0	0	0	0
CEREBROVASCULAR ACCIDENT	0	0	0	0	0	0	0	0.0833333333333333	0	0	0	0	0	0	0	0	0	0	0	0	0	0	0	0	0	0	0	0	0	0	0	0	0	0	0	0	0	0	0	0	0	0	0.0833333333333333	0	0	0	0	0	0
CERVIX CARCINOMA	0	0	0	0	0	0	0	0	0	1	0	0	0	0	0	0	0	0	0	0	0	0	0	0	0	0	0	0	0	0	0	0	0	0	0	0	0	0	0	0	0	0	0	0	0	0	0	0	0
CHARCOT-MARIE-TOOTH DISEASE	0	0	0	0	0	0	0	0	0	0	0	0	0	0	0	0	0	0	0	0	0	0	0	0	0	0	0	0	0	0	0	0	0	0	0	0	0	0	0	0	0	0	0	0	0	0	0	0	0
CHEDIAK-HIGASHI SYNDROME	0	0	0	0	0	0	0	0	0	0	0	0	0	0	0	0	0	0	0	0	0	0	0	0	0	0	0	0	0	0	0	0	0	0	0	0	0	0	0	0	0	0	0	0	0	0	0	0	0
CHEILOPALATOSCHISIS	0	0	0	0	0	0	0	0	0	0	0	0	0	0	0	0	0	1	1	1	1	1	0	0	0	0	0	0	0	0	0	0	0	0	0	0	0	0	0	0	0	0	0	0	0	0	0	0	0
CHILD ATTENTION DEFICIT DISORDER	0	0	0	0	0	0	0	0	0	0	0	0	0	0	0	0	0	0	0	0	0	0.2	0	0	0	0	0	0	0.2	0.2	0.2	0.2	0.2	0.2	0.2	0.2	0	0	0	0	0	0	0	0	0	0	0	0	0
CHOANAL ATRESIA POSTERIOR	0	0	0	0	0	0	0	0	0	0	0	0	0	0	0	0	0	0	0	0	0	0	0	0	0	0	0	0	0	0	0	0	0	0	0	0	0	0	0	0	0	0	0	0	0	0	0	0	0
CHOLANGITIS	0	0	0	0	0	0	0	0	0	0	0	0	0	0	0	0	0	0	0	0	0	0	0	0	0	0	0	0	0.5	0.5	0.5	0.5	0.5	0.5	0.5	0.5	0.5	0.5	0.5	0.5	0.5	0.5	0.5	0.5	0.5	0.5	0.5	0.5	0.5
CHOLECYSTOLITHIASIS	0	0	0	0	0	0	0	0	0	0	0	0	0	0	0	0	0	0	0	0	0	0	0	0	0	0	0	0	0	0	0	0	0	0	0	0	0	0	0	0	0	0	0	0	0	0	0	0	0
CHOLEDOCHAL CYST	0	0	0	0	0	0	0	0	0	0	0	0	0	0	0	0	0	0	0	1	0	0	0	0	0	0	0	0	0	0	0	0	0	0	0	0	0	0	0	0	0	0	0	0	0	0	0	0	0
CHOLELITHIASIS	0	0	0	0	0	0	0	0	0	0	0	0	0	0	0	0	0	0	0	0	0	0	0	0	0	0	0	0	0	0	0	0	0	0	0	0	0	0	0	0	0	0	0	0	0	0	0	0	0
CHOLERA	0	0	0	0.333333333333333	0	0	0	0	0	0	0	0	0	0	0	0	0	0	0	0	0	0	0	0	0	0	0	0	0	0	0	0	0	0	0	0.333333333333333	0	0	0	0	0	0	0	0	0	0	0	0	0
CHOLESTASIS	0	0	0	0	0	0	0	0	0	0	0	0	0	0	0	0	0	0	0	0	0	0	0	0	0	0	0	0	0	0	0	0	0	0	0	1	1	1	1	1	1	1	1	0	0	0	0	0	0
CHONDROMA	0	0	0	0	0	0	0	0	0	0	0	0	0	0	0	0	0	0	0	0	0	0	0	0	0	0	0	0	0	0	0	0	0	0	0	0	0	0	0	0	0	0	0	0	0	0	0	0	0
CHONDROMATOSIS	0	0	0	0	0	0	0	0	0	0	0	0	0	0	0	0	0	0	0	0	0	0	0	0	0	0	0	0	0	0	0	0	0	0	0	0	0	0	0	0	0	0	0	0	0	0	0	0	0
CHORIORETINITIS	0	0	0	0	0	0	0	0	0	0	0	0	0	0	0	0	0	0	0	0	0	0	0	0	0	0	0	0	0	0	0	0	0	0	0	0	0	0	0	0	0	0	0	0	0	0	0	0	0
CHOROIDAL NEOVASCULARIZATION	0	0	0	0	0	0	0	0	0	0	0	0	0	0	0	0	0	0	0	0	0	0	0	0	0	0	0	0	0	0	0	0	0	0	0	0	0	0	0	0	0	0	0.333333333333333	0	0	0	0	0	0
CHOROIDEREMIA	0	0	0	0	0	0	0	0	0	0	0	0	0	0	0	0	0	0	0	0	0	0	0	0	0	0	0	0	0	0	0	0	0	0	0	0	0	0	0	0	0	0	0	0	0	0	0	0	0
CHRONIC GASTRITIS	0	0	0	0	0	0	0	0	0	0	0	0	0	0	0	0	0	0	0	0	0	0	0	0	0	0	0	0	0	0	0	0	0	0	0	0	0	0	0	0	0	0	0	0	0	0	0	0	0
CHRONIC INTERSTITIAL CYSTITIS	0	0	0	0	0	0	0	0.142857142857143	0	0	0	0	0	0	0	0	0	0	0	0	0	0	0	0	0.142857142857143	0	0	0	0.142857142857143	0	0	0	0	0	0	0	0	0	0	0	0	0	0	0	0	0	0	0	0
CHRONIC OBSTRUCTIVE AIRWAY DISEASE	0	0	0	0	0	0	0	0	0	0	0	0	0	0	0	0	0	0	0	0	0	0	0	0	0	0	0	0	0	0	0	0.166666666666667	0	0	0	0	0	0	0	0	0	0	0	0	0	0	0	0	0
CHRONIC REJECTION OF RENAL TRANSPLANT	0	0	0	0	0	0	0	0.166666666666667	0	0	0	0	0	0	0	0	0	0	0.166666666666667	0	0	0	0	0	0	0	0	0	0	0	0	0	0	0	0	0.166666666666667	0.166666666666667	0.166666666666667	0.166666666666667	0.166666666666667	0.166666666666667	0.166666666666667	0.166666666666667	0.166666666666667	0.166666666666667	0.166666666666667	0.166666666666667	0.166666666666667	0.166666666666667
CHRONIC SIMPLE GLAUCOMA	0	0	0	0	0	0	0	0	0	0	0	0	0	0	0	0	0	0	0	0	0	0	0	0	0	0	0	0	0	0	0	0	0	0	0	0	0	0	0	0	0	0	0	0	0	0	0	0	0
CICATRIX	0	0	0	0	0	0	0	0	0	0	0	0	0	0	0.142857142857143	0	0	0	0	0	0	0.285714285714286	0	0	0	0	0	0	0.142857142857143	0	0	0	0	0	0	0	0	0	0	0	0	0	0.142857142857143	0	0	0	0	0	0
CIRCULATORY SYSTEM DISEASE	0	0	0	0	0	0	0	0	0	0	0	0	0	0	0	0	0	0	0	0	0	0	0	0	0	0	0	0	0	0	0	0	0	0	0	0	0	0	0	0	0	0	0	0	0	0	0	0	0
CLEFT LIP	0	0	0	0	0	0	0	0	0	0	0	0	0	0	0	0	0	1	1	1	1	1	0	0	0	0	0	0	0	0	0	0	0	0	0	0	0	0	0	0	0	0	0	0	0	0	0	0	0
CLEFT LIP AND/OR PALATE WITH MUCOUS CYSTS OF LOWER LIP	0	0.125	0	0	0	0	0	0.125	0	0	0.125	0.125	0.125	0.125	0.125	0.125	0.125	0.125	0.125	0.125	0.125	0.125	0.125	0.125	0.125	0.125	0.125	0.125	0.125	0.125	0.125	0.125	0.125	0.125	0.125	0.125	0.125	0.125	0.125	0.125	0.125	0	0	0	0	0	0	0	0
CLEFT PALATE	0	0	0	0	0	0.5	0	0	0	0	0	0	0	0	0.5	0	0	0	0	0	0	0	0	0	0	0	0	0	0	0	0	0	0	0	0	0	0	0	0	0	0	0	0	0	0	0	0	0	0
COATS SYNDROME	0	0	0	0	0	0	0	0	0	0	0	0	0	0	0	0	0	0	0	0	0	0	0	0	0	0	0	0	0	0	0	0	0	0	0	0	0	0	0	0	0	0	0	0	0	0	0	0	0
COCCIDIOSIS	0	0	0	0	0	0	0	0	0	0	0	0	0	0	0	0	0	0	1	0	0	0	0	0	0	0	0	0	0	0	0	0	0	0	0	0	0	0	0	0	0	0	0	0	0	0	0	0	0
COFFIN-LOWRY SYNDROME	0	0	0	0	0	0	0	0	0	0	0	0	0	0	0	0	0	0	0	0	0	0	0	0	0	0	0	0	0	0	0	0	0	0	0	0	0	0	0	0	0	0	0	0	0	0	0	0	0
COGNITIVE DISTURBANCE	0	0	0	0	0	0	0	0	0	0	0	0	0	0	0	0	0	0	0	0	0	0	0	0	0	0	0	0	0	0	0	0	0	0	0	0.125	0	0	0	0	0	0	0	0	0	0	0	0	0
COLON CARCINOMA	0	0	0	0	0	0	0	0	0	0	0	0	0	0	0	0	0	0	0	0	0	0.142857142857143	0.142857142857143	0.142857142857143	0.142857142857143	0.142857142857143	0.142857142857143	0.142857142857143	0.285714285714286	0.142857142857143	0.142857142857143	0.142857142857143	0.142857142857143	0.142857142857143	0.142857142857143	0.142857142857143	0	0	0	0	0	0	0.285714285714286	0	0	0	0	0	0
COLONIC DISEASE	0	0	0	0	0	0	0	0	0	0	0	0	0	0	0	0	0	0	0	0	0	0	0.2	0	0	0	0	0	0	0	0	0	0	0	0	0	0	0	0	0	0	0	0.4	0.2	0.2	0.2	0.2	0.2	0.2
COLONIC NEOPLASMS	0	0	0	0	0	0	0	0	0	0	0	0	0	0	0	0	0	0	0	0	0	0	0	0	0	0	0	0	0.25	0	0	0	0	0	0	0.5	0	0	0	0	0	0	0	0	0	0	0	0	0
COLORECTAL CANCER	0	0	0	0	0	0	0	0	0	0	0	0	0	0	0	0	0	0	0	0	0	0	0	0	0	0	0	0	0	0	0	0	0	0	0	0	0	0	0	0	0	0	0	0	0	0	0	0	0
COLORECTAL NEOPLASMS	0	0	0	0	0	0	0	0	0	0	0	0	0	0	0	0	0	0	0	0	0	0	0	0	0	0	0	0	0	0	0	0	0	0	0	0	0	0	0	0	0	0	0	0	0	0	0	0	0
COMMON COLD	0	0	0	0	0	0	0	0	0	0	0	0	0	0	0	0	0	0	0	0	0	0	0	0	0	0	0	0	0	0	0	0.2	0	0	0	0	0	0	0	0	0	0	0	0	0	0	0	0	0
COMPLETE HEARING LOSS	0	0	0	0	0	0	0	0	0	0	0	0	0	0	0	0	0	0	0	0	0	0	0	0	0	0	0	0	0	0	0	0	0	0	0	0	0	0	0	0	0	0	0	0	0	0	0	0	0
COMPLEX REGIONAL PAIN SYNDROMES	0	0	0	0	0	0	0	1	0	0	0	0	0	0	0	0	0	0	0	0	0	0	0	0	0	0	0	0	0	0	0	0	0	0	0	0	0	0	0	0	0	0	0	0	0	0	0	0	0
CONDUCTIVE HEARING LOSS	0	0	0	0	0	0	0	0	0	0	0	0	0	0	0	0	0	0	0	0	0	1	0	0	0	0	0	0	0	0	0	0	0	0	0	0	0	0	0	0	0	0	0	0	0	0	0	0	0
CONFUSION	0	0	0	0	0	0	0	0	0	0	0	0	0	0	0	0	0	0	0	0	0	0	0	0	0	0	0	0	0	0	0	0	0	0	0	0	0	0	0	0	0	0	0	0	0	0	0	0	0
CONGENITAL CATARACT	0	0	0	0	0	0	0	0	0	0	0	0	0	0	0	0	0	0	0	0	0	0	0	0	0	0	0	0	0	0	0	0	0	0	0	0	0	0	0	0	0	0	0.5	0	0	0	0	0	0
CONGENITAL CHROMOSOMAL DISEASE	0	0	0	0	0	1	0	0	0	0	0	0	0	0	0	0	0	0	0	0	0	0	0	0	0	0	0	0	0	0	0	0	0	0	0	0	0	0	0	0	0	0	0	0	0	0	0	0	0
CONGENITAL DIVERTICULUM OF PHARYNX	0	0	0	0	0	0	0	0	0	0	0	1	0	0	0	0	0	0	0	0	0	0	0	0	0	0	0	0	0	0	0	0	0	0	0	0	0	0	0	0	0	0	0	0	0	0	0	0	0
CONGENITAL ICHTHYOSIS	0	0	0	0	0	0	0	0	0	0	0	0	0	0	0	0	0	0	0	0	0	0	0	0	0	0	0	0	0.333333333333333	0	0	0	0	0	0	0	0	0	0	0	0	0	0.333333333333333	0	0	0	0	0	0
CONGENITAL MEGACOLON	0	0	0	0	0	0.5	0	0	0	0	0	0	0	0	0	0	0	0	0	0	0	0.5	0.5	0.5	0.5	0.5	0.5	0.5	0.5	0.5	0.5	0.5	0.5	0.5	0.5	0.5	0.5	0.5	0.5	0.5	0.5	0.5	0.5	0.5	0.5	0.5	0.5	0.5	0.5
CONGENITAL NEUROLOGIC ANOMALIE	0	0	0	0	0	0	0	0	0	0	0	0	0	0	0	0	0	0	0	0	0	1	0	0	0	0	0	0	0	0	0	0	0	0	0	0	0	0	0	0	0	0	0	0	0	0	0	0	0
CONGESTIVE HEART FAILURE	0	0	0	0	0	0	0	0	0	0	0	0	0	0	0	0	0	0	0	0	0	0	0	0	0	0	0	0	0	0	0	0	0	0	0	0	0	0	0	0	0	0	0	0	0	0	0	0	0
CONJUNCTIVAL DISEASE	0	0	0	0	0	0	0	0	0	0	0	0	0	0	0	0	0	0	0	0	0	0	0	0	0	0	0	0	0	0	0	0	0	0	0	0	0	0	0	0	0	0	0.5	0.5	0.5	0.5	0.5	0.5	0.5
CONNECTIVE TISSUE DISEASE	0	0	0	0	0	0	0	0	0	0	0	0	0	0	0	0	0	0	0	0	0	0	0	0	0	0	0	0	0	0	0	0	0	0	0	0	0	0	0	0	0	0	0	0	0	0	0	0	0
CONSTIPATION	0	0	0	0	0	0	0	0	0	0	0	0	0	0	0	0	0	0	0	0	0	0	0	0	0	0	0	0	0	0	0	0	0	0	0	0	0	0	0	0	0	0	0	0	0	0	0	0	0
CONSTRICTING BANDS CONGENITAL	0	0	0.2	0	0	0	0	0.2	0.2	0.2	0.2	0.2	0.2	0.2	0.2	0.2	0.2	0.2	0.2	0.2	0.2	0.2	0.2	0.2	0.2	0.2	0	0	0.2	0	0	0	0	0	0	0	0	0	0	0	0	0	0.2	0.2	0.2	0.2	0.2	0.2	0.2
CONTACT DERMATITIS	0	0	0	1	0	0	0	0	0	0	0	0	0	0	0	0	0	0	0	0	0	0	0	0	0	0	0	0	0	0	0	0	0	0	0	0	0	0	0	0	0	0	0	0	0	0	0	0	0
CONTACT HYPERSENSITIVITY	0	0	0	0	0	0	0	0	0	0	0	0	0	0	0	0	0	0	0	0	0	0	0	0	0	0	0	0	0	0	0	0	0	0	0	1	0	0	0	0	0	0	0	0	0	0	0	0	0
CONTAGIOUS PUSTULAR DERMATITIS	0	0	0	0	0	0.333333333333333	0	0	0	0	0	0	0	0	0	0	0	0	0	0	0	0	0	0	0	0	0	0	0.333333333333333	0	0	0	0	0	0	0	0	0	0	0	0	0	0.333333333333333	0	0	0	0	0	0
CONTRACTURE	0	0	0	0	0	0	0	0	0	0	0	0	0	0	0	0	0	0	0	0	0	1	1	1	1	1	1	1	1	0	0	0	0	0	0	0	0	0	0	0	0	0	0	0	0	0	0	0	0
CORN OF TOE	0	0.0454545454545455	0.0454545454545455	0.0454545454545455	0.0454545454545455	0.0454545454545455	0	0	0	0	0	0.0454545454545455	0	0	0	0	0	0	0.0454545454545455	0	0	0.136363636363636	0	0	0	0	0	0	0.0909090909090909	0.0454545454545455	0.0454545454545455	0.0454545454545455	0.0454545454545455	0.0454545454545455	0.0454545454545455	0.0909090909090909	0.0909090909090909	0.0909090909090909	0.0909090909090909	0.0909090909090909	0.0909090909090909	0.0909090909090909	0.181818181818182	0.0454545454545455	0.0454545454545455	0.0454545454545455	0.0454545454545455	0.0454545454545455	0.0454545454545455
CORNEAL DISEASE	0	0	0	0	0	0	0	0.125	0	0	0	0	0	0	0	0	0	0	0	0	0	0	0	0	0	0	0	0	0.25	0.125	0.25	0.125	0.125	0.125	0.125	0.25	0.25	0.25	0.25	0.25	0.25	0.25	0.375	0.25	0.25	0.25	0.25	0.25	0.25
CORNEAL ENDOTHELIUM	0	0	0	0	0	0	0	0	0	0	0	0	0	0	0	0	0	0	0	0	0	0	0	0	0	0	0	0	0	0	0	0	0	0	0	0	0	0	0	0	0	0	0	0	0	0	0	0	0
CORNEAL OPACITY	0	0	0	0	0	0	0	0	0	0	0	0	0	0	0	0	0	0	0	0	0	0	0	0	0	0	0	0	0	0	0	0	0	0	0	0	0	0	0	0	0	0	0	0	0	0	0	0	0
CORNEAL PANNUS	0	0	0	0	0	0	0	0	0	0	0	0	0	0	0	0	0	0	0	0	0	0	0	0	0	0	0	0	0	0	0	0	0	0	0	0	0	0	0	0	0	0	0	0	0	0	0	0	0
CORNEAL STROMA	0	0	0	0	0	0	0	0	0	0	0	0	0	0	0	0	0	0	0	0	0	0	0	0	0	0	0	0	0	0	0	0	0	0	0	0.25	0.25	0.25	0.25	0.25	0.25	0.25	0.5	0.25	0.25	0.25	0.25	0.25	0.25
CORONARY ARTERIOSCLEROSIS	0	0	0	0	0	0	0	0	0	0	0	0	0	0	0	0	0	0	0	0	0	0	0	0	0	0	0	0	0	0	0	0	0	0	0	0.25	0.25	0.25	0.25	0.25	0.25	0.25	0.75	0	0	0	0	0	0
CORONARY HEART DISEASE	0	0	0	0	0	0	0	0	0	0	0	0	0	0	0	0	0	0	0	0	0	0	0	0	0	0	0	0	0	0	0	0	0	0	0	0.25	0.25	0.25	0.25	0.25	0.25	0.25	1	0	0	0	0	0	0
CORTICAL LAMELLAR OR ZONULAR NONSENILE CATARACT	0	0	0	0	0	0	0	0	0	0	0	0	0	0	0	0	0	0	0	0	0	0	0	0	0	0	0	0	0	0	0	0	0	0	0	0	0	0	0	0	0	0	0	0	0	0	0	0	0
CORTICAL THYMOMA	0	0	0	0	0	0	0	0	0	0	0	0	0	0	0	0	0	0	0	0	0	0	0	0	0	0	0	0	0	0	0	0	0	0	0	0	0	0	0	0	0	0	0	0	0	0	0	0	0
CRANIOMANDIBULAR DISORDER	0	0	0	0	0	0	0	0	0	0	0	0	0	0	0	0	0	0	0	0	0	0	0	0	0	0	0	0	0	0	0	0	0	0	0	0	0	0	0	0	0	0	0	0	0	0	0	0	0
CRANIOSYNOSTOSIS	0	0	0	0	0	0	0	0.5	0.5	0.5	0.5	0.5	0.5	0.5	0.5	0.5	0.5	0.5	0.5	0.5	0.5	0.5	0.5	0.5	0.5	0.5	0.5	0.5	0.5	0.5	0.5	0.5	0.5	0.5	0.5	0.5	0.5	0.5	0.5	0.5	0.5	0.5	0.5	0.5	0.5	0.5	0.5	0.5	0.5
CREUTZFELDT-JAKOB SYNDROME	0	1	1	0	0	0	0	0	0	0	0	0	0	0	0	0	0	0	0	0	0	0	0	0	0	0	0	0	0	0	0	0	0	0	0	0	0	0	0	0	0	0	0	0	0	0	0	0	0
CRYOGLOBULINEMIA	0	0	0	0	0	0	0	0	0	0	0	0	0	0	0	0	0	0	0	0	0	0	0	0	0	0	0	0	0	0	0	0	0	0	0	0	0	0	0	0	0	0	0	0	0	0	0	0	0
CRYPTORCHIDISM	0	0	0	0	0	0	0	0	0	0	0	0	0	0	0	0	0	0	0	0	0	0.125	0.125	0.125	0.125	0.125	0.125	0.125	0.125	0.125	0.125	0.125	0.125	0.125	0.125	0.125	0.125	0.125	0.125	0.125	0.125	0.125	0.125	0.125	0.125	0.125	0.125	0.125	0.125
CRYPTOSPORIDIOSIS	0	0	0	0	0	0	0	0	0	0	0	0	0	0	0	0	0	0	0	0	0	0	0	0	0	0	0	0	0	0	0	0	0	0	0	0	0	0	0	0	1	0	0	0	0	0	0	0	0
CUTANEOUS MASTOCYTOSIS	0	0	0	0	0	0	0	0	0	0	0.166666666666667	0	0	0	0	0	0	0	0	0	0	0	0	0	0	0	0	0	0	0	0	0	0	0	0	0	0	0	0	0	0	0	0.166666666666667	0	0	0	0	0	0
CYSTIC FIBROSIS	0	0	0	0	0.2	0	0	0	0	0	0	0	0	0	0.2	0	0	0	0	0	0	0	0	0	0	0	0	0	0.2	0	0	0	0	0	0	0	0	0	0	0	0	0	0	0	0	0	0	0	0
CYSTIC HYPERPLASIA OF ENDOMETRIUM	0	0	0	0	0	0	0	0	0	0	0	0	0	0	0	0	0	0	0	0	0	0	0	0	0	0	0	0	0	0	0	0	0	0	0	0	0	0	0	0	0	0	0	0	0	0	0	0	0
CYSTIC KIDNEY	0	0	0	0	0	0	0	0	0	0	0	0	0	0	0	0	0	0	0	0	0	0	0	0	0	0	0	0	0.333333333333333	0	0	0	0	0	0	0	0	0	0	0	0	0	0	0	0	0	0	0	0
CYSTINOSIS	0	0	0	0	0	0	0	0	0	0	0	0	0	0	0	0	0	0	0	0	0	0	0	0	0	0	0	0	0	0	0	0	0	0	0	0	0	0	0	0	0	0	0	0	0	0	0	0	0
CYSTINURIA	0	0	0	0	0	0	0	0	0	0	0	0	0	0	0	0	0	0	0	0	0	0	0	0	0	0	0	0	0	0	0	0	0	0	0	0	0	0	0	0	0	0	0	0	0	0	0	0	0
CYSTITIS	0	0	0	0	0	0	0	0	0	0	0	0	0	0	0	0	0	0	0	0	0	0	0	0	0	0	0	0	0	0	0	0	0	0	0	0	0	0	0	0	0	0	0	0	0	0	0	0	0
CYSTS	0	0	0	0	0	0.0606060606060606	0.0303030303030303	0.0606060606060606	0	0	0.0303030303030303	0	0	0	0	0	0	0	0.0303030303030303	0.0303030303030303	0	0.121212121212121	0.0303030303030303	0.0303030303030303	0.0303030303030303	0.0303030303030303	0.0303030303030303	0.0303030303030303	0.0909090909090909	0.0606060606060606	0.0606060606060606	0.0606060606060606	0.0606060606060606	0.0606060606060606	0.0606060606060606	0.181818181818182	0.121212121212121	0.121212121212121	0.121212121212121	0.121212121212121	0.121212121212121	0.121212121212121	0.212121212121212	0.0909090909090909	0.0909090909090909	0.0909090909090909	0.0909090909090909	0.0909090909090909	0.0909090909090909
CYTOCHROME-C OXIDASE DEFICIENCY	0	0	0	0	0	0	0	0	0	0	0	0	0	0	0	0	0	0	0	0	0	0	0	1	1	1	1	1	1	1	1	1	1	1	1	1	1	1	1	1	1	1	1	1	1	1	1	1	1
CYTOMEGALOVIRUS INFECTION	0	0	0	0	0	0	0	0	0	0	0	0	0.125	0	0	0	0	0	0	0	0	0.25	0	0	0	0	0	0	0.25	0.125	0.125	0.125	0.125	0.125	0.125	0.125	0.125	0.125	0.125	0.125	0.125	0.125	0.25	0	0	0	0	0	0
DACRYOADENITIS	0	0	0	0	0	0	0	0	0	0	0	0	0	0	0	0	0	0	0	0	0	0	0	0	0	0	0	0	0	0	0	0	0	0	0	0	0	0	0	0	0	0	0	0	0	0	0	0	0
DEAFNESS	0	0	0	0	0	0	0	0	0	0	0	0	0	0	0.285714285714286	0	0.142857142857143	0	0	0	0	0.142857142857143	0	0	0	0	0	0	0	0	0	0	0	0	0	0	0	0	0	0	0	0	0	0	0	0	0	0	0
DECAPITATION	0	0	0	0	0	0	0	0	0	0	0	0	0	0	0	0	0	0	0	0	0	0	0	0	0	0	0	0	0.333333333333333	0	0	0	0	0	0	0	0	0	0	0	0	0	0	0	0	0	0	0	0
DEFICIENCY ANEMIAS	0	0	0	0	0	0	0	0	0	0	0	0	0	0	0	0	0	0	0	0	0	0	0	0	0	0	0	0	0	0	0	0	0	0	0	0	0	0	0	0	0	0	0	0	0	0	0	0	0
DEFORMITY	0	0	0	0	0	0	0	0	0	0	0	0	0	0	0	0	0	0	0	0	0	0	0	0	0	0	0	0	0	0	0	0	0	0	0	0	0	0	0	0	0	0	0	0	0	0	0	0	0
DEGENERATIVE DISEASE	0	0	0	0	0	0	0	0	0	0	0	0	0	0	0	0	0	0	0	0	0	0	0	0	0	0	0	0	1	0	0	0	0	0	0	0	0	0	0	0	0	0	0	0	0	0	0	0	0
DEGENERATIVE POLYARTHRITIS	0	0	0	0	0	0	0	0	0	0	0	0	0	0	0	0	0	0	0	0	0	0	0	0	0	0	0	0	0	0	0	0	0	0	0	0	0	0	0	0	0	0	0	0	0	0	0	0	0
DEHYDRATION	0	0	0	0	0	0	0.25	0	0	0	0	0	0	0	0.25	0	0	0	0	0	0	0	0	0	0	0	0	0	0	0	0	0	0	0	0	0.25	0.25	0.25	0.25	0.25	0.25	0.25	0.5	0.5	0.5	0.5	0.5	0.5	0.5
DELAYED HYPERSENSITIVITY	0	0.25	0.25	0.25	0	0	0	0	0	0	0	0	0	0	0	0	0	0	0	0	0	0	0	0	0	0	0	0	0.25	0	0	0	0	0	0	0	0	0	0	0	0	0	0	0	0	0	0	0	0
DEMENTIA	0	0	0	0	0	0	0	0	0	0	0	0	0	0	0	0	0	0	0	0	0	0	0	0	0	0	0	0	0	0	0	0	0	0	0	0	0	0	0	0	0	0	0	0	0	0	0	0	0
DEMYELINATING DISEASE	0	0	0.166666666666667	0	0	0	0	0	0	0	0	0	0	0	0	0	0	0.166666666666667	0	0	0	0	0	0	0	0	0	0	0.333333333333333	0	0	0	0	0	0	0	0	0	0	0	0	0	0	0	0	0	0	0	0
DEMYELINATING DISEASE OF CENTRAL NERVOUS SYSTEM	0	0	0	0	0	0	0	0	0	0	0	0	0	0	0	0	0	0	0	0	0	0	0	0	0	0	0	0	1	0	0	0	0	0	0	0	0	0	0	0	0	0	0	0	0	0	0	0	0
DEMYELINATING POLYNEUROPATHY	0	0	0	0	0	0	0	0	0	0	0	0	0	0	0	0	0	0	0	0	0	0	0	0	0	0	0	0	0	0	0	0	0	0	0	0	0	0	0	0	0	0	0	0	0	0	0	0	0
DENGUE DISEASE	0	0	0	0	0	0	0.333333333333333	0	0	0	0	0	0	0	0	0	0	0	0	0	0	0.333333333333333	0	0	0	0	0	0	0	0	0	0	0	0	0	0	0	0	0	0	0	0	0.333333333333333	0	0	0	0	0	0
DENGUE SHOCK SYNDROME	0	0	0	0	0	0	0	0	0	0	0	0	0	0	0	0	0	0	0	0	0	0	0	0	0	0	0	0	0	0	0	0	0	0	0	0.1	0	0	0	0	0	0	0.3	0.1	0.1	0.1	0.1	0.1	0.1
DENTAL CARIES	0	0	0	0	0	0	0	0	0	0	0	0	0	0	0	0	0	0	0	0	0	0.666666666666667	0	0	0	0	0	0	0.333333333333333	0	0	0	0	0	0	0	0	0	0	0	0	0	0	0	0	0	0	0	0
DENTAL PLAQUE	0	0.142857142857143	0	0	0	0	0	0	0.142857142857143	0	0	0	0	0	0	0	0	0	0	0	0	0.142857142857143	0	0	0	0	0	0	0.142857142857143	0.142857142857143	0.142857142857143	0.142857142857143	0.142857142857143	0.142857142857143	0.142857142857143	0.142857142857143	0.142857142857143	0.142857142857143	0.142857142857143	0.142857142857143	0.142857142857143	0.142857142857143	0.142857142857143	0	0	0	0	0	0
DEPENDENCE	0	0	0	0	0	0	0	0	0	0	0	0	0	0	0	0	0	0	0	0	0	0	0	0	0	0	0	0	0	0	0	0	0	0	0	0	0	0	0	0	0	0	0	0	0	0	0	0	0
DERMATITIS	0	0	0	0	0	0	0	0	0.0833333333333333	0.0833333333333333	0.0833333333333333	0.0833333333333333	0.0833333333333333	0.0833333333333333	0.0833333333333333	0.0833333333333333	0.0833333333333333	0.0833333333333333	0.0833333333333333	0.0833333333333333	0.0833333333333333	0.0833333333333333	0.0833333333333333	0.0833333333333333	0.0833333333333333	0.0833333333333333	0.0833333333333333	0.0833333333333333	0.166666666666667	0	0	0	0	0	0	0.166666666666667	0	0	0	0	0	0	0.0833333333333333	0	0	0	0	0	0
DESMOPLASTIC INFANTILE ASTROCYTOMA	0	0	0	0	0	0	0	0	0	0	0	0	0	0	0	0	0	0	0	0	0	0	0	0	0	0	0	0	0	0	0	0	0	0	0	0	0	0	0	0	0	0	0	0	0	0	0	0	0
DESQUAMATIVE INTERSTITIAL PNEUMONIA	0	0	0	0	0	0	0	0	0	0	0	0	0	0	0	0	0	0	0	0	0	0	0	0	0	0	0	0	0	0	0	0	0	0	0	0	0	0	0	0	0	0	0	0	0	0	0	0	0
DIABETES GESTATIONAL	0	0	0	0	0	0	0	0	0	0	0	0	0	0	0	0	0	0	0	0	0	0	0	0	0	0	0	0	0	0	0	0	0	0	0	0	0	0	0	0	0	0	0.333333333333333	0.333333333333333	0.333333333333333	0.333333333333333	0.333333333333333	0.333333333333333	0.333333333333333
DIABETES MELLITUS	0	0	0	0	0.004149377593361	0	0	0.00829875518672199	0.00829875518672199	0.00829875518672199	0.00829875518672199	0.004149377593361	0.004149377593361	0.004149377593361	0.04149377593361	0.024896265560166	0.024896265560166	0.024896265560166	0.024896265560166	0.024896265560166	0.024896265560166	0.107883817427386	0.0622406639004149	0.0622406639004149	0.0622406639004149	0.0622406639004149	0.0622406639004149	0.0580912863070539	0.161825726141079	0.0580912863070539	0.0580912863070539	0.0580912863070539	0.0622406639004149	0.0580912863070539	0.0580912863070539	0.107883817427386	0.0746887966804979	0.0746887966804979	0.0746887966804979	0.0746887966804979	0.0788381742738589	0.0788381742738589	0.170124481327801	0.107883817427386	0.107883817427386	0.107883817427386	0.107883817427386	0.107883817427386	0.107883817427386
DIABETES MELLITUS SYNDROME IN NEWBORN INFANT	0	0	0	0	0	0	0	0	0	0	0	0	0	0	0	0	0	0	0	0	0	0	1	1	1	1	1	0	0	0	0	0	0	0	0	0	0	0	0	0	0	0	0	0	0	0	0	0	0
DIABETIC AUTONOMIC NEUROPATHY	0	0	0	0	0	0	0	0	0	0	0	0	0	0	0	0	0	0	0	0	0	1	1	1	1	1	1	1	1	0	0	0	0	0	0	0	0	0	0	0	0	0	0	0	0	0	0	0	0
DIABETIC NEPHROPATHY	0	0	0	0	0	0	0	0	0	0	0	0	0	0	0	0	0	0	0	0	0	0	0	0	0	0	0	0	0	0	0	0	0	0	0	0	0	0	0	0	0	0	0.136363636363636	0.0454545454545455	0.0454545454545455	0.0454545454545455	0.0454545454545455	0.0454545454545455	0.0454545454545455
DIABETIC NEUROPATHIES	0	0	0	0	0	0	0	0	0	0	0	0	0	0	0	0	0	0	0	0	0	0	0	0	0	0	0	0	0	0	0	0	0	0	0	0	0	0	0	0	0	0	0	0	0	0	0	0	0
DIABETIC RETINOPATHY	0	0	0	0	0	0	0	0	0	0	0	0	0	0	0	0	0	0	0	0	0	0	0	0	0	0	0	0	0	0	0	0	0	0	0	0	0	0	0	0	0	0	0	0	0	0	0	0	0
DIARRHEA	0	0	0	0.0588235294117647	0.117647058823529	0.235294117647059	0.235294117647059	0.117647058823529	0.117647058823529	0.235294117647059	0.352941176470588	0.0588235294117647	0.0588235294117647	0.0588235294117647	0.0588235294117647	0.0588235294117647	0.0588235294117647	0.0588235294117647	0	0	0	0.0588235294117647	0	0	0	0	0	0	0.0588235294117647	0	0	0	0	0	0	0	0	0	0	0	0	0	0	0	0	0	0	0	0
DIASTROPHIC DYSPLASIA	0	0	0	0	0	0	0	0	0	0	0	0	0	0	0	0	0	0	0	0	0	0	0	0	0	0	0	0	0.5	0	0	0	0	0	0	0	0	0	0	0	0	0	0	0	0	0	0	0	0
DIFFUSE IDIOPATHIC SKELETAL HYPEROSTOSIS	0	0	0	0	0	0	0	0	0	0	0	0	0	0	0.333333333333333	0.333333333333333	0.333333333333333	0.333333333333333	0.333333333333333	0	0	0.333333333333333	0.333333333333333	0.333333333333333	0.333333333333333	0.333333333333333	0.333333333333333	0.333333333333333	0.333333333333333	0	0	0	0	0	0	0	0	0	0	0	0	0	0	0	0	0	0	0	0
DIPHTHERIA	0	0	0	0	0	0	0	0	0	0	0	0	0	0	0	0	0	0	0	0	0	0	0	0	0	0	0	0	0	0	0	0	0	0	0	0	0	0	0	0	0	0	0	0	0	0	0	0	0
DISEASE	0	0	0	0	0	0	0	0	0	0	0	0	0	0	0	0	0	0	0	0	0	0	0	0	0	0	0	0	0	0	0	0	0	0	0	0	0	0	0	0	0	0	0	0	0	0	0	0	0
DISEASE BY INFECTIOUS AGENT	0	0.0409090909090909	0.0409090909090909	0.0318181818181818	0.0409090909090909	0.05	0.0454545454545455	0.0636363636363636	0.0318181818181818	0.0363636363636364	0.0590909090909091	0.0272727272727273	0.0454545454545455	0.0318181818181818	0.0636363636363636	0.0227272727272727	0.0272727272727273	0.0227272727272727	0.0227272727272727	0.0227272727272727	0.0181818181818182	0.0818181818181818	0.0227272727272727	0.0227272727272727	0.0227272727272727	0.0272727272727273	0.0272727272727273	0.0272727272727273	0.118181818181818	0.0318181818181818	0.0318181818181818	0.0318181818181818	0.0318181818181818	0.0318181818181818	0.0272727272727273	0.0454545454545455	0.0181818181818182	0.0181818181818182	0.0181818181818182	0.0181818181818182	0.0318181818181818	0.0181818181818182	0.168181818181818	0.0590909090909091	0.0590909090909091	0.0636363636363636	0.0590909090909091	0.0590909090909091	0.0590909090909091
DISEASE OF CAPILLARIES	0	0	0	0	0	0	0	0	0	0	0.2	0	0	0	0	0	0	0	0	0	0	0	0	0	0	0	0	0	0	0	0.2	0	0	0	0	0	0	0	0	0	0	0	0	0	0	0	0	0	0
DISEASE OF DIAPHRAGM	0	0	0	0	0	0	0	0	0	0	0	0	0	0	0	0	0.125	0	0.125	0.125	0.125	0.125	0.125	0.125	0.125	0.125	0.125	0.125	0.5	0.25	0.25	0.25	0.25	0.25	0.25	0.25	0.25	0.25	0.25	0.25	0.25	0.25	0.25	0.25	0.125	0.125	0.125	0.125	0.125
DISEASE OF LYMPOID SYSTEM	0	0	0	0	0	0	0	0	0	0	0	0	0	0	0	0	0	0	0	0	0	0	0	0	0	0	0	0	0	0	0	0	0	0	0	0	0	0	0	0	0	0	0.25	0.25	0.25	0.25	0.25	0.25	0.25
DISEASE OF METABOLISM	0	0	0	0	0	0	0	0	0	0	0	0	0	0	0	0	0	0	0	0	0	0.333333333333333	0	0	0	0	0	0	0.333333333333333	0.333333333333333	0.333333333333333	0.333333333333333	0.333333333333333	0.333333333333333	0.333333333333333	0.666666666666667	0.333333333333333	0.333333333333333	0.333333333333333	0.333333333333333	0.333333333333333	0.333333333333333	0.333333333333333	0.333333333333333	0.333333333333333	0.333333333333333	0.333333333333333	0.333333333333333	0.333333333333333
DISEASE OF PARATHYROID GLANDS	0	0	0	0	0	0.2	0	0	0	0	0.2	0.2	0	0	0	0	0	0	0	0	0	0	0	0	0	0	0	0	0.4	0.2	0.2	0.2	0.2	0.2	0.2	0.2	0.2	0.2	0.2	0.2	0.2	0.2	0.2	0.2	0.2	0.2	0.2	0.2	0.2
DISEASE OF THYMUS GLAND	0	0	0	0	0	0	0	0.285714285714286	0.142857142857143	0.142857142857143	0.142857142857143	0.142857142857143	0.142857142857143	0.142857142857143	0.142857142857143	0.142857142857143	0.285714285714286	0.142857142857143	0.142857142857143	0.142857142857143	0.142857142857143	0.142857142857143	0.142857142857143	0.142857142857143	0.142857142857143	0.142857142857143	0.142857142857143	0.142857142857143	0.142857142857143	0.142857142857143	0.142857142857143	0.142857142857143	0.142857142857143	0.142857142857143	0.142857142857143	0.142857142857143	0.142857142857143	0.142857142857143	0.142857142857143	0.142857142857143	0.142857142857143	0.142857142857143	0.142857142857143	0	0	0	0	0	0
DISORDER OF FATTY ACID OXIDATION	0	0	0	0	0	0	0	0	0	0	0	0	0	0	0	0	0	0	0	0	0	0	0	0	0	0	0	0	1	1	1	1	1	1	1	1	1	1	1	1	1	1	1	1	1	1	1	1	1
DISORDER OF MIDDLE EAR	0	0	0	0	0	0	0	0.25	0.25	0	0	0	0	0	0	0	0	0	0	0	0	0	0	0	0	0	0	0	0	0	0	0	0	0	0	0	0	0	0	0	0	0	0	0	0	0	0	0	0
DISORDER OF THE OPTIC NERVE	0	0	0	0	0	0	0	0	0	0	0	0	0	0	0.142857142857143	0	0	0	0	0	0	0.142857142857143	0	0	0	0	0.142857142857143	0.142857142857143	0.285714285714286	0.142857142857143	0.142857142857143	0.142857142857143	0.142857142857143	0.142857142857143	0.142857142857143	0.142857142857143	0.142857142857143	0.142857142857143	0.142857142857143	0.142857142857143	0.142857142857143	0.142857142857143	0.142857142857143	0.142857142857143	0.142857142857143	0.142857142857143	0.142857142857143	0.142857142857143	0.142857142857143
DISORDER OF URETER	0	0	0	0	0	0	0	0	0	0	0	0	0	0	0	0	0	0	0	0	0	0	0	0	0	0	0	0	0	0	0	0	0	0	0	0	0	0	0	0	0	0	0	0	0	0	0	0	0
DISSECTING ANEURYSM OF THE THORACIC AORTA	0	0	0	0	0	0	0	0	0	0	0	0	0	0	0	0	0	0	0	0	0	0	0	0	0	0	0	0	0.25	0	0	0	0	0	0	0	0	0	0	0	0	0	0	0	0	0	0	0	0
DNA DAMAGE	0	0	0	0	0	0	0	0	0	0	0.0454545454545455	0	0	0	0	0.0454545454545455	0	0	0	0	0	0	0	0	0	0	0	0	0.0909090909090909	0	0	0	0	0	0	0	0	0	0	0	0	0	0.0454545454545455	0.0454545454545455	0.0454545454545455	0.0909090909090909	0.0454545454545455	0.0454545454545455	0.0454545454545455
DNA FRAGMENTATION	0	0	0	0	0	0	0	0	0	0	0	0	0	0.1	0.1	0	0	0	0	0	0	0	0	0	0	0	0	0	0.1	0	0	0	0	0	0	0	0	0	0	0	0	0	0.2	0.1	0.1	0.1	0.1	0.1	0.1
DRUG ABSTINENCE SYNDROME OR SYMPTOM	0	0	0	0	0	0	0	0	0	0	0	0	0	0	0	0	0	0	0	0	0	0	0	0	0	0	0	0	0	0	0	0	0	0	0	0	0	0	0	0	0	0	0	0	0	0	0	0	0
DRUG TOXICITY	0	0	0	0	0	0	0	0	0	0	0	0	0	0	0	0	0	0	0	0	0	0	0	0	0	0	0	0	0	0	0	0	0	0	0	0	0	0	0	0	0	0	0	0	0	0	0	0	0
DUCTAL CARCINOMA	0	0	0	0	0	0	0	0	0	0	0	0	0	0	0	0	0	0	0	0	0	0	0	0	0	0	0	0	0	0	0	0	0	0	0	0	0	0	0	0	0	0	0	0	0	0	0	0	0
DURATION OF GESTATION	0	0	0	0	0	0	0	0	0	0	0	0	0	0	0	0	0	0	0	0	0	0	0	0	0	0	0	0	0	0	0	0	0	0	0.333333333333333	0.333333333333333	0	0	0	0	0	0	0	0	0	0	0	0	0
DWARFISM	0	0	0	0	0	0	0	0	0	0	0	0	0	0	0	0	0	0	0	0	0	0	0	0	0	0	0	0	0	0	0	0	0	0	0	0	0	0	0	0	0	0	0.5	0	0	0	0	0	0
DYSAUTONOMIA FAMILIAL	0	0	0	0	0	0	0	0	0	0	0	0	0	0	0	0	0	0	0	0	0	0	0	0	0	0	0	0	0.5	0.5	0.5	0.5	0.5	0.5	0.5	0.5	0.5	0.5	0.5	0.5	0.5	0.5	0.5	0	0	0	0	0	0
DYSENTERY	0	0	0	0	0	0	0	0	0	0	0	0	0	0	0	0	0	0	0	0	0	0	0	0	0	0	0	0	0	0	0	0	0	0	0	0	0	0	0	0	0	0	0	0	0	0	0	0	0
DYSKINETIC SYNDROME	0	0	0	0	0	0.5	0	0	0	0	0	0	0	0	0	0	0	0	0	0	0	0	0	0	0	0	0	0	0	0	0	0	0	0	0	0	0	0	0	0	0	0	0	0	0	0	0	0	0
DYSOSTOSES	0	0	0	0	0	0	0	0	0	0	0	0	0	0	0	0	0	0	0	0	0	0	0	0	0	0	0	0	0	0	0	0	0	0	0	0	0	0	0	0	0	0	0	0	0	0	0	0	0
DYSPNEA	0	0	0	0	0	0	0	0	0	0	0	0	0	0	0	0	0	0	0	0	0	0	0	0	0	0	0	0	0	0	0	0	0	0	0	0	0	0	0	0	0	0	0	0	0	0	0	0	0
EASTERN EQUINE ENCEPHALOMYELITIS	0	0	0	0	0	0	0	0	0	0	0	0	0	0	0	0	0	0	0	0	0	0	0	0	0	0	0	0	0	0	0	0	0	0	0	1	0	0	0	0	0	0	0	0	0	0	0	0	0
ECTODERMAL DYSPLASIA HIDROTIC	0	0	0	0	0	0	0	0	0	0	0	0	0	0	0	0	0	0	0	0	0	0	0	0	0	0	0	0	0	0	0	0	0	0	0	0	0	0	0	0	0	0	0	0	0	0	0	0	0
ECTODERMAL DYSPLASIA HYPOHIDROTIC	0	0	0	0	0	0	0	0	0	0	0	0	0	0	0	0	0	0	0	0	0	0	0	0	0	0	0	0	0	0	0	0	0	0	0	0	0	0	0	0	0	0	0	0	0	0	0	0	0
EHLERS-DANLOS SYNDROME	0	0	0	0	0	0	0	0	0	0	0	0	0	0	1	0	0	0	0	0	0	0	0	0	0	0	0	0	0	0	0	0	0	0	0	0	0	0	0	0	0	0	0	0	0	0	0	0	0
EMACIATION	0	0	0	0	0	0	0	0	0	0	0	0	0	0	0	0	0	0	0	0	0	0	0	0	0	0	0	0	0	0	0	0	0	0	0	0	0	0	0	0	0	0	0	0	0	0	0	0	0
EMBRYO LOSS	0	0	0	0	0	0	0	0	0	0	0	0	0	0	0	0	0	0	0	0	0	1	0	0	0	0	0	0	0	0	0	0	0	0	0	0	0	0	0	0	0	0	0	0	0	0	0	0	0
ENCEPHALITIS	0	0.0869565217391304	0.130434782608696	0	0	0	0	0	0	0	0	0	0	0	0.0869565217391304	0	0.0434782608695652	0	0	0	0	0.0869565217391304	0	0	0	0	0	0	0.217391304347826	0	0	0	0	0	0	0.0869565217391304	0.0434782608695652	0.0434782608695652	0.0434782608695652	0.0434782608695652	0.0434782608695652	0.0434782608695652	0.217391304347826	0.0434782608695652	0.0434782608695652	0.0434782608695652	0.0434782608695652	0.0434782608695652	0.0434782608695652
ENCEPHALOMYELITIS	0	0	0	0	0	0	0	0	0	0	0	0	0	0	0	0	0	0	0	0	0	0	0	0	0.2	0	0	0	0.2	0	0	0	0	0	0	0	0	0	0	0	0	0	0	0	0	0	0	0	0
ENCEPHALOPATHY	0	0	0	0	0	0	0	0.5	0	0	0	0	0	0	0	0	0	0	0	0	0	0	0	0	0	0	0	0	0	0	0	0	0	0	0	0	0	0	0	0	0	0	0	0	0	0	0	0	0
ENDOCRINE SYSTEM DISEASE	0	0	0	0	0	0	0	0	0	0	0	0	0	0	0	0	0	0	0	0	0	0	0.333333333333333	0.333333333333333	0.333333333333333	0.333333333333333	0.333333333333333	0	0	0	0	0	0	0	0	0	0	0	0	0	0	0	0	0	0	0	0	0	0
ENDOMETRIAL ADENOCARCINOMA	0	0	0	0	0	0	0	0	0	0	0	0	0	0	0	0	0	0	0	0	0	0	0	0	0	0	0	0	0	0	0	0	0	0	0	0	0	0	0	0	0	0	0	0	0	0	0	0	0
ENDOMETRIAL CARCINOMA	0	0	0	0	0	0	0	0	0	0	0	0	0	0	0	0	0	0	0	0	0	0	0	0	0	0	0	0	0.25	0	0	0	0	0	0	0	0	0	0	0	0	0	0	0	0	0	0	0	0
ENDOMETRIAL HYPERPLASIA	0	0	0	0	0	0	0	0	0	0	0	0	0	0	0	0	0	0	0	0	0	0	0	0	0	0	0	0	0	0	0	0	0	0	0	0	0	0	0	0	0	0	0	0	0	0	0	0	0
ENDOMETRIAL NEOPLASMS	0	0	0	0	0	0	0	0	0	0	0	0	0	0	0	0	0	0	0	0	0	0	0	0	0	0	0	0	0	0	0	0	0	0	0	0	0	0	0	0	0	0	0	0	0	0	0	0	0
ENDOMETRIOSIS	0	0	0	0	0	0	0	0	0	0	0	0	0	0	0	0	0	0	0	0	0	0	0	0	0	0	0	0	0	0	0	0	0	0	0	0	0	0	0	0	0	0	0	0	0	0	0	0	0
ENDOMETRIOSIS OF UTERUS	0	0.2	0.2	0.2	0.2	0.2	0.2	0	0	0	0	0	0	0	0	0	0	0	0	0	0	0.2	0	0	0	0	0	0	0	0	0	0	0	0	0	0	0	0	0	0	0	0	0	0	0	0	0	0	0
ENDOTOXEMIA	0	0	0	0	0	0	0	0	0	0	0	0	0	0	0	0	0	0	0	0	0	0	0	0	0	0	0	0	0	0	0	0	0	0	0	0	0	0	0	0	0	0	0	0	0	0	0	0	0
ENTEROBIASIS	0	0	0	0	0	0	0	0	0	0	0	0	0	0	0	0	0	0	0	0	0	0	0	0	0	0	0	0	0	0	0	0	0	0	0	1	0	0	0	0	0	0	0	0	0	0	0	0	0
ENTEROVIRUS INFECTION	0	0	0	0	0	0	0	0	0	0	0	0	0	0	0	0	0	0	0	0	0	0	0	0	0	0	0	0	0	0	0	0	0	0	0	0	0	0	0	0	0	0	0	0	0	0	0	0	0
ENTHESOPATHY	0	0	0	0	0	0	0	0	0	0	0	0	0	0	0	0	0	0	0	0	0	0	0	0	0	0	0	0	0	0	0	0	0	0	0	0	0	0	0	0	0	0	0	0	0	0	0	0	0
EOSINOPHILIA	0	0	0	0	0	0	0	0	0	0	0	0	0	0	0	0	0	0	0	0	0	0	0	0	0	0	0	0	0	0	0	0	0	0	0	0	0	0	0	0	0	0	1	1	1	1	1	1	1
EOSINOPHILIC ESOPHAGITIS	0	0	0	0	0	0	0	0	0.25	0	0	0	0	0	0	0	0	0	0	0	0	0	0	0	0	0	0	0	0	0	0	0	0	0	0	0	0	0	0	0	0	0	0.25	0	0	0	0	0	0
EPIDERMODYSPLASIA VERRUCIFORMIS	0	0	0	0	0	0	0	0	0	0	0	0	0	0	0	0	0	0	0	0	0	0	0	0	0	0	0	0	0	0	0	0	0	0	0	0	0	0	0	0	0	0	0	0	0	0	0	0	0
EPIDERMOLYSIS BULLOSA	0	0	0	0	0	0	0	0	0	0	0	0	0	0	0	0	0	0	0	0	0	0	0	0	0	0	0	0	0	0	0	0	0	0	0	0	0	0	0	0	0	0	0	0	0	0	0	0	0
EPIDERMOLYSIS BULLOSA DYSTROPHICA	0	0	0	0	0	0	0	0	0	0	0	0	0	0	0	0	0	0	0	0	0	0	0	0	0	0	0	0	0	0	0	0	0	0	0	0	0	0	0	0	0	0	0	0	0	0	0	0	0
EPILEPSY	0	0	0	0	0	0	0	0	0	0	0	0	0	0	0	0	0	0	0	0	0	0	0.166666666666667	0	0	0	0	0	0	0	0.166666666666667	0.166666666666667	0.166666666666667	0.166666666666667	0.166666666666667	0.333333333333333	0.333333333333333	0.333333333333333	0.333333333333333	0.333333333333333	0.333333333333333	0.333333333333333	0.333333333333333	0.333333333333333	0.333333333333333	0.333333333333333	0.333333333333333	0.333333333333333	0.333333333333333
EPITHELIAL OVARIAN CANCER	0	0	0	0	0	0	0	0	0	0	0	0	0	0	0	0	0	0	0	0	0	0	0	0	0	0	0	0	0	0	0	0	0	0	0	0.5	0.5	0.5	0.5	0.5	0.5	0.5	0.5	0	0	0	0	0	0
EPITHELIOMA	0	0	0	0	0	0	0	0	0	0	0	0	0	0	0	0	0	0	0	0	0	0	0	0	0	0	0	0	0	0	0	0	0	0	0	0	0	0	0	0	0	0	1	0	0	0	0	0	0
EQUINE ENCEPHALOMYELITIS	0	0	0	0	0	0	0	0	0	0	0	0	0	0	0	0	0	0	0	0	0	0	0	0	1	0	0	0	0	0	0	0	0	0	0	0	0	0	0	0	0	0	0	0	0	0	0	0	0
EQUINE INFECTIOUS ANEMIA	0	0	0	0	0	0	0	0	0	0	0	0	0	0	0	0	0	0	0	0	0	0	0	0	0	0	0	0	0	0	0	0	0	0	0	0	0	0	0	0	0	0	0	0	0	0	0	0	0
ESCHERICHIA COLI INFECTION	0	0	0	0	0	0	0	0	0	1	0	0	0	0	0	0	0	0	0	0	0	0	0	0	0	0	0	0	0	0	0	0	0	0	0	0	0	0	0	0	0	0	0	0	0	0	0	0	0
ESOPHAGEAL CARCINOMA	0	0	0	0	0	0	0	0	0	0	0	0	0	0	0	0	0	0	0	0	0	0	0	0	0	0	0	0	0	0	0	0	0	0	0	0	0	0	0	0	0	0	1	0	0	0	0	0	0
ESOPHAGEAL DISEASE	0	0	0	0	0.4	0	0	0	0.2	0.2	0.2	0.2	0	0	0	0	0	0	0	0	0	0	0	0	0	0	0	0	0	0	0	0	0	0	0	0	0	0	0	0	0	0	0.2	0.2	0.2	0.2	0.2	0.2	0.2
EWINGS SARCOMA	0	0	0	0	0	0	0	0	0.25	0	0	0.25	0	0	0	0	0	0	0	0	0	0	0	0	0	0	0	0	0	0	0	0	0	0	0	0	0	0	0	0	0	0	0	0	0	0	0	0	0
EWINGS SARCOMA-PRIMITIVE NEUROECTODERMAL TUMOR (PNET)	0	0	0	0	0	0	0	0	0	0	0	0	0	0	0	0	0	0	0	0	0	0	0	0	0	0	0	0	0	0	0	0	0	0	0	0	0	0	0	0	0	0	0	0	0	0	0	0	0
EXFOLIATION SYNDROME	0	0	0	0	0	0	0	0	0	0	0	0	0	0	0	0	0	0	0	0	0	0	0	0	0	0	0	0	0	0	0	0	0	0	0	0	0	0	0	0	0	0	0	0	0	0	0	0	0
EXOCRINE PANCREATIC INSUFFICIENCY	0	0	0	0	0	0	0	0	0	0	0	0	0	0	0	0	0	0	0	0	0	0	0	0	0	0	0	0	0	0	0	0	0	0	0	0	0	0	0	0	0	0	0	0	0	0	0	0	0
EXOPHTHALMOS	0	0	0	0	0	0	0	0	0	0	0	0	0	0	0	0	0	0	0	0	0	0	0	0	0	0	0	0	0	0	0	0	0	0	0	0	0	0	0	0	0	0	0	0	0	0	0	0	0
EXOSTOSES	0	0	0	0	0	0	0	0	0	0	0	0	0	0	0	0	0	0	0	0	0	0	0	0	0	0	0	0	0	0	0	0	0	0	0	0	0	0	0	0	0	0	0	0	0	0	0	0	0
EXPERIMENTAL AUTOIMMUNE ENCEPHALOMYELITIS	0	0	0	0	0	0	0	0	0	0	0	0	0	0	0	0	0	0	0	0	0	0.142857142857143	0.142857142857143	0.142857142857143	0.142857142857143	0.142857142857143	0.142857142857143	0.142857142857143	0.142857142857143	0	0	0	0	0	0	0	0	0	0	0	0	0	0.428571428571429	0.428571428571429	0.428571428571429	0.428571428571429	0.428571428571429	0.428571428571429	0.428571428571429
EXTRAOSSEOUS EWINGS SARCOMA-PRIMITIVE NEUROEPITHELIAL TUMOR	0	0	0	0	0	0	0	1	0	0	0	0	0	0	0	0	0	0	0	0	0	0	0	0	0	0	0	0	0	0	0	0	0	0	0	0	0	0	0	0	0	0	0	0	0	0	0	0	0
EXTRASKELETAL MYXOID CHONDROSARCOMA	0	0	0	0	0	0	0	0	0	0	0	0	0	0	0	0	0	0	0	0	0	0	0	0	0	0	0	0	0	0	0	0	0	0	0	0	0	0	0	0	0	0	0	0	0	0	0	0	0
EXTRINSIC ALLERGIC ALVEOLITIS	0	0	0	0	0	0	0	0	0	0	0	0	0	0	0	0	0	0	0	0	0	0	0	0	0	0	0	0	0.5	0.5	0.5	0.5	0.5	0.5	0.5	0.5	0.5	0.5	0.5	0.5	0.5	0.5	0.5	0.5	0.5	0.5	0.5	0.5	0.5
EYE ABNORMALITIES	0	0	0	0	0	0	0	0	0	0	0	0	0	0	0	0	0	0	0	0	0	0	0	0	0	0	0	0	0	0	1	0	0	0	0	0	0	0	0	0	0	0	0	0	0	0	0	0	0
EYE DISEASE	0	0	0	0	0	0	0	0	0	0	0	0	0	0	0	0	0	0	0	0	0	0	0	0	0	0	0	0	0	0	0	0	0	0	0	0	0	0	0	0	0	0	0	0	0	0	0	0	0
EYE NEOPLASMS	0	0	0	0	0	0	0	0	0	0	0	0	0	0	0	0	0	0	0	0	0	0	0	0	0	0	0	0	0	0	0	0	0	0	0	0	0	0	0	0	0	0	0	0	0	0	0	0	0
FACIAL HEMIATROPHY	0	0	0	0	0	1	0	0	0	0	0	0	0	0	0	0	0	0	0	0	0	0	0	0	0	0	0	0	0	0	0	0	0	0	0	0	0	0	0	0	0	0	0	0	0	0	0	0	0
FACIAL PARALYSIS	0	0	0	0	0	0	0	0	0	0	0	0	0	0	0	0	0	0	0	0	0	1	0	0	0	0	0	0	0	0	0	0	0	0	0	0	0	0	0	0	0	0	0	0	0	0	0	0	0
FALLOPIAN TUBE DISEASE	0	0	0	0	0	0	0	0	0	0	0	0	0	0	0	0	0	0	0	0	0	0	0	0	0	1	0	0	0	0	0	0	0	0	0	0	0	0	0	0	0	0	0	0	0	0	0	0	0
FAMILIAL HYPERCHOLESTEROLEMIA	0	0	0	0	0	0	0	0	0	0	0	0	0	0	0	0	0	0	0	0	0	0	0	0	0	0	0	0	0	0	0	0	0	0	0	0	0	0	0	0	0	0	0	0	0	0	0	0	0
FAMILIAL RETINOBLASTOMA	0	0	0	0	0	0	0	0	0	0	0	0	0	0	0	0	0	0	0	0	0	0	0	0	0	0	0	0	0	0	0	0	0	0	0	1	0	0	0	0	0	0	0	0	0	0	0	0	0
FASCIOLIASIS	0	0	0	0	0	0	0	0	0	0	0	0	0	0	0	0	0	0	0	0	0	1	0	0	0	0	0	0	0	0	0	0	0	0	0	0	0	0	0	0	0	0	0	0	0	0	0	0	0
FATTY LIVER	0	0	0	0	0	0	0	0	0	0	0	0	0	0	0.0909090909090909	0.0909090909090909	0.0909090909090909	0.0909090909090909	0.0909090909090909	0	0	0	0	0	0	0	0	0	0.0909090909090909	0	0	0	0	0	0	0	0	0	0	0	0	0	0	0	0	0	0	0	0
FEMINIZATION	0	0	0	0	0	0	0	0.2	0	0	0	0	0	0	0	0	0.2	0.2	0.2	0.2	0.2	0.2	0.2	0.2	0.2	0.2	0.2	0.2	0.2	0	0	0	0	0	0	0	0	0	0	0	0	0	0	0	0	0	0	0	0
FEMORAL FRACTURES	0	0	0	0	0	0	0	0	0	0	0	0	0	0	0	0	0	0	0	0	0	0	0	0	0	0	0	0	0	0	0	0	0	0	0	0	0	0	0	0	0	0	0	0	0	0	0	0	0
FETAL RESORPTION	0	0	0	0	0	0.5	0	0	0	0	0	0	0	0	0	0	0	0.5	0.5	0.5	0.5	0.5	0	0	0	0	0	0	0	0	0	0	0	0	0	0	0	0	0	0	0	0	0	0	0	0	0	0	0
FIBROMA	0	0	0	0	0	0	0	0	0	0	0	0	0	0	0	0	0	0	0	0	0	0	0	0	0	0	0	0	0	0	0	0	0	0	0	0	0	0	0	0	0	0	0	0	0	0	0	0	0
FIBROSARCOMA	0	0	0	0	0	0	0	0	0	0.333333333333333	0	0	0	0	0	0	0	0	0	0	0	0	0	0	0	0	0	0	0.166666666666667	0	0	0	0	0	0	0	0	0	0	0	0	0	0.166666666666667	0.166666666666667	0.166666666666667	0.166666666666667	0.166666666666667	0.166666666666667	0.166666666666667
FOCAL GLOMERULOSCLEROSIS	0	0	0	0	0	0	0	0	0	0	0	0	0	0	0	0	0	0	0	0	0	0	0	0	0	0	0	0	0	0	0	0	0	0	0	0	0	0	0	0	0	0	0	0	0	0	0	0	0
FOLLICULAR THYROID CARCINOMA	0	0	0	0	0	0	0	0	0	0	0	0	0	0	0	0	0	0	0	0	0	0	0	0	0	0	0	0	1	1	1	1	1	1	1	1	0	0	0	0	0	0	0	0	0	0	0	0	0
FOOD HYPERSENSITIVITY	0	0	0	0	0	0	0	0	0	0	0	0	0	0	0	0	0	0	0	0	0	0	0	0	0	0	0	0	0.5	0.5	0.5	0.5	0.5	0.5	0.5	0.5	0.5	0.5	0.5	0.5	0.5	0.5	1	0	0	0	0	0	0
FOOT AND MOUTH DISEASE	0	0	0	0	0	0	0	1	1	1	1	1	1	1	1	1	1	1	1	1	1	1	1	1	1	1	1	1	1	1	1	1	1	1	1	1	0	0	0	0	0	0	0	0	0	0	0	0	0
FORAMEN OVALE PATENT	0	0	0	0	0	1	0	0	0	0	0	0	0	0	0	0	0	0	0	0	0	0	0	0	0	0	0	0	0	0	0	0	0	0	0	0	0	0	0	0	0	0	0	0	0	0	0	0	0
FOREIGN BODIES	0	0	0	0	0	0	0	0	0	0	0	0	0	0	0	0	0	0	0	0	0	0	0	0	0	0	0	0	0	0	0	0	0	0	0	0	0	0	0	0	0	0	0	0	0	0	0	0	0
FOREIGN-BODY REACTION	0	0	0	0	0	0	0	0	0	0	0	0	0	0	0	0	0	0	0	0	0	0	0	0	0	0	0	0	0	0	0	0	0	0	0	0	0	0	0	0	0	0	0	0	0	0	0	0	0
FRACTURE	0	0	0	0.0588235294117647	0	0	0	0	0	0	0	0	0	0	0.0588235294117647	0.0588235294117647	0.0588235294117647	0.0588235294117647	0.0588235294117647	0.0588235294117647	0.0588235294117647	0.117647058823529	0.0588235294117647	0.0588235294117647	0.0588235294117647	0.0588235294117647	0.0588235294117647	0.0588235294117647	0.0588235294117647	0.0588235294117647	0.0588235294117647	0.0588235294117647	0.0588235294117647	0.0588235294117647	0.0588235294117647	0.176470588235294	0.0588235294117647	0.0588235294117647	0.0588235294117647	0.0588235294117647	0.0588235294117647	0.0588235294117647	0.0588235294117647	0.0588235294117647	0.0588235294117647	0.0588235294117647	0.0588235294117647	0.0588235294117647	0.0588235294117647
FRACTURES CLOSED	0	0	0	0	0	0	0	0	0	0	0	0	0	0	0	0	0	0	0	0	0	0	0	0	0	0	0	0	0	0	0	0	0	0	0	1	0	0	0	0	0	0	0	0	0	0	0	0	0
FRAGILE X SYNDROME	0	0	0	0	0	0	0	0	0	0	0	0	0	0	0	0	0	0	0	0	0	0	1	0	0	0	0	0	0	0	0	0	0	0	0	0	0	0	0	0	0	0	0	0	0	0	0	0	0
FSGS	0	0	0	0	0	0	0	0	0	0	0	0	0	0	0	0	0	0	0	0	0	0	0	0	0	0	0	0	0	0	0	0	0	0	0	0	0	0	0	0	0	0	0	0	0	0	0	0	0
FUNDUS GASTRIC	0	0	0	0	0	0	0	0	0	0	0	0	0	0	0	0	0	0	0	0	0	0	0	0	0	0	0	0	0	0	0	0	0	0	0	0	0	0	0	0	0	0	0	0	0	0	0	0	0
FUNGAL INFECTION	0	0	0	0	0	0	0	0	0	0	0	0	0	0	0	0	0	0	0	0	0	0	0	0	0	0	0	0	0	0	0	0	0	0	0	0	0	0	0	0	0	0	0	0	0	0	0	0	0
GAIT ATAXIA	0	0	0	0	0	0	0	0	0	0	0	0	0	0	0	0	0	0	0	0	0	0	0	0	0	0	0	0	0	0	0	0	0	0	0	0	0	0	0	0	0	0	0	0	0	0	0	0	0
GALLBLADDER ADENOCARCINOMA	0	0	0	0	0	0	0	0	0	0	0	0	0	0	0	0	0	0	0	0	0	0	0	0	0	0	0	0	0	0	0	0	0	0	0	0	0	0	0	0	0	0	0	0	0	0	0	0	0
GALLBLADDER DISEASE	0	0	0	0	0	0	0	0	0	0	0	0	0	0	0	0	0	0	0	0	0	0	0	0	0	0	0	0	0	0	0	0	0	0	0	0	0	0	0	0	0	0	0	0	0	0	0	0	0
GANGLIOSIDOSES	0	0	0	0	0	0	0	0	0	0	0	0	0	0	0	0	0	0	0	0	0	0	0	0	0	0	0	0	0	0	0	0	0	0	0	0	0	0	0	0	0	0	0	0	0	0	0	0	0
GANGLIOSIDOSES GM2	0	0	0	0	0	0	0	0	0	0	0	0	0	0	0	0	0	0	0	0	0	0	0	0	0	0	0	0	0	0	0	0	0	0	0	0	0	0	0	0	0	0	0	0	0	0	0	0	0
GANGLIOSIDOSIS GM1	0	0	0	0	0	0	0	0	0	0	0	0	0	0	0	0	0	0	0	0	0	0	0	0	0	0	0	0	0	0	0	0	0	0	0	0	0	0	0	0	0	0	0	0	0	0	0	0	0
GASTRIC GLANDS	0	0	0	0	0	0	0	0	0	0	0	0	0	0	0	0	0	0	0	0	0	0	0	0	0	0	0	0	0	0	0	0	0	0	0	0.5	0	0	0	0	0	0	0	0	0	0	0	0	0
GASTRIC MUCOSA	0	0	0	0	0	0	0	0	0	0	0	0	0	0	0	0	0	0	0	0	0	0	0	0	0	0	0	0	0	0	0	0	0	0	0	0	0	0	0	0	0	0	0	0	0	0	0	0	0
GASTRIC MUCOSAL HYPERTROPHY	0	0	0	0	0	0	0	0	0	0	0	0	0	0	0	0	0	0	0	0	0	0	0	0	0	0	0	0	0	0	0	0	0	0	0	0	0	0	0	0	0	0	1	1	1	1	1	1	1
GASTRIC ULCER	0	0	0	0	0	0	0	0	0	0	0	0	0	0	0	0	0	0	0	0	0	0	0	0	0	0	0	0	0	0	0	0	0	0	0	0	0	0	0	0	0	0	0	0	0	0	0	0	0
GASTRINOMA	0	0	0	0	0	0	0	0	0	0	0	0	0	0	0	0	0	0	0	0	0	0	0	0	0	0	0	0	0	0	0	0	0	0	0	0	0	0	0	0	0	0	0	0	0	0	0	0	0
GASTRITIS	0	0	0	0.142857142857143	0	0	0	0	0	0	0	0	0	0	0	0	0	0	0	0	0	0	0	0	0	0	0	0	0	0	0	0	0	0	0	0	0	0	0	0	0	0	0.285714285714286	0	0	0	0	0	0
GASTROENTERITIS	0	0	0	0	0	0	0	0	0	0	0	0	0	0	0	0	0	0	0	0	0	0	0	0	0	0	0	0	0	0	0	0	0	0	0	0	0	0	0	0	0	0	1	0	0	0	0	0	0
GASTROPARESIS	0	0	0	0	0	0	0	0	0	0	0	0	0	0	0	0	0	0	0	0	0	0	0	0	0	0	0	0	1	0	0	0	0	0	0	0	0	0	0	0	0	0	0	0	0	0	0	0	0
GENE ABNORMALITY	0	0	0	0	0	0	0	0	0	0	0	0	0	0	0	0	0	0	0	0	0	0	0	0	0	0	0	0	0	0	0	0	0	0	0	0	0	0	0	0	0	0	0	0	0	0	0	0	0
GENERALIZED OSTEOARTHRITIS	0	0	0	0	0	0	0	0	0	0	0	0	0	0	0	0	0	0	0	0	0	0	0	0	0	0	0	0	0	0	0	0	0	0	0	0	0	0	0	0	0	0	0	0	0	0	0	0	0
GERM CELL TUMOR	0	0	0	0	0	0	0	0	0	0	0	0	0	0	0	0	0	0	0	0	0	0.333333333333333	0	0	0	0	0	0	0	0	0	0	0	0	0	0	0	0	0	0	0	0	0	0	0	0	0	0	0
GERSTMANN-STRAUSSLER-SCHEINKER DISEASE	0	0	0	0	0	0	0	0	0	0	0	0	0	0	0	0	0	0	0	0	0	0	0	0	0	0	0	0	0	0	0	0	0	0	0	0	0	0	0	0	0	0	0	0	0	0	0	0	0
GESTATIONAL TROPHOBLASTIC NEOPLASMS	0	0	0	0	0	0	0	0	0	0	0	0	0	0	0	0	0	0	0	0	0	0	0	0	0	0	0	0	0	0	0	0	0	0	0	0	0	0	0	0	0	0	0	0	0	0	0	0	0
GIANT CELL ANGIOFIBROMA	0	0	0	0	0	0	0	0	0	0	0	0	0	0	0	0	0	0	0	0	0	0	0	0	0	0	0	0	0	0	0	0	0	0	0	0	0	0	0	0	0	0	0	0	0	0	0	0	0
GIGANTISM	0	0	0	0	0	0	0	0	0.25	0	0	0	0	0	0	0.25	0.25	0.25	0.25	0.25	0.5	0	0	0	0	0	0	0	0	0	0	0	0	0	0	0	0	0	0	0	0	0	0	0	0	0	0	0	0
GILLES DE LA TOURETTE SYNDROME	0	0	0	0	0	0	0	0.5	0.25	0.25	0.25	0.25	0.25	0.25	0.25	0.25	0.25	0.25	0.25	0.25	0.25	0.25	0	0	0	0	0	0	0.25	0	0	0	0	0	0	0	0	0	0	0	0	0	0	0	0	0	0	0	0
GLAUCOMA	0	0	0	0	0	0	0	0	0	0	0	0	0	0	0	0	0	0	0	0	0	0	0	0	0	0	0	0	0.0416666666666667	0.0416666666666667	0.0416666666666667	0.0416666666666667	0.0416666666666667	0.0416666666666667	0.0416666666666667	0.0416666666666667	0.0416666666666667	0.0416666666666667	0.0416666666666667	0.0416666666666667	0.0416666666666667	0.0416666666666667	0.0833333333333333	0.0416666666666667	0.0416666666666667	0.0416666666666667	0.0416666666666667	0.0416666666666667	0.0416666666666667
GLAUCOMA ANGLE-CLOSURE	0	0	0	0	0	0	0	0	0	0	0	0	0	0	0	0	0	0	0	0	0	0	0	0	0	0	0	0	0	0	0	0	0	0	0	0	0	0	0	0	0	0	0	0	0	0	0	0	0
GLAUCOMA OPEN-ANGLE	0	0	0	0	0	0	0	0	0	0	0	0	0	0	0	0	0	0	0	0	0	0	0	0	0	0	0	0	0	0	0	0	0	0	0	0	0	0	0	0	0	0	0	0	0	0	0	0	0
GLIOBLASTOMA	0	0	0	0	0.5	0	0	0	0	0	0	0	0	0	0	0	0	0	0	0	0	0	0	0	0	0	0	0	0	0	0	0	0	0	0	0	0	0	0	0	0	0	0.5	0	0	0	0	0	0
GLIOMA	0	0	0	0	0.2	0	0	0	0	0.2	0	0	0	0	0.2	0	0	0	0	0	0	0	0	0	0	0	0	0	0.4	0	0	0	0	0	0	0	0	0	0	0	0	0	0	0	0	0	0	0	0
GLOBOID CELL LEUKODYSTROPHY	0	0	0	0	0	0	0	0	0.166666666666667	0	0	0	0	0	0	0	0	0	0	0	0	0	0	0	0	0	0	0	0	0	0.166666666666667	0	0	0	0	0	0	0	0	0	0	0	0	0	0	0	0	0	0
GLOMERULONEPHRITIS	0	0	0	0	0	0	0	0	0	0	0	0	0	0	0	0	0	0	0	0	0	0	0	0	0	0	0	0	0	0	0	0	0	0	0	0	0	0	0	0	0	0	0	0	0	0	0	0	0
GLUCOCORTICOID-REMEDIABLE ALDOSTERONISM	0	0	0	0.142857142857143	0	0	0	0	0	0	0	0	0	0	0	0	0	0	0	0	0	0	0	0	0	0	0	0	0.142857142857143	0.142857142857143	0.142857142857143	0.142857142857143	0.142857142857143	0.142857142857143	0.142857142857143	0.142857142857143	0.142857142857143	0.142857142857143	0.142857142857143	0.142857142857143	0.142857142857143	0.142857142857143	0.142857142857143	0.142857142857143	0.142857142857143	0.142857142857143	0.142857142857143	0.142857142857143	0.142857142857143
GLUCOSE INTOLERANCE	0	0	0	0	0	0	0	0	0	0	0	0	0	0	0	0	0	0	0	0	0	0	0	0	0	0	0	0	0.166666666666667	0	0	0	0	0	0	0	0	0	0	0	0	0	0.166666666666667	0	0	0	0	0	0
GLUCOSE-6-PHOSPHATE DEHYDROGENASE	0	0	0	0	0	0.333333333333333	0.333333333333333	0.333333333333333	0.333333333333333	0.333333333333333	0.333333333333333	0.333333333333333	0.333333333333333	0.333333333333333	0.333333333333333	0.666666666666667	0.333333333333333	0.333333333333333	0.333333333333333	0.333333333333333	0.333333333333333	0.333333333333333	0.333333333333333	0.333333333333333	0.333333333333333	0.333333333333333	0.333333333333333	0.333333333333333	0.333333333333333	0.333333333333333	0.333333333333333	0.333333333333333	0.333333333333333	0.333333333333333	0.333333333333333	0.333333333333333	0.333333333333333	0.333333333333333	0.333333333333333	0.333333333333333	0.333333333333333	0.333333333333333	0.333333333333333	0.333333333333333	0.333333333333333	0.333333333333333	0.333333333333333	0.333333333333333	0.333333333333333
GLYCOGEN STORAGE DISEASE	0	0	0	0	0	0	0	0	0	0	0	0	0	0	0	0	0	0	0	0	0	0	0	0	0	0	0	0	0	0	0	0	0	0	0	0	0	0	0	0	0	0	0	0	0	0	0	0	0
GLYCOGEN STORAGE DISEASE TYPE II	0	0	0	0	0	0	0	0	0	0	0	0	0	0	0	0	0	0	0	0	0	0	0	0	0	0	0	0	0	0	0	0	0	0	0	0	0	0	0	0	0	0	0.333333333333333	0	0	0	0	0	0
GLYCOGEN STORAGE DISEASE TYPE VI	0	0	0	0	0	0	0	0	0	0	0	0	0	0	0	0	0	0	0	0	0	0	0	0	0	0	0	0	0	0	0	0	0	0	0	0	0	0	0	0	0	0	0	0	0	0	0	0	0
GLYCOSURIA	0	0	0	0	0	0	0	0	0	0	0	0	0	0	0	0	0	0	0	0	0	0.25	0.25	0.25	0.25	0.25	0.25	0.25	0.25	0	0	0	0	0	0	0	0	0	0	0	0	0	0	0	0	0	0	0	0
GOITER	0	0	0	0	0	0	0	0	0	0	0	0	0	0	0	0	0	0	0	0	0	0	0	0	0	0	0	0	0	0	0	0	0	0	0	0	0	0	0	0	0	0	0	0	0	0	0	0	0
GRANULOMA	0	0	0	0	0	0	0.333333333333333	0	0	0	0	0	0	0	0	0	0	0	0	0	0	0	0	0	0	0	0	0	0	0	0	0	0	0	0	0	0	0	0	0	0	0	0	0	0	0	0	0	0
GRANULOSA CELL TUMOR	0	0	0	0	0	0	0	0	0	0	0	0	0	0	0	0	0	0	0	0	0	0	0	0	0	0	0	0	1	1	1	1	1	1	1	1	1	1	1	1	1	1	1	0	0	0	0	0	0
GROUP B STREPTOCOCCAL PNEUMONIA	0	0.0588235294117647	0	0	0	0	0	0	0	0	0	0	0	0	0	0	0	0	0	0	0	0.0588235294117647	0	0	0	0	0	0	0	0	0	0	0	0	0	0.117647058823529	0.0588235294117647	0.0588235294117647	0.0588235294117647	0.0588235294117647	0.0588235294117647	0.0588235294117647	0.352941176470588	0.176470588235294	0.176470588235294	0.176470588235294	0.176470588235294	0.176470588235294	0.176470588235294
GYNECOMASTIA	0	0	0	0	0	0	0	0	0	0	0	0	0	0	0	0	0	0	0	0	0	0	0	0	0	0	0	0	0	0	0	0	0	0	0	0	0	0	0	0	0	0	0	0	0	0	0	0	0
HAIRY CELL LEUKEMIA	0	0	0	0	0	0	0	0	0	0	0	0	0	0	0	0	0	0	0	0	0	0	0	0	0	0	0	0	0	0	0	0	0	0	0	0	0	0	0	0	0	0	0	0	0	0	0	0	0
HAMARTOMA	0	0	0	0	0	0	0	0	0	0	0	0	0	0	0	0	0	0	0	0	0	0	0	0	0	0	0	0	0	0	0	0	0	0	0	0	0	0	0	0	0	0	0	0	0	0	0	0	0
HARTNUP DISEASE	0	0	0	0	0	0	0	0	0	0	0	0	0	0	0	0	0	0	0	0	0	0	0	0	0	0	0	0	0	0	0	0	0	0	0	0	0	0	0	0	0	0	1	0	0	0	0	0	0
HEAD AND NECK CANCER	0	0	0	0	0	0	0	0	0	0	0	0	0	0	0	0	0	0	0	0	0	0	0	0	0	0	0	0	0	0	0	0	0	0	0	1	0	0	0	0	0	0	0	0	0	0	0	0	0
HEARING IMPAIRMENT	0	0	0	0	0	0	0	0	0	0	0	0	0	0	0	0	0	0	0	0	0	0.5	0	0	0	0	0	0	0.25	0.25	0.25	0.25	0.25	0.25	0.25	0.25	0.25	0.25	0.25	0.25	0.25	0.25	0.25	0.25	0.25	0.25	0.25	0.25	0.25
HEARING LOSS HIGH-FREQUENCY	0	0	0	0	0	0	0	0	0	0	0	0	0	0	0	0	0	0	0	0	0	0	0	0	0	0	0	0	0	0	0	0	0	0	0	0	0	0	0	0	0	0	0	0	0	0	0	0	0
HEARING LOSS NOISE-INDUCED	0	0	0	0	0	0	0	0	0	0	0	0	0	0	0	0	0	0	0	0	0	0	0	0	0	0	0	0	0	0	0	0	0	0	0	0	0	0	0	0	0	0	0	0	0	0	0	0	0
HEARING LOSS SENSORINEURAL	0	0	0	0	0	0	0	0	0	0	0	0	0	0	0	0	0	0	0	0	0	0.181818181818182	0.0909090909090909	0.0909090909090909	0.0909090909090909	0.0909090909090909	0.0909090909090909	0.0909090909090909	0.181818181818182	0.0909090909090909	0.0909090909090909	0.0909090909090909	0.0909090909090909	0.0909090909090909	0.0909090909090909	0.0909090909090909	0.0909090909090909	0.0909090909090909	0.0909090909090909	0.0909090909090909	0.0909090909090909	0.0909090909090909	0.0909090909090909	0	0	0	0	0	0
HEARING PROBLEM	0	0	0	0	0	0	0	0	0	0	0	0	0	0	0	0	0	0	0	0	0	0	0	0	0	0	0	0	0	0	0	0	0	0	0	0	0	0	0	0	0	0	0	0	0	0	0	0	0
HEART DISEASE	0	0	0	0	0	0	0	0	0	0	0	0	0	0	0.142857142857143	0	0	0	0	0	0	0	0	0	0	0	0	0	0.142857142857143	0	0	0	0	0	0	0.142857142857143	0.142857142857143	0.142857142857143	0.142857142857143	0.142857142857143	0.142857142857143	0.142857142857143	0.285714285714286	0	0	0	0	0	0
HEART FAILURE	0	0	0	0	0	0	0	0	0	0	0	0	0	0	0.0434782608695652	0	0	0	0	0	0	0	0	0	0	0	0	0	0	0	0	0	0	0	0	0	0	0	0	0	0	0	0	0	0	0	0	0	0
HEART SEPTAL DEFECTS	0	0	0	0	0	1	0	0	0	0	0	0	0	0	0	0	0	0	0	0	0	0	0	0	0	0	0	0	0	0	0	0	0	0	0	0	0	0	0	0	0	0	0	0	0	0	0	0	0
HEART SEPTAL DEFECTS ATRIAL	0	0	0	0	0	1	0	0	0	0	0	0	0	0	0	0	0	0	0	0	0	0	0	0	0	0	0	0	0	0	0	0	0	0	0	0	0	0	0	0	0	0	0	0	0	0	0	0	0
HELICOBACTER INFECTION	0	0	0	0	0	0	0	0	0	0	0	0	0	0	0	0	0	0	0	0	0	0	0	0	0	0	0	0	0	0	0	0	0	0	0	0	0	0	0	0	0	0	0.5	0	0	0	0	0	0
HELMINTHIASIS	0	0	0	0	0	0	0	0.166666666666667	0.166666666666667	0	0.166666666666667	0	0	0	0.166666666666667	0.166666666666667	0.166666666666667	0.166666666666667	0.333333333333333	0.166666666666667	0.166666666666667	0.166666666666667	0	0	0	0	0	0	0	0	0	0	0	0	0	0	0	0	0	0	0	0	0.166666666666667	0.166666666666667	0.166666666666667	0.166666666666667	0.166666666666667	0.166666666666667	0.166666666666667
HEMANGIOMA	0	0	0	0	0.2	0	0	0	0	0	0	0	0	0	0	0	0	0	0	0	0	0	0	0	0	0	0	0	0	0	0	0	0	0	0	0	0	0	0	0	0	0	0	0	0	0	0	0	0
HEMANGIOSARCOMA	0	0	0	0	0	0	0	0	0	0	0	0	0	0	0	0	0	0	0	0	0	0	0	0	0	0	0	0	0	0	0	0	0	0	0	0	0	0	0	0	0	0	0	0	0	0	0	0	0
HEMATOPOIETIC NEOPLASM	0	0	0	0	0	0	0	0	0	0	0	0	0	0	0	0	0	0	0	0	0	0	0	0	0	0	0	0	0	0	0	0	0	0	0	0	0	0	0	0	0	0	0	0	0	0	0	0	0
HEMATURIA	0	0	0	0	0	0	0	0	0	0	0	0	0	0	0	0	0	0	0	0	0	0	0	0	0	0	0	0	0	0	0	0	0	0	0	0	0	0	0	0	0	0	0	0	0	0	0	0	0
HEMOLYTIC ANEMIA	0	0	0	0	0	0	0	0	0	0	0	0	0	0	0	0	0	0	0	0	0	0	0	0	0	0	0	0	0	0	0	0	0	0	0	0	0	0	0	0	0	0	0	0	0	0	0	0	0
HEMOPHAGOCYTIC SYNDROME	0	0	0	0	0	0	0	0	0	0	0	0	0	0	0	0	0	0	0	0	0	0	0	0	0	0	0	0	0	0	0	0	0	0	0	0	0	0	0	0	0	0	0	0	0	0	0	0	0
HEMOPHILIA	0	0	0	0	0	0	0	0	0	0	0	0	0	0	0	0	0	0	0	0	0	0	0	0	0	0	0	0	0	0	0	0	0	0	0	0	0	0	0	0	0	0	0	0	0	0	0	0	0
HEMOPHILIA B	0	0	0	0	0	0	0	0	0	0	0	0	0	0	0	0	0	0	0	0	0	0	0	0	0	0	0	0	0	0	0	0	0	0	0	0	0	0	0	0	0	0	0	0	0	0	0	0	0
HEMORRHAGE	0	0	0	0	0	0	0	0	0	0	0	0	0	0	0	0	0	0	0	0	0	0	0	0	0	0	0	0	0.142857142857143	0	0	0	0	0	0	0.142857142857143	0.142857142857143	0.142857142857143	0.142857142857143	0.142857142857143	0.142857142857143	0.142857142857143	0.142857142857143	0	0	0	0	0	0
HENOCH-SCHOENLEIN PURPURA	0	0	0	0	0	0	0	0	0	0	0	0	0	0	0	0	0	0	0	0	0	0	0	0	0	0	0	0	0	0	0	0	0	0	0	0	0	0	0	0	0	0	0	0	0	0	0	0	0
HEPATITIS	0	0	0.03125	0.0625	0.03125	0.0625	0	0.03125	0	0	0.03125	0	0	0	0	0	0	0	0	0	0	0.03125	0.03125	0.03125	0.03125	0.03125	0.03125	0.03125	0.46875	0.0625	0.0625	0.0625	0.0625	0.0625	0.0625	0.09375	0.0625	0.0625	0.0625	0.0625	0.0625	0.0625	0.1875	0.0625	0.0625	0.0625	0.0625	0.0625	0.0625
HEPATITIS A	0	0	0	0	0	0	0	0	0	0	0	0	0	0	0	0	0	0	0	0	0	0	0	0	0	0	0	0	0	0	0	0	0	0	0	0	0	0	0	0	0	0	0	0	0	0	0	0	0
HEPATITIS B	0	0	0	0	0	0	0	0	0	0	0	0	0	0	0	0	0	0	0	0	0	0	0	0	0	0	0	0	0	0	0	0	0	0	0	0	0	0	0	0	0	0	0	0	0	0	0	0	0
HEPATITIS C	0	0	1	1	0	0	0	0	0	0	0	0	0	0	0	0	0	0	0	0	0	0	0	0	0	0	0	0	0	0	0	0	0	0	0	0	0	0	0	0	0	0	0	0	0	0	0	0	0
HEPATITIS CHRONIC	0	0	0	0	0	0	0	0	0	0	0	0	0	0	0	0	0	0	0	0	0	0	0	0	0	0	0	0	0	0	0	0	0	0	0	0	0	0	0	0	0	0	0.5	0.5	0.5	0.5	0.5	0.5	0.5
HEPATOLENTICULAR DEGENERATION	0	0	0	0	0	0	0	0	0	0	0	0	0	0	0	0	0	0	0	0	0	0	0	0	0	0	0	0	0.333333333333333	0	0	0	0	0	0	0	0	0	0	0	0	0	0	0	0	0	0	0	0
HEREDITARY BREAST OVARIAN CANCER	0	0	0	0	0	0.166666666666667	0	0	0	0	0	0	0	0	0	0	0	0	0	0	0	0.166666666666667	0.166666666666667	0.166666666666667	0.166666666666667	0.166666666666667	0.166666666666667	0.166666666666667	0.166666666666667	0	0	0	0	0	0	0.166666666666667	0	0	0	0	0	0	0	0	0	0	0	0	0
HEREDITARY DISEASE	0	0	0	0	0	0	0	0	0	0	0	0	0	0	0	0	0	0	0	0	0	0	0	0	0	0	0	0	1	1	1	1	1	1	1	1	1	1	1	1	1	1	1	0	0	0	0	0	0
HEREDITARY ELLIPTOCYTOSIS	0	0	0	0	0	0	0	0	0	0	0	0	0	0	0	0	0	0	0	0	0	0	0	0	0	0	0	0	0.111111111111111	0	0	0	0	0	0	0	0	0	0	0	0	0	0.111111111111111	0	0	0	0	0	0
HEREDITARY HEMORRHAGIC TELANGIECTASIA	0	0	0	0	0	0	0	0	0	0	0	0	0	0	0	0	0	0	0	0	0	0	0	0	0	0	0	0	0	0	0	0	0	0	0	0	0	0	0	0	0	0	0	0	0	0	0	0	0
HERMANSKI-PUDLAK SYNDROME	0	0	0	0	0	0	0	0	0	0	0	0	0	0	0	0	0	0	0	0	0	0	0	0	0	0	0	0	0	0	0	0	0	0	0	0	0	0	0	0	0	0	0	0	0	0	0	0	0
HERMAPHRODITISM	0	0	0	0	0	0	0	0	0	0	0	0	0	0	0	0	0	0	0	0	0	0	0	0	0	0	0	0	0	0	0	0	0	0	0	0	0	0	0	0	0	0	0	0	0	0	0	0	0
HERNIA	0	0	0	0	0	0	0	0	0	0	0	0	0	0	0	0	0	0	0	0	0	0	0	0	0	0	0	0	0	0	0	0	0	0	0	0	0	0	0	0	0	0	1	0	0	0	0	0	0
HERPES SIMPLEX	0	0	0	0	0	0	0	0	0	0.0909090909090909	0	0	0.0909090909090909	0	0	0	0.0909090909090909	0	0	0	0	0.272727272727273	0	0	0	0	0	0	0.363636363636364	0.0909090909090909	0.0909090909090909	0.0909090909090909	0.0909090909090909	0.0909090909090909	0.0909090909090909	0.181818181818182	0	0	0	0	0	0	0	0	0	0	0	0	0
HERPES ZOSTER	0	0	0	0	0	0	0	0	0	0	0	0	0	0.2	0	0	0	0	0	0	0	0.2	0	0	0	0	0	0	0	0	0	0	0	0	0	0.2	0.2	0.2	0.2	0.2	0.2	0.2	0.2	0.2	0.2	0.2	0.2	0.2	0.2
HERPESVIRIDAE INFECTION	0	0	0	0	0	0	0	0	0	0	0	0	0	0	0	0	0	0	0	0	0	1	1	1	1	1	1	1	1	0	0	0	0	0	0	0	0	0	0	0	0	0	0	0	0	0	0	0	0
HIGH BLOOD PRESSURE	0	0	0	0	0	0	0	0	0	0	0	0	0	0	0	0	0	0	0	0	0	0	0	0	0	0	0	0	0	0	0	0	0	0	0	0	0	0	0	0	0	0	0	0	0	0	0	0	0
HISTIOCYTOMA	0	0	0	0	0	0	0	0	0	0	0	0	0	0	0	0	0	0	0	0	0	0	0	0	0	0	0	0	0	0	0	0	0	0	0	0	0	0	0	0	0	0	0	0	0	0	0	0	0
HISTIOCYTOMA FIBROUS	0	0	0	0	0	0	0	0	0	0	0	0	0	0	0	0	0	0	0	0	0	0	0	0	0	0	0	0	0	0	0	0	0	0	0	0	0	0	0	0	0	0	0	0	0	0	0	0	0
HODGKINS DISEASE UNSPECIFIED TYPE	0	0	0	0	0	0	0	0	0	0	0	0	0	0	0	0	0	0	0	0	0	0	0	0	0	0	0	0	0	0	0	0	0	0	0	0	0	0	0	0	0	0	0	0	0	0	0	0	0
HUNTINGTON DISEASE	0	0.0256410256410256	0	0	0	0	0	0	0	0	0	0	0	0	0.0512820512820513	0.0256410256410256	0.0256410256410256	0.0256410256410256	0.0256410256410256	0.0256410256410256	0.0256410256410256	0.0769230769230769	0	0	0	0	0	0	0.0512820512820513	0.0512820512820513	0.0512820512820513	0.0512820512820513	0.0512820512820513	0.0512820512820513	0.0512820512820513	0.0769230769230769	0.0512820512820513	0.0512820512820513	0.0512820512820513	0.0512820512820513	0.102564102564103	0.0512820512820513	0.102564102564103	0.0769230769230769	0.0769230769230769	0.0769230769230769	0.0769230769230769	0.0769230769230769	0.0769230769230769
HYBRID RESISTANCE	0	0	0	0	0	0	0	0	0	0	0	0	0	0	0	0	0	0	0	0	0	0	0	0	0	0	0	0	0	0	0	0	0	0	0	0	0	0	0	0	0	0	0	0	0	0	0	0	0
HYDROCEPHALUS	0	0.25	0.25	0.25	0.25	0.25	0.25	0.25	0.25	0.25	0.5	0.25	0.25	0.25	0.5	0.25	0.25	0.25	0.25	0.25	0.25	0.25	0.25	0.25	0.25	0.25	0.25	0.25	0.25	0.25	0.25	0.25	0.25	0.25	0.25	0.25	0.25	0.25	0.25	0.25	0.25	0	0.25	0	0	0	0	0	0
HYDROCEPHALUS DUE TO CONGENITAL STENOSIS OF AQUEDUCT OF SYLVIUS	0	0	0	0	0	0	0	0	0	0	0	0	0	0	0	0	0	0	0	0	0	0	0	0	0	0	0	0	0	0	0	0	0	0	0	0	0	0	0	0	0	0	1	1	1	1	1	1	1
HYDRONEPHROSIS	0	0	0	0	0	0	0	0	0	0	0	0	0	0	0	0	0	0	0	0	0	0	0	0	0	0	0	0	0	0	0	0	0	0	0	0	0	0	0	0	0	0	0	0	0	0	0	0	0
HYPERACTIVE BEHAVIOR	0	0	0	0	0	0	0	0	0	0.1	0.1	0.1	0.1	0.1	0.1	0.1	0.1	0.1	0.1	0.1	0.1	0.2	0.1	0.1	0.1	0.1	0.1	0.1	0.4	0.3	0.3	0.3	0.3	0.3	0.3	0.3	0.3	0.3	0.3	0.3	0.3	0.3	0.3	0.2	0.2	0.2	0.2	0.2	0.2
HYPERACUSIS	0	0	0	0	0	0	0	0	0	0	0	0	0	0	0	0	0	0	0	0	0	0	0	0	0	0	0	0	0	0	0	0	0	0	0	0	0	0	0	0	0	0	0	0	0	0	0	0	0
HYPERALGESIA	0	0	0	0	0	0	0	0	0	0	0	0	0	0	0	0	0	0	0	0	0	0	0	0	0	0	0	0	0	0	0	0	0	0	0	0	0	0	0	0	0	0	0	0	0	0	0	0	0
HYPERAMMONEMIA	0	0	0	0	0	0	0	0	0	0	0	0	0	0	0	1	1	1	1	1	1	1	1	1	1	1	1	0	0	0	0	0	0	0	0	0	0	0	0	0	0	0	0	0	0	0	0	0	0
HYPERCALCEMIA	0	0	0	0	0	0	0	0	0	0	0	0	0	0	0	0	0	0	0	0	0	0	0	0	0	0	0	0	0.5	0	0	0	0	0	0	0	0	0	0	0	0	0	0	0	0	0	0	0	0
HYPERCHOLESTEROLEMIA	0	0	0	0	0	0	0	0	0	0	0	0	0	0	0	0	0	0	0	0	0	0	0	0	0	0	0	0	0	0	0	0	0	0	0	0.0909090909090909	0.0909090909090909	0.0909090909090909	0.0909090909090909	0.0909090909090909	0.0909090909090909	0.0909090909090909	0.181818181818182	0	0	0	0	0	0
HYPERGAMMAGLOBULINEMIA	0	0	0	0	0	0	0	0	0	0	0	0	0	0	0	0	0	0	0	0	0	0.25	0.25	0.25	0.25	0.25	0.25	0.25	0.25	0.25	0.25	0.25	0.25	0.25	0.25	0.25	0	0	0	0	0	0	0	0	0	0	0	0	0
HYPERGLYCEMIA	0	0.0188679245283019	0	0	0	0	0	0	0	0	0	0	0	0	0.0188679245283019	0.0188679245283019	0.0188679245283019	0.0188679245283019	0.0188679245283019	0.0188679245283019	0.0188679245283019	0.0943396226415094	0.0754716981132075	0.0754716981132075	0.0754716981132075	0.0754716981132075	0.0754716981132075	0.0754716981132075	0.169811320754717	0.113207547169811	0.113207547169811	0.113207547169811	0.132075471698113	0.113207547169811	0.113207547169811	0.169811320754717	0.132075471698113	0.132075471698113	0.132075471698113	0.132075471698113	0.132075471698113	0.132075471698113	0.188679245283019	0.150943396226415	0.150943396226415	0.150943396226415	0.150943396226415	0.150943396226415	0.150943396226415
HYPERHOMOCYSTEINEMIA	0	0	0	0	0	0	0	0	0	0	0	0	0	0	0	0	0	0	0	0	0	0	0	0	0	0	0	0	0	0	0	0	0	0	0	0	0	0	0	0	0	0	0	0	0	0	0	0	0
HYPERINSULINISM	0	0	0	0	0	0	0	0	0	0	0	0	0	0	0	0.0454545454545455	0	0	0	0	0	0.0909090909090909	0.0454545454545455	0.0454545454545455	0.0454545454545455	0.0454545454545455	0.0454545454545455	0.0454545454545455	0.181818181818182	0.0909090909090909	0.0909090909090909	0.0909090909090909	0.136363636363636	0.0909090909090909	0.0909090909090909	0.136363636363636	0.0909090909090909	0.0909090909090909	0.0909090909090909	0.0909090909090909	0.0909090909090909	0.0909090909090909	0.136363636363636	0.0909090909090909	0.0909090909090909	0.0909090909090909	0.0909090909090909	0.0909090909090909	0.0909090909090909
HYPERLIPIDEMIA	0	0	0	0	0	0	0	0	0	0	0	0	0	0	0	0	0	0	0	0	0	0	0	0	0	0	0	0	0	0	0	0	0	0	0	0.0909090909090909	0	0	0	0	0	0	0	0	0	0	0	0	0
HYPERLIPOPROTEINEMIA	0	0	0	0	0	0	0	0	0	0	0	0	0	0	0	0	0	0	0	0	0	0	0	0	0	0	0	0	0	0	0	0	0	0	0	0	0	0	0	0	0	0	0	0	0	0	0	0	0
HYPEROSTOSIS	0	0	0	0	0	0	0	0	0	0	0	0	0	0	0	0	0	0	0	0	0	0	0	0	0	0	0	0	0	0	0	0	0	0	0	0	0	0	0	0	0	0	0	0	0	0	0	0	0
HYPEROXALURIA	0	0	0	0	0	0	0	0	0	0	0	0	0	0	0	0	0	0	0	0	0	0	0	0	0	0	0	0	0	0	0	0	0	0	0	0	0	0	0	0	0	0	0	0	0	0	0	0	0
HYPERPARATHYROIDISM	0	0	0	0	0	0	0	0	0	0	0	0	0	0	0	0	0	0	0	0	0	0	0	0	0	0	0	0	0	0	0	0	0	0	0	0	0	0	0	0	0	0	0	0	0	0	0	0	0
HYPERPIGMENTATION	0	0	0	0	0	0	0	0	0	0	0	0	0	0	0	0	0	0	0	0	0	0	0	0	0	0	0	0	0	0	0	0	0	0	0	0	0	0	0	0	0	0	0	0	0	0	0	0	0
HYPERPLASIA	0	0	0	0	0	0.00884955752212389	0.00884955752212389	0.0265486725663717	0.0176991150442478	0.00884955752212389	0.0176991150442478	0.00884955752212389	0.00884955752212389	0.00884955752212389	0.0353982300884956	0.0176991150442478	0.00884955752212389	0.00884955752212389	0.00884955752212389	0.0176991150442478	0.0176991150442478	0.0707964601769911	0.0265486725663717	0.0265486725663717	0.0265486725663717	0.0265486725663717	0.0265486725663717	0.0265486725663717	0.15929203539823	0.0442477876106195	0.0442477876106195	0.0442477876106195	0.0442477876106195	0.0442477876106195	0.0442477876106195	0.0530973451327434	0.0442477876106195	0.0442477876106195	0.0442477876106195	0.0442477876106195	0.0442477876106195	0.0442477876106195	0.115044247787611	0.0707964601769911	0.0707964601769911	0.0707964601769911	0.0707964601769911	0.0707964601769911	0.0707964601769911
HYPERPLASIA OF PARATHYROID	0	0	0	0	0	0	0	0	0	0	0	0	0	0	0	0	0	0	0	0	0	0	0	0	0	0	0	0	0	0	0	0	0	0	0	0	0	0	0	0	0	0	0	0	0	0	0	0	0
HYPERPROLACTINEMIA	0	0	0	0	0	0	0	0	0	0	0	0	0	0	0	0	0	0	0	0	0	0	0	0	0	0	0	0	0	0	0	0	0	0	0	0	0	0	0	0	0	0	0	0	0	0	0	0	0
HYPERSENSITIVITY	0	0.0625	0.0625	0.0625	0	0	0	0	0	0	0	0	0	0	0.0625	0	0	0	0	0	0	0	0	0	0	0	0	0	0.125	0.0625	0.0625	0.0625	0.0625	0.0625	0.0625	0.125	0.0625	0.0625	0.0625	0.0625	0.0625	0.0625	0.3125	0.1875	0.1875	0.1875	0.1875	0.1875	0.1875
HYPERTELORISM WITH ESOPHAGEAL ABNORMALITY AND HYPOSPADIAS	0	0	0.2	0	0	0	0	0	0	0	0	0	0	0	0	0	0	0	0	0	0	0	0	0	0	0	0	0	0	0	0	0	0	0	0	0	0	0	0	0	0	0	0	0	0	0	0	0	0
HYPERTENSION	0	0	0	0	0	0	0	0	0	0	0	0	0.0263157894736842	0	0.0263157894736842	0	0	0	0	0	0	0.0526315789473684	0.0526315789473684	0.0526315789473684	0.0526315789473684	0.0526315789473684	0.0526315789473684	0.0526315789473684	0.210526315789474	0.105263157894737	0.105263157894737	0.105263157894737	0.105263157894737	0.105263157894737	0.105263157894737	0.184210526315789	0.0789473684210526	0.0789473684210526	0.0789473684210526	0.0789473684210526	0.0789473684210526	0.0789473684210526	0.157894736842105	0.0789473684210526	0.0789473684210526	0.0789473684210526	0.0789473684210526	0.0789473684210526	0.0789473684210526
HYPERTENSION PULMONARY	0	0	0	0	0	0	0	0	0	0	0	0	0	0	0.333333333333333	0	0	0	0	0	0	0	0	0	0	0	0	0	0	0	0	0	0	0	0	0	0	0	0	0	0	0	0	0	0	0	0	0	0
HYPERTENSION RENOVASCULAR	0	0	0	0	0	0	0	0	0	0	0	0	0	0	0	0	0	0	0	0	0	0	0	0	0	0	0	0	0	0	0	0	0	0	0	0	0	0	0	0	0	0	0	0	0	0	0	0	0
HYPERTHYROIDISM	0	0.4	0.4	0.4	0	0.2	0.2	0.2	0.2	0.2	0.2	0.2	0.2	0.2	0.2	0.2	0.2	0.2	0.2	0.2	0.2	0.2	0.2	0.2	0.2	0.2	0	0	0	0	0	0.2	0	0	0	0	0	0	0	0	0	0	0	0	0	0	0	0	0
HYPERTRIGLYCERIDEMIA	0	0	0	0	0	0	0	0	0	0	0	0	0	0	0	0	0	0	0	0	0	0	0	0	0	0	0	0	0	0	0	0	0	0	0	0	0	0	0	0	0	0	0	0	0	0	0	0	0
HYPERTROPHIC CARDIOMYOPATHY	0	0	0	0	0	0	0	0	0	0	0	0	0	0	0	0	0	0	0	0	0	0	0	0	0	0	0	0	0	0	0	0	0	0	0	0	0	0	0	0	0	0	0	0	0	0	0	0	0
HYPERTROPHY LEFT VENTRICULAR	0	0	0	0	0	0	0	0	0	0	0	0	0	0	0	0	0	0	0	0	0	0	0	0	0	0	0	0	0.5	0	0	0	0	0	0	0	0	0	0	0	0	0	0	0	0	0	0	0	0
HYPERTROPHY RIGHT VENTRICULAR	0	0	0	0	0	0	0	0	0	0	0	0	0	0	0.333333333333333	0	0	0	0	0	0	0	0	0	0	0	0	0	0	0	0	0	0	0	0	0	0	0	0	0	0	0	0	0	0	0	0	0	0
HYPERURICEMIA	0	0	0	0	0	0	0	0	0	0	0	0	0	0	0	0	0	0	0	0	0	0	0	0	0	0	0	0	0	0	0	0	0	0	0	0	0	0	0	0	0	0	0	0	0	0	0	0	0
HYPOALBUMINEMIA	0	0	0	0	0	0	0	0	0	0	0	0	0	0	0	0	0	0	0	0	0	0	0	0	0	0	0	0	1	0	0	0	0	0	0	0	0	0	0	0	0	0	0	0	0	0	0	0	0
HYPOCHROMIC ANEMIA	0	0	0	0	0	0	0	0	0	0	0	0	0	0	0	0	0	0	0	0	0	0	0	0	0	0	0	0	0	0	0	0	0	0	0	0	0	0	0	0	0	0	0	0	0	0	0	0	0
HYPOGAMMAGLOBULINEMIA	0	0	0	0	0	0	0	0	0	0	0	0	0	0	0	0	0	0	0	0	0	0	0	0	0	0	0	0	0	0	0	0	0	0	0	0	0	0	0	0	0	0	0	0	0	0	0	0	0
HYPOGLYCEMIA	0	0	0	0	0	0	0	0	0	0	0	0	0	0	0	0	0	0	0	0	0	0	0	0	0	0	0	0	0.2	0.2	0.2	0.2	0.2	0.2	0.2	0.2	0.2	0.2	0.2	0.2	0.2	0.2	0.2	0.2	0.2	0.2	0.2	0.2	0.2
HYPOKINESIA	0	0	0	0	0	0	0	0	0	0	0	0	0	0	0	0	0	0	0	0	0	0	0	0	0	0	0	0	0	0	0	0	0	0	0	0	0	0	0	0	0	0	0	0	0	0	0	0	0
HYPOPHOSPHATEMIA	0	0	0	0	0	0	0	0	0	0	0	0	0	0	0	0	0	0	0	0	0	0	0	0	0	0	0	0	0	0	0	0	0	0	0	0	0	0	0	0	0	0	0	0	0	0	0	0	0
HYPOPIGMENTATION	0	0	0	0	0	0	0	0	0	0	0	0	0	0	0	0	0	0	0	0	0	1	0	0	0	0	0	0	0	0	0	0	0	0	0	0	0	0	0	0	0	0	0	0	0	0	0	0	0
HYPOPITUITARISM	0	0	0	0	0	0	0	0	0	0	0	0	0	0	0	0	0	0	0	0	0	0	0	0	0	0	0	0	0	0	0	0	0	0	0	0	0	0	0	0	0	0	1	0	0	0	0	0	0
HYPOSPADIAS	0	0	0	0	0	0	0	0	0	0	0	0	0	0	0	0	0	0	0	0	0	0.333333333333333	0	0	0	0	0	0	0	0	0	0	0	0	0	0	0	0	0	0	0	0	0	0	0	0	0	0	0
HYPOTHYROIDISM	0.142857142857143	0.142857142857143	0.142857142857143	0.142857142857143	0.142857142857143	0.285714285714286	0.285714285714286	0.285714285714286	0.285714285714286	0.285714285714286	0.285714285714286	0.285714285714286	0.285714285714286	0.285714285714286	0.571428571428571	0.285714285714286	0.285714285714286	0.285714285714286	0.285714285714286	0.285714285714286	0.285714285714286	0.428571428571429	0.428571428571429	0.428571428571429	0.428571428571429	0.428571428571429	0.285714285714286	0.285714285714286	0.285714285714286	0.285714285714286	0.285714285714286	0.285714285714286	0.285714285714286	0.285714285714286	0.285714285714286	0.428571428571429	0.142857142857143	0.142857142857143	0.142857142857143	0.142857142857143	0.142857142857143	0.142857142857143	0.142857142857143	0.142857142857143	0.142857142857143	0.142857142857143	0.142857142857143	0.142857142857143	0.142857142857143
HYPOTRICHOSIS	0	0	0	0	0	0	0	0	0	0	0	0	0	0	0	0	0	0	0	0	0	0	0	0	0	0	0	0	0	0	0	0	0	0	0	0	0	0	0	0	0	0	0	0	0	0	0	0	0
ICHTHYOSES	0	0	0	0	0	0	0	0	0	1	1	1	1	0	0	0	0	0	0	0	0	0	0	0	0	0	0	0	0	0	0	0	0	0	0	0	0	0	0	0	0	0	0	0	0	0	0	0	0
IDIOPATHIC INTERSTITIAL PNEUMONIA	0	0	0	0	0	0	0	0	0	0	0	0	0	0	0	0	0	0	0	0	0	0	0	0	0	0	0	0	0	0	0	0	0	0	0	0	0	0	0	0	0	0	0	0	0	0	0	0	0
IGA GLOMERULONEPHRITIS	0	0	0	0	0	0	0	0	0	0	0	0	0	0	0	0	0	0	0	0	0	0	0	0	0	0	0	0	0.25	0	0	0	0	0	0	0	0	0	0	0	0	0	0	0	0	0	0	0	0
ILEUS	0	0	0	0	0	0	0	0	0	0	0	0	0	0	0	0	0	0	0	0	0	0	0	0	0	0	0	0	0	0	0	0	0	0	0	0	0	0	0	0	0	0	0	0	0	0	0	0	0
IMMUNE COMPLEX DISEASE	0	0	0	0	0	0	0	0	0	0	0	0	0	0	0	0	0	0	0	0	0	0	0	0	0	0	0	0	0	0	0	0	0	0	0	0	0	0	0	0	0	0	0	0	0	0	0	0	0
IMMUNE SYSTEM DISEASE	0	0	0	0	0	0	0	0	0	0	0	0	0	0	0	0	0	0	0	0	0	0	0	0	0.5	0.5	0.5	0.5	0.5	0.5	0.5	0.5	0	0	0	0	0	0	0	0	0	0	0	0	0	0	0	0	0
IMMUNOLOGIC DEFICIENCY SYNDROME	0	0.0833333333333333	0	0.0833333333333333	0.0833333333333333	0.0833333333333333	0.0833333333333333	0.0833333333333333	0	0	0	0	0	0	0.0833333333333333	0	0	0	0	0	0	0	0	0	0	0	0	0	0.166666666666667	0.0833333333333333	0.0833333333333333	0.0833333333333333	0.0833333333333333	0	0	0.166666666666667	0	0	0	0	0	0	0.0833333333333333	0.0833333333333333	0.0833333333333333	0.0833333333333333	0.0833333333333333	0.0833333333333333	0.0833333333333333
IMPOTENCE	0	0	0	0	0	0	0	0	0	1	0	0	0	0	0	0	0	0	0	0	0	0	0	0	0	0	0	0	0	0	0	0	0	0	0	0	0	0	0	0	0	0	0	0	0	0	0	0	0
INFECTIOUS CANINE HEPATITIS	0	0	0	0	0	0	0	0	0	0	0	0	0	0	0	0	0	0	0	0	0	0	0	0	0	0	0	0	0	0	0	0	0	0	0	0	0	0	0	0	0	0	0	0	0	0	0	0	0
INFECTIOUS MONONUCLEOSIS	0	0	0	0	0	0	0	0	0	0	0	0	0	0	0	0	0	0	0	0	0	1	0	0	0	0	0	0	0	0	0	0	0	0	0	0	0	0	0	0	0	0	0	0	0	0	0	0	0
INFERTILITY	0	0	0	0	0	0.111111111111111	0	0	0	0	0	0	0	0	0	0	0	0	0	0.0555555555555556	0.0555555555555556	0.111111111111111	0.0555555555555556	0.0555555555555556	0.0555555555555556	0.0555555555555556	0	0	0.0555555555555556	0.0555555555555556	0.111111111111111	0.0555555555555556	0.0555555555555556	0.0555555555555556	0.0555555555555556	0.111111111111111	0.111111111111111	0.111111111111111	0.111111111111111	0.111111111111111	0.111111111111111	0.111111111111111	0.277777777777778	0.166666666666667	0.166666666666667	0.166666666666667	0.166666666666667	0.166666666666667	0.166666666666667
INFILTRATING MALIGNANT NEOPLASM	0	0	0	0	0	0	0	0	0	0	0	0	0	0	0	0	0	0	0	0	0	0	0	0	0	0	0	0	0	0	0	0	0	0	0	0	0	0	0	0	0	0	0	0	0	0	0	0	0
INFLUENZA	0	0	0	0	0	0	0	0	0	0	0	0	0	0	0.0666666666666667	0	0	0	0	0	0	0.0666666666666667	0	0	0	0	0	0	0.266666666666667	0.133333333333333	0.133333333333333	0.133333333333333	0.133333333333333	0.133333333333333	0.133333333333333	0.133333333333333	0.0666666666666667	0.0666666666666667	0.0666666666666667	0.0666666666666667	0.0666666666666667	0.0666666666666667	0.133333333333333	0.0666666666666667	0.0666666666666667	0.0666666666666667	0.0666666666666667	0.0666666666666667	0.0666666666666667
INSULIN RESISTANCE	0	0	0	0	0	0	0	0	0	0	0	0	0	0	0.024390243902439	0	0	0	0	0	0	0.024390243902439	0	0	0	0	0	0	0.0731707317073171	0.0487804878048781	0.0487804878048781	0.0487804878048781	0.0487804878048781	0.0487804878048781	0.0487804878048781	0.0487804878048781	0.024390243902439	0.024390243902439	0.024390243902439	0.024390243902439	0.024390243902439	0.024390243902439	0.146341463414634	0.0731707317073171	0.0731707317073171	0.0731707317073171	0.0731707317073171	0.0731707317073171	0.0731707317073171
INSULIN-DEPENDENT DIABETES MELLITUS	0	0	0	0	0	0	0	0	0	0	0	0	0	0	0	0	0	0	0	0	0	0.2	0.1	0.1	0.1	0.1	0.1	0.1	0.4	0	0	0	0	0	0	0	0	0	0	0	0	0	0.1	0.1	0.1	0.1	0.1	0.1	0.1
INSULINLIKE GROWTH FACTOR II	0	0	0	0.5	0	0.5	0	0	0	0	0	0	0	0	0	0	0	0	0	0	0	0	0	0	0	0	0	0	0	0	0	0	0	0	0	0	0	0	0	0	0	0	0	0	0	0	0	0	0
INSULINOMA	0	0	0	0	0	0	0	0	0	0	0	0	0	0	0	0	0	0	0	0	0	0	0	0	0	0	0	0	0	0	0	0	0	0	0	0	0	0	0	0	0	0	0	0	0	0	0	0	0
INTERNAL ELASTIC LAMINA	0	0	0	0	0	0	0	0	0	0	0	0	0	0	0	0	0	0	0	0	0	0	0	0	0	0	0	0	0	0	0	0	0	0	0	0	0	0	0	0	0	0	0	0	0	0	0	0	0
INTERSTITIAL LUNG DISEASE	0	0	0	0	0	0	0	0	0	0	0	0	0	0	0	0	0	0	0	0	0	0	0	0	0	0	0	0	0	0	0	0	0	0	0	0	0	0	0	0	0	0	0	0	0	0	0	0	0
INTERSTITIAL NEPHRITIS	0	0	0	0	0	0	0	0	0	0	0	0	0	0	0	0	0	0	0	0	0	0.333333333333333	0.333333333333333	0.333333333333333	0.333333333333333	0.333333333333333	0.333333333333333	0.333333333333333	0.333333333333333	0.333333333333333	0.333333333333333	0.333333333333333	0.333333333333333	0.333333333333333	0.333333333333333	0.333333333333333	0	0	0	0	0	0	0	0	0	0	0	0	0
INTERSTITIAL PNEUMONIA	0	0	0	0	0	0	0	0	0	0	0	0	0	0	0	0	0	0	0	0	0	0	0	0	0	0	0	0	0	0	0	0	0	0	0	0	0	0	0	0	0	0	0.5	0.5	0.5	0.5	0.5	0.5	0.5
INTESTINAL DISEASE	0	0	0	0.166666666666667	0	0	0	0	0	0	0	0	0	0	0	0	0	0	0	0	0	0	0	0	0	0	0	0	0.166666666666667	0	0	0	0	0	0	0	0	0	0	0	0	0	0.166666666666667	0	0	0	0	0	0
INTESTINAL INFECTION	0	0	0	0	0	0	0	0	0	0	0	0	0	1	0	0	0	0	0	0	0	0	0	0	0	0	0	0	0	0	0	0	0	0	0	0	0	0	0	0	0	0	0	0	0	0	0	0	0
INTESTINAL NEOPLASMS	0	0	0	0	0	0	0	0	0	0	0	0	0	0	0	0	0	0	0	0	0	0	0	0	0	0	0	0	0	0	0	0	0	0	0	0	0	0	0	0	0	0	0.5	0	0	0	0	0	0
INTESTINAL OBSTRUCTION	0	0	0	0	0	0	0	0	0	0	0	0	0	0	0	0	0	0	0	0	0	0	0	0	0	0	0	0	0	0	0	0	0	0	0	0	0	0	0	0	0	0	0	0	0	0	0	0	0
INTESTINAL PSEUDO-OBSTRUCTION	0	0	0	0	0	0	0	0	0	0	0	0	0	0	0	0	0	0	0	0	0	0	0	0	0	0	0	0	0	0	0	0	0	0	0	0	0	0	0	0	0	0	0	0	0	0	0	0	0
INTESTINES	0	0	0	0	0	0	0	0	0	0	0	0	0	0	0	0	0	0	0	0	0	0	0	0	0	0	0	0	0	0	0	0	0	0	0	0	0	0	0	0	0	0	0	0	0	0	0	0	0
INTRACRANIAL HYPERTENSION	0	0	0	0	0	0	0	0	0	0	0	0	0	0	0	0	0	0	0	0	0	0	0	0	0	0	0	0	0	0	0	0	0	0	0	0	0	0	0	0	0	0	0	0	0	0	0	0	0
INTRADUCTAL HYPERPLASIA	0	0	0	0	0	0	0	0	0	0	0	0	0	0	0	0	0	0	0	0	0	0	0	0	0	0	0	0	0	0	0	0	0	0	0	0	0	0	0	0	0	0	0	0	0	0	0	0	0
INTRAEPITHELIAL NEOPLASIA	0	0	0	0	0	0	0	0	0	0	0	0	0	0	0	0	0	0	0	0	0	0	0	0	0	0	0	0	0.0434782608695652	0.0434782608695652	0.0434782608695652	0.0434782608695652	0.0434782608695652	0.0434782608695652	0.0434782608695652	0.0434782608695652	0.0434782608695652	0.0434782608695652	0.0434782608695652	0.0434782608695652	0.0434782608695652	0.0434782608695652	0.130434782608696	0.0434782608695652	0.0434782608695652	0.0434782608695652	0.0434782608695652	0.0434782608695652	0.0434782608695652
INTRAHEPATIC CHOLANGIOCARCINOMA	0	0	0	0	0	0	0	0	0	0	0	0	0	0	0	0	0	0	0	0	0	0	0	0	0	0	0	0	0.5	0.5	0.5	0.5	0.5	0.5	0.5	0.5	0	0	0	0	0	0	0	0	0	0	0	0	0
INTUSSUSCEPTION	0	0	0	0	0	0	0	0	0	0	0	0	0	0	0	0	0	0	0	0	0	0	0	0	0	0	0	0	0	0	0	0	0	0	0	0	0	0	0	0	0	0	1	0	0	0	0	0	0
INVASIVE CARCINOMA	0	0	0	0	0	0	0	0	0	0	0	0	0	0	0	0	0	0	0	0	0	0	0	0	0	0	0	0	0	0	0	0	0	0	0	0.25	0	0	0	0	0	0	0	0	0	0	0	0	0
INVASIVE CARCINOMA OF BREAST	0	0	0	0	0	0	0	0	0	0	0	0	0	0	0	0	0	0	0	0	0	0	0	0	0	0	0	0	0	0	0	0	0	0	0	0	0	0	0	0	0	0	0	0	0	0	0	0	0
IRON OVERLOAD	0	0	0	0	0	0	0	0	0	0	0	0	0	0	0	0	0	0	0	0	0	0	0	0	0	0	0	0	0	0	0	0	0	0	0	0	0	0	0	0	0	0	0	0	0	0	0	0	0
IRRITABLE BOWEL SYNDROME	0	0	0	0	0	0	0	0	0	0	0	0	0	0	0	0	0	0	0	0	0	0	0	0	0	0	0	0	0.25	0	0	0	0	0	0	0.25	0	0	0	0	0	0	0	0	0	0	0	0	0
ISCHEMIA	0	0	0	0	0	0	0	0	0	0	0	0	0.0333333333333333	0	0	0	0	0	0	0	0	0.0666666666666667	0	0	0	0	0	0	0.0666666666666667	0.0333333333333333	0.0333333333333333	0.0333333333333333	0.0333333333333333	0.0333333333333333	0.0333333333333333	0.0666666666666667	0	0	0	0	0	0	0.0666666666666667	0.0333333333333333	0.0333333333333333	0.0333333333333333	0.0333333333333333	0.0333333333333333	0.0333333333333333
ISOVALERICACIDEMIA	0	0	0	0	0	0	0	0.5	0	0	0	0	0	0	0	0	0	0	0	0	0	0	0	0	0	0	0	0	0	0	0	0	0	0	0	0	0	0	0	0	0	0	0	0	0	0	0	0	0
JAPANESE ENCEPHALITIS	0	0	0	0	0	0	0	0	0	0	0	0	0	0	0	0	0	0	0	0	0	0	0	0	0	0	0	0	0.333333333333333	0	0	0	0	0	0	0	0	0	0	0	0	0	0.333333333333333	0	0	0	0	0	0
KAPOSI SARCOMA	0	0	0	0	0	0	0	0	0	0	0	0	0	0	0	0	0	0	0	0	0	0	0	0	0	0	0	0	0	0	0	0	0	0	0	0	0	0	0	0	0	0	0	0	0	0	0	0	0
KEARNS-SAYRE SYNDROME	0	0	0	0	0	0	0	0	0	0	0	0	0	0	1	1	1	1	1	1	1	1	1	1	1	1	1	1	1	0	0	0	0	0	0	0	0	0	0	0	0	0	0	0	0	0	0	0	0
KERATITIS	0	0	0	0	0	0	0	0	0	0	0	0	0	0	0	0	0	0	0	0	0	0	0	0	0	0	0	0	0	0	0	0	0	0	0	0.333333333333333	0.333333333333333	0.333333333333333	0.333333333333333	0.333333333333333	0.333333333333333	0.333333333333333	0.666666666666667	0.333333333333333	0.333333333333333	0.333333333333333	0.333333333333333	0.333333333333333	0.333333333333333
KERATOACANTHOMA	0	0	0	0	0	0	0	0	0	0	0	0	0	0	0	0	0	0	0	0	0	0	0	0	0	0	0	0	0	0	0	0	0	0	0	0	0	0	0	0	0	0	0	0	0	0	0	0	0
KERATOCONJUNCTIVITIS	0	0	0	0	0	0	0	0	0	0	0	0	0	0	0	0	0	0	0	0	0	0	0	0	0	0	0	0	0.333333333333333	0.333333333333333	0.333333333333333	0.333333333333333	0.333333333333333	0.333333333333333	0.333333333333333	0.333333333333333	0.333333333333333	0.333333333333333	0.333333333333333	0.333333333333333	0.333333333333333	0.333333333333333	0.666666666666667	0	0	0	0	0	0
KERATOCONJUNCTIVITIS SICCA	0	0	0	0	0	0	0	0	0	0	0	0	0	0	0	0	0	0	0	0	0	0	0	0	0	0	0	0	0.333333333333333	0.333333333333333	0.333333333333333	0.333333333333333	0.333333333333333	0.333333333333333	0.333333333333333	0.333333333333333	0.333333333333333	0.333333333333333	0.333333333333333	0.333333333333333	0.333333333333333	0.333333333333333	0.666666666666667	0	0	0	0	0	0
KERATOPATHY	0	0	0	0	0	0	0	0	0	0	0	0	0	0	0	0	0	0	0	0	0	0	0	0	0	0	0	0	0	0	0	0	0	0	0	0	0	0	0	0	0	0	0	0	0	0	0	0	0
KERATOSIS	0	0	0	0	0	0	0	0	0	0	0	0	0	0	0	0	0	0	0	0	0	0	0	0	0	0	0	0	0	0	0	0	0	0	0	0	0	0	0	0	0	0	0	0	0	0	0	0	0
KERATOSIS FOLLICULARIS	0	0	0	0	0	0	0	0	0	0	0	0	0	0	0	0	0	0	0	0	0	0	0	0	0	0	0	0	0.5	0	0	0	0	0	0	0	0	0	0	0	0	0	0	0	0	0	0	0	0
KETOSIS	0	0	0	0	0	0	0	0	0	0	0	0	0	0	0	0	0	0	0	0	0	0	0	0	0	0	0	0	1	0	0	0	0	0	0	0	0	0	0	0	0	0	0	0	0	0	0	0	0
KIDNEY DISEASE	0	0	0	0	0	0	0	0	0	0	0	0	0	0	0	0	0	0	0	0	0	0	0	0	0	0	0	0	0	0	0	0	0	0	0	0	0	0	0	0	0	0	0	0	0	0	0	0	0
KIDNEY FAILURE	0	0	0	0	0	0	0	0	0	0	0.111111111111111	0.111111111111111	0.111111111111111	0	0	0	0	0	0	0	0	0	0	0	0	0.111111111111111	0	0	0	0	0	0	0	0	0	0	0	0	0	0	0	0	0	0	0	0	0	0	0
KIDNEY FAILURE CHRONIC	0	0	0	0	0	0	0	0	0	0	0	0	0	0	0	0	0	0	0	0	0	0	0	0	0	0	0	0	0	0	0	0	0.142857142857143	0	0	0.142857142857143	0	0	0	0	0	0	0	0	0	0	0	0	0
KIDNEY NEOPLASMS	0	0	0	0	0	0	0	0	0	0	0	0	0	0	0	0	0	0	0	0	0	0	0	0	0	0	0	0	0	0	0	0	0	0	0	0	0	0	0	0	0	0	0.5	0	0	0	0	0	0
KIDNEY TUBULAR NECROSIS ACUTE	0	0	0	0	0	0	0	0	0	0	0	0	0	0	0	0	0	0	0	0	0	0	0	0	0	0	0	0	0	0	0	0	0	0	0	0	0	0	0	0	0	0	0	0	0	0	0	0	0
KLEBSIELLA PNEUMONIA	0	0	0	0	0	0	0	0	0	0	0	0	0	0	0	0	0	0	0	0	0	0	0	0	0	0	0	0	0	0	0	0	0	0	0	0	0	0	0	0	0	0	0	0	0	0	0	0	0
KNEE OSTEOARTHRITIS	0	0	0	0	0	0	0	0	0	0	0	0	0	0	0	0	0	0	0	0	0	0	0	0	0	0	0	0	0	0	0	0	0	0	0	0	0	0	0	0	0	0	0	0	0	0	0	0	0
KWASHIORKOR	0	0	0	0	0	0	0	0	0	0	0	0	0	0	0	0	0	0	0	1	0	0	0	0	0	0	0	0	0	0	0	0	0	0	0	0	0	0	0	0	0	0	0	0	0	0	0	0	0
LACERATION	0	0	0	0	0	0	0	0	0	0	0	0	0	0	0	0	0	0	0	0	0	0	0	0	0	0	0	0	0.142857142857143	0.142857142857143	0.142857142857143	0.142857142857143	0.142857142857143	0.142857142857143	0.142857142857143	0.142857142857143	0.142857142857143	0.142857142857143	0.142857142857143	0.142857142857143	0.142857142857143	0.142857142857143	0.142857142857143	0	0	0	0	0	0
LACTOSE INTOLERANCE	0	0	0	0	0	0	0	0	0	0	0	0	0	0	0	0	0	0	0	0	0	0	0	0	0	0	0	0	1	0	0	0	0	0	0	0	0	0	0	0	0	0	0	0	0	0	0	0	0
LANGER-GIEDION SYNDROME	0	0	0	0	0	0	0	0	0	0	0	0	0	0	0	0	0	0	0	0	0	0	0	0	0	0	0	0	0	0	0	0	0	0	0	0	0	0	0	0	0	0	0	0	0	0	0	0	0
LANGUAGE DISORDER	0	0	0	0	0	0	0	0	0	0	0	0	0	0	0	0	0	0	0	0	0	0	0	0	0	0	0	0	0	0	0	0	0	0	0	0	0	0	0	0	0	0	0	0	0	0	0	0	0
LARYNGEAL DISEASE	0	0	0	0	0	0	0	0	0	0	0	0	1	1	1	0	0	0	0	0	0	0	0	0	0	0	0	0	0	0	0	0	0	0	0	0	0	0	0	0	0	0	0	0	0	0	0	0	0
LATE PREGNANCY	0	0	0	0	0	0	0	0	0	0	0	0	0	0	1	0	0	0	0	0	0	0	0	0	0	0	0	0	0	0	0	0	0	0	0	0	0	0	0	0	0	0	0	0	0	0	0	0	0
LATERAL SCLEROSIS	0	0	0	0	0	0	0	0	0	0	0	0	0	0	0	0	0	0	0	0	0	0	0	0	0	0	0	0	0.5	0.5	0.5	0.5	0.5	0.5	0.5	0.5	0.5	0.5	0.5	0.5	0.5	0.5	0.5	0.5	0.5	0.5	0.5	0.5	0.5
LEARNING DISABILITY	0	0	0	0	0	0	0	0	0	0	0	0	0	0	0	0	0	0	0	0	0	0	0	0	0	0	0	0	0	0	0	0	0	0	0	0	0	0	0	0	0	0	0	0	0	0	0	0	0
LECITHIN ACYLTRANSFERASE DEFICIENCY	0	0	0	0	0	0	0	0	0	0	0	0	0	0	0	0	0	0	0	0	0	0	0	0	0	0	0	0	0	0	0	0	0	0	0	0.5	0.5	0.5	0.5	0.5	0.5	0.5	0.5	0	0	0	0	0	0
LEGAL ABORTION	0	0	0	0	0	0	0	0	0	0	0	0	0	0	0	0	0	0	0	0	0	0	0	0	0	0	0	0	0	0	0	0	0	0	0	0	0	0	0	0	0	0	0	0	0	0	0	0	0
LEIGH DISEASE	0	0	0	0	0	0	0	0	0	0	0.5	0	0	0	0	0	0	0	0	0	0	0	0	0	0	0	0	0	0	0	0	0	0	0	0	0	0	0	0	0	0	0	0	0	0	0	0	0	0
LEIOMYOSARCOMA	0	0	0	0	0	0	0	0	0	0	0	0	0	0	0	0	0	0	0	0	0	0	0	0	0	0	0	0	0	0	0	0	0	0	0	0.5	0.5	0.5	0.5	0.5	0.5	0.5	0.5	0.5	0.5	0.5	0.5	0.5	0.5
LEISHMANIASIS	0	0	0	0	0	0	0	0	0	0	0	0	0	0	0	0	0	0	0	0	0	0	0	0	0	0	0	0	0	0	0	0	0	0	0	0	0	0	0	0	0	0	0	0	0	1	1	1	1
LENS DISEASE	0	0	0	0	0	0	0	0	0	0	0	0	0.125	0	0	0	0	0	0	0	0	0.125	0	0	0	0	0	0	0.125	0.125	0.25	0.125	0.125	0.125	0.125	0.25	0.125	0.125	0.125	0.125	0.125	0.125	0.125	0.125	0.125	0.125	0.125	0.125	0.125
LESCH-NYHAN SYNDROME	0	0	0	0	0	0	0	0	0	0	0	0	0	0	0	0	0	0	0	0	0	0	0	0	0	0	0	0	0.5	0	0	0	0	0	0	0	0	0	0	0	0	0	0	0	0	0	0	0	0
LEUKEMIA	0	0	0.0208333333333333	0	0	0.0208333333333333	0	0.0208333333333333	0.0208333333333333	0.0208333333333333	0.0416666666666667	0.0208333333333333	0.0208333333333333	0.0208333333333333	0.0416666666666667	0.0208333333333333	0.0208333333333333	0.0208333333333333	0.0208333333333333	0.0416666666666667	0.0208333333333333	0.0625	0.0625	0.0625	0.0625	0.0625	0.0625	0.0625	0.145833333333333	0.0833333333333333	0.0833333333333333	0.0833333333333333	0.0833333333333333	0.0833333333333333	0.0833333333333333	0.125	0.0625	0.0625	0.0625	0.0625	0.0625	0.0625	0.0833333333333333	0.0833333333333333	0.0833333333333333	0.0833333333333333	0.0833333333333333	0.0833333333333333	0.0833333333333333
LEUKEMIA L1210	0	0	1	0	0	0	0	0	0	0	0	0	0	0	0	0	0	0	0	0	0	0	0	0	0	0	0	0	0	0	0	0	0	0	0	0	0	0	0	0	0	0	0	0	0	0	0	0	0
LEUKOCYTOSIS	0	0	0	0	0	0	0	0	0	0	1	0	0	0	0	0	0	0	0	0	0	0	0	0	0	0	0	0	0	0	0	0	0	0	0	0	0	0	0	0	0	0	0	0	0	0	0	0	0
LEUKODYSTROPHY	0	0	0	0	0	0	0	0	0	0	0	0	0	0	0	0	0	0	0	0	0	0	0	0	0	0	0	0	0	0	0.5	0	0	0	0	0	0	0	0	0	0	0	0	0	0	0	0	0	0
LEUKODYSTROPHY METACHROMATIC	0	0	0	0	0	0	0	0	0	0	0	0	0	0	0	0	0	0	0	0	0	0	0	0	0	0	0	0	0	0	0	0	0	0	0	0	0	0	0	0	0	0	0	0	0	0	0	0	0
LEUKOENCEPHALOPATHY	0	0	0	0	0	0	0	0	0	0	0	0	0	0	0	0	0	0	0	0	0	0	0	0	0	0	0	0	0	0	0	0	0	0	0	0	0	0	0	0	0	0	0	0	0	0	0	0	0
LEUKOMALACIA PERIVENTRICULAR	0	0	0	0	0	1	0	0	0	0	0	0	0	0	0	0	0	0	0	0	0	0	0	0	0	0	0	0	0	0	0	0	0	0	0	0	0	0	0	0	0	0	0	0	0	0	0	0	0
LEYDIG CELL TUMOR	0	0	0	0	0	0	0	0	0	0	0	0	0	0	0	0	0	0	0	0	0	0	0	0	0	0	0	0	0	0	0	0	0	0	0	0	0	0	0	0	0	0	0	0	0	0	0	0	0
LIPID DISORDER	0	0	0	0	0	0	0	0	0	0	0	0	0	0	0	0	0	0	0	0	0	0	0	0	0	0	0	0	0	0	0	0	0	0	0	0	0	0	0	0	0	0	0	0	0	0	0	0	0
LIPOID DERMATOARTHRITIS	0	0	0	0	0	0.25	0	0	0	0	0	0	0	0	0	0	0	0	0	0	0	0	0	0	0	0	0	0	0.5	0	0	0	0	0	0	0	0	0	0	0	0	0	0	0	0	0	0	0	0
LIPOMA	0	0	0	0	0	0	0	0	0	0	0	0	0	0	0	0	0	0	0	0	0	0	0	0	0	0	0	0	0	0	0	0	0	0	0	0	0	0	0	0	0	0	0	0	0	0	0	0	0
LITTLES DISEASE	0	0	0	0	0	0	0	0	0	0	0	0	0	0	0	0	0	0	0	0	0	0	0	0	0	0	0	0	0	0	0	0	0	0	0	0	0	0	0	0	0	0	0	0	0	0	0	0	0
LIVER AND INTRAHEPATIC BILIARY TRACT CARCINOMA	0	0	0	0	0	0	0	0	0	0	0	0	0	0	0	0	0	0	0	0	0	0	0	0	0	0	0	0	0	0	0	0	0	0	0	0.333333333333333	0	0	0	0	0	0	0	0	0	0	0	0	0
LIVER CIRRHOSIS	0	0	0	0	0	0	0	0	0	0	0	0	0	0	0	0	0	0	0	0	0	0	0	0	0	0	0	0	0	0	0	0	0	0	0	0	0	0	0	0	0	0	0	0	0	0	0	0	0
LIVER DAMAGE	0	0	0	0	0	0	0	0	0	0	0	0	0	0	0	0	0	0	0	0	0	0.5	0	0	0	0	0	0	0	0	0	0	0	0	0	0	0	0	0	0	0	0	0	0	0	0	0	0	0
LIVER DISEASE	0	0	0	0	0	0	0	0	0	0	0	0	0	0	0	0	0	0	0	0	0	0	0	0	0	0	0	0	0.111111111111111	0	0	0	0	0	0	0	0	0	0	0	0	0	0.111111111111111	0	0	0	0	0	0
LIVER METASTASES	0	0	0	0	0	0	0	0	0	0	0	0	0	0	0	0	0	0	0	0	0	0	0	0	0	0	0	0	0	0	0	0	0	0	0	0.5	0	0	0	0	0	0	0	0	0	0	0	0	0
LIVER NEOPLASMS	0	0	0	0	0	0	0	0	0	0	0	0	0	0	0	0.142857142857143	0	0	0	0	0	0	0	0	0	0	0	0	0	0	0	0	0	0	0	0.142857142857143	0	0	0	0	0	0	0	0	0	0	0	0	0
LOBULAR NEOPLASIA	0	0	0	0	0	0	0	0	0	0	0	0	0	0	0	0	0	0	0	0	0	0	0	0	0	0	0	0	0.25	0.25	0.25	0.25	0.25	0.25	0.25	0.25	0.25	0.25	0.25	0.25	0.25	0.25	0.5	0.25	0.25	0.25	0.25	0.25	0.25
LOCALIZED ADIPOSITY	0	0	0	0	0	0	0	0.0625	0.0625	0.0625	0.0625	0.0625	0.0625	0.0625	0.0625	0.0625	0.0625	0.0625	0.0625	0.0625	0.0625	0.1875	0.0625	0.0625	0.0625	0.0625	0.125	0.125	0.1875	0.1875	0.1875	0.1875	0.1875	0.1875	0.1875	0.25	0.1875	0.1875	0.1875	0.1875	0.1875	0.1875	0.1875	0.0625	0.0625	0.0625	0.0625	0.0625	0.0625
LOCALIZED FIBROUS TUMOR	0	0	0	1	0	0	0	0	0	0	0	0	0	0	0	0	0	0	0	0	0	0	0	0	0	0	0	0	0	0	0	0	0	0	0	0	0	0	0	0	0	0	0	0	0	0	0	0	0
LORDOSIS	0	0	0	0	0	0	0	0	0	0	0	0	0	0	0	0	0	0	0	0	0	0	0	0	0	0	0	0	0	0	0	0	0	0	0	0	0	0	0	0	0	0	0	0	0	0	0	0	0
LUNG DISEASE	0	0	0	0	0	0	0.1	0	0	0	0	0	0	0	0.3	0.1	0.1	0	0	0	0	0	0	0	0	0	0	0	0	0	0	0	0	0	0	0	0	0	0	0	0	0	0	0	0	0	0	0	0
LUNG METASTASES	0	0	0	0	0	0	0	0	0	0	0	0	0	0	0	0	0.142857142857143	0	0	0	0	0	0	0	0	0	0	0	0.142857142857143	0	0	0	0	0	0	0	0	0	0	0	0	0	0	0	0	0	0	0	0
LUNG NEOPLASMS	0	0	0	0	0	0	0	0	0	0	0	0	0	0	0	0	0	0	0	0	0	0	0	0	0	0	0	0	0	0	0	0	0	0	0	0.5	0	0	0	0	0	0	0	0	0	0	0	0	0
LUPUS ERYTHEMATOSUS	0	0	0	0	0	0	0	0	0	0	0	0	0	0	0	0	0	0	0	0	0	0.0232558139534884	0.0232558139534884	0.0232558139534884	0.0232558139534884	0.0232558139534884	0.0232558139534884	0.0232558139534884	0.0697674418604651	0.0465116279069767	0.0465116279069767	0.0465116279069767	0.0465116279069767	0.0465116279069767	0.0465116279069767	0.0465116279069767	0.0232558139534884	0.0232558139534884	0.0232558139534884	0.0232558139534884	0.0232558139534884	0.0232558139534884	0.0232558139534884	0.0232558139534884	0.0232558139534884	0.0232558139534884	0.0232558139534884	0.0232558139534884	0.0232558139534884
LUPUS VULGARIS	0	0	0	0	0	0	0	0	0	0	0	0	0	0	0	0	0	0	0	0	0	0	0	0	0	0	0	0	0	0	0	0	0	0	0	0	0	0	0	0	0	0	0	0	0	0	0	0	0
LYMPHANGIOENDOTHELIOMA	0	0	0	0	0	0	0	0	0	0	0	0	0	0	0	0	0	0	0	0	0	0	0	0	0	0	0	0	0	0	0	0	0	0	0	0	0	0	0	0	0	0	0	0	0	0	0	0	0
LYMPHANGIOLEIOMYOMATOSIS	0	0	0	0	0	0	0	0	0	0	0	0	0	0	0	0	0	0	0	0	0	0	0	0	0	0	0	0	0	0	0	0	0	0	0	0	0	0	0	0	0	0	0	0	0	0	0	0	0
LYMPHANGIOMA	0	0	0	0	0	0	0	0	0	0	0	0	0	0	0	0	0	0	0	0	0	0	0	0	0	0	0	0	0	0	0	0	0	0	0	0	0	0	0	0	0	0	0	0	0	0	0	0	0
LYMPHOCYTIC CHORIOMENINGITIS	0	0	0	0	0	0	0	0.2	0	0	0	0	0	0	0	0	0	0	0	0	0	0.2	0	0	0	0	0	0	0	0	0	0	0	0	0	0	0	0	0	0	0	0	0	0	0	0	0	0	0
LYMPHOMA	0	0	0	0	0	0	0	0.0465116279069767	0	0	0.0232558139534884	0	0.0232558139534884	0	0	0	0	0	0	0.0232558139534884	0	0.0232558139534884	0.0232558139534884	0.0232558139534884	0.0232558139534884	0.0232558139534884	0.0232558139534884	0.0232558139534884	0.0232558139534884	0.0232558139534884	0.0232558139534884	0.0232558139534884	0.0232558139534884	0.0232558139534884	0.0232558139534884	0.0930232558139535	0.0232558139534884	0.0232558139534884	0.0232558139534884	0.0232558139534884	0.0232558139534884	0.0232558139534884	0.116279069767442	0.0465116279069767	0.0465116279069767	0.0465116279069767	0.0465116279069767	0.0465116279069767	0.0465116279069767
LYMPHOPENIA	0	0	0	0	0	0	0	0	0	0	0	0	0	0	0.666666666666667	0.666666666666667	0.666666666666667	0.666666666666667	0.666666666666667	0.666666666666667	0.666666666666667	0.666666666666667	0.333333333333333	0.333333333333333	0.333333333333333	0.333333333333333	0.333333333333333	0.333333333333333	0.333333333333333	0.333333333333333	0.333333333333333	0.333333333333333	0.333333333333333	0.333333333333333	0.333333333333333	0.333333333333333	0	0	0	0	0	0	0	0	0	0	0	0	0
LYMPHOPROLIFERATIVE DISORDER	0	0	0	0	0	0	0	0	0	0	0	0	0	0	0	0	0	0	0	0	0	0.5	0.25	0.25	0.25	0.25	0.25	0.25	0.25	0	0	0	0	0	0	0	0	0	0	0	0	0	0	0	0	0	0	0	0
LYMPHOPROLIFERATIVE DISORDER OF THE SKIN	0	0.5	0	0	0	0	0.5	0	0	0	0	0	0	0	0	0	0	0	0	0	0	0	0	0	0	0	0	0	0	0	0	0	0	0	0	0	0	0	0	0	0	0	0	0	0	0	0	0	0
LYSOSOMAL STORAGE DISEASE	0	0	0	0	0	0	0	0	0	0	0	0	0	0	0	0	0	0	0	0	0	0	0	0	0	0	0	0	1	0	0	0	0	0	0	0	0	0	0	0	0	0	0	0	0	0	0	0	0
MACHADO-JOSEPH DISEASE	0	0	0	0	0	0	0	0	0	0	0	0	0	0	0	0	0	0	0	0	0	0	0	0	0	0	0	0	0	0	0	0	0	0	0	0	0	0	0	0	0	0	0	0	0	0	0	0	0
MACULAR DEGENERATION	0	0	0	0	0	0	0	0	0	0	0	0	0	0	0	0	0	0	0	0	0	0.1	0	0	0	0	0	0	0	0	0	0	0	0	0	0	0	0	0	0	0	0	0.1	0	0	0	0	0	0
MALABSORPTION SYNDROME	0	0	0	0	0	0	0	0	0	0	0	0	0	0	0	0	0	0	0	0	0	0	0	0	0	0	0	0	1	0.333333333333333	0.333333333333333	0.333333333333333	0.333333333333333	0.333333333333333	0.333333333333333	0.333333333333333	0.333333333333333	0.333333333333333	0.333333333333333	0.333333333333333	0.333333333333333	0.333333333333333	0.333333333333333	0.333333333333333	0.333333333333333	0.333333333333333	0.333333333333333	0.333333333333333	0.333333333333333
MALARIA	0	0	0	0	0	0.333333333333333	0	0	0	0	0	0	0	0	0	0	0	0	0	0	0	0	0	0	0	0	0	0	0.333333333333333	0.333333333333333	0.333333333333333	0.333333333333333	0.333333333333333	0.333333333333333	0.333333333333333	0.333333333333333	0.333333333333333	0.333333333333333	0.333333333333333	0.333333333333333	0.333333333333333	0.333333333333333	0.333333333333333	0	0	0	0	0	0
MALE INFERTILITY	0	0	0	0	0	0	0	0	0	0	0	0	0	0	0	0	0	0	0	0	0	0	0	0	0	0	0	0	0	0	0	0	0	0	0	0	0	0	0	0	0	0	1	0.5	0.5	0.5	0.5	0.5	0.5
MALIGNANT FIBROXANTHOMA	0	0	0	0	0	0	0	0	0	0	0	0	0	0	0	0	0	0	0	0	0	0	0	0	0	0	0	0	0	0	0	0	0	0	0	0	0	0	0	0	0	0	0	0	0	0	0	0	0
MALIGNANT INTERSTITIAL CELL TUMOR	0	0	0	0	0	0	0	0	0	0	0	0	0	0	0	0	0	0	0	0	0	0	0	0	0	0	0	0	0	0	0	0	0	0	0	0	0	0	0	0	0	0	0	0	0	0	0	0	0
MALIGNANT NEOPLASM OF BREAST	0	0	0	0	0	0	0	0	0	0	0	0	0	0	0	0	0	0	0	0	0	0.15	0.05	0.05	0.05	0.05	0.05	0.05	0.1	0	0	0	0	0	0	0.05	0.05	0.05	0.05	0.05	0.05	0.05	0.1	0.05	0.05	0.05	0.05	0.05	0.05
MALIGNANT NEOPLASM OF GASTROINTESTINAL TRACT	0	0	0	0	0	0	0	0	0	0	0	0	0	0	0	0	0	0	0	0	0	0	0	0	0	0	0	0	0	0	0	0	0	0	0	1	0	0	0	0	0	0	0	0	0	0	0	0	0
MALIGNANT NEOPLASM OF HARD PALATE	0	0	0	0	0	0	0	0	0	0	0	0	0	0	0	0	0	0	0	0	0	0	0	0	0	0	0	0	0	0	0	0	0	0	0	0	0	0	0	0	0	0	0	0	0	0	0	0	0
MALIGNANT NEOPLASM OF LIVER	0	0	0	0	0	0	0	0	0	0	0	0	0	0	0	0	0	0	0	0	0	0	0	0	0	0	0	0	0	0	0	0	0	0	0	0.333333333333333	0	0	0	0	0	0	0	0	0	0	0	0	0
MALIGNANT NEOPLASM OF LUNG	0	0	0	0	0	0	0	0	0	0	0	0	0	0	0	0	0	0	0	0	0	0	0	0	0	0	0	0	0	0	0	0	0	0	0	0.333333333333333	0	0	0	0	0	0	0	0	0	0	0	0	0
MALIGNANT NEOPLASM OF OVARY	0	0	0	0	0	0	0	0	0	0	0	0	0	0	0	0	0	0	0	0	0	0	0	0	0	0	0	0	0	0	0	0	0	0	0	0.5	0.5	0.5	0.5	0.5	0.5	0.5	0.5	0	0	0	0	0	0
MALIGNANT NEOPLASM OF PANCREAS	0	0	0	0	0	0	0	0	0	0	0	0	0	0	0	0	0	0	0	0	0	0.333333333333333	0.333333333333333	0.333333333333333	0.333333333333333	0.333333333333333	0.333333333333333	0.333333333333333	0.333333333333333	0.333333333333333	0.333333333333333	0.333333333333333	0.333333333333333	0.333333333333333	0.333333333333333	0.333333333333333	0.333333333333333	0.333333333333333	0.333333333333333	0.333333333333333	0.333333333333333	0.333333333333333	0.333333333333333	0	0	0	0	0	0
MALIGNANT NEOPLASM OF PROSTATE	0	0	0	0	0	0	0	0	0	0	0	0	0	0	0	0	0	0	0	0	0	0	0	0	0	0	0	0	0	0	0	0	0	0	0	0.142857142857143	0.142857142857143	0.142857142857143	0.142857142857143	0.142857142857143	0.142857142857143	0.142857142857143	0.285714285714286	0	0	0	0	0	0
MALIGNANT NEOPLASM OF STOMACH	0	0	0	0	0	0	0	0	0	0	0	0	0	0	0	0	0	0	0	0	0	0	0	0	0	0	0	0	0.25	0	0	0	0	0	0	0	0	0	0	0	0	0	0.5	0.25	0.25	0.25	0.25	0.25	0.25
MALIGNANT NEOPLASM OF THYROID	0	0	0	0	0	0	0	0	0	0	0	0	0	0	0	0	0	0	0	0	0	0	0	0	0	0	0	0	0	0	0	0	0	0	0	0	0	0	0	0	0	0	0.333333333333333	0	0	0	0	0	0
MALIGNANT NEOPLASM OF URINARY BLADDER	0	0	0	0	0	0	0	0	0	0	0	0	0	0	0	0	0	0	0	0	0	0	0	0	0	0	0	0	0	0	0	0	0	0	0	0	0	0	0	0	0	0	0.333333333333333	0	0	0	0	0	0
MALIGNANT NEOPLASMS	0	0.142857142857143	0	0	0	0	0	0.142857142857143	0	0	0	0	0	0	0.142857142857143	0	0	0	0	0	0	0.142857142857143	0	0	0	0	0	0	0	0	0	0	0	0	0	0	0	0	0	0.142857142857143	0.142857142857143	0	0.142857142857143	0.142857142857143	0.142857142857143	0.142857142857143	0.142857142857143	0.142857142857143	0.142857142857143
MALIGNANT TUMOR OF COLON	0	0	0	0	0	0	0	0	0	0	0	0	0	0	0	0	0	0	0	0	0	0	0	0	0	0	0	0	0.25	0.25	0.25	0.25	0.25	0.25	0.25	0.25	0	0	0	0	0	0	0.5	0	0	0	0	0	0
MALNUTRITION	0	0	0	0.0833333333333333	0	0	0	0	0	0	0	0	0	0	0	0	0	0	0	0	0	0.0833333333333333	0	0	0.0833333333333333	0	0	0	0.0833333333333333	0	0	0	0	0	0	0.0833333333333333	0	0	0	0	0	0	0.166666666666667	0.166666666666667	0.166666666666667	0.166666666666667	0.166666666666667	0.166666666666667	0.166666666666667
MAMMARY NEOPLASMS	0	0	0	0	0	0	0	0	0	0	0	0	0	0	0	0	0	0	0	0	0	0.0625	0.0625	0.0625	0.0625	0.0625	0.0625	0.0625	0.0625	0.03125	0.03125	0.03125	0.03125	0.03125	0.03125	0.03125	0.03125	0.03125	0.03125	0.03125	0.03125	0.03125	0.125	0.09375	0.125	0.09375	0.09375	0.09375	0.09375
MANDIBULOFACIAL DYSOSTOSIS	0	0	0	0	0	0	0	0	0	0	0	0	0	0	0	0	0	0	0	0	0	0	0	0	0	0	0	0	0	0	0	0	0	0	0	0	0	0	0	0	0	0	0	0	0	0	0	0	0
MARASMUS	0	0	0	0	0	0	0	0	0	0	0	0	0	0	0	0	0	0	0	1	0	0	0	0	0	0	0	0	0	0	0	0	0	0	0	0	0	0	0	0	0	0	0	0	0	0	0	0	0
MARFAN SYNDROME	0	0	0	0	0	0	0	0	0	0	0.0769230769230769	0.0769230769230769	0	0	0	0	0	0	0.0769230769230769	0	0	0	0	0	0	0	0	0	0.230769230769231	0.230769230769231	0.230769230769231	0.230769230769231	0.230769230769231	0.230769230769231	0.230769230769231	0.230769230769231	0	0	0	0	0	0	0.230769230769231	0	0	0	0	0	0
MARIJUANA ABUSE	0	0	0	0	0	0	0	0	0	0	0	0	0	0	0	0	0	0	0	0	0	1	1	1	1	1	1	1	1	1	1	1	1	1	1	1	0	0	0	0	0	0	0	0	0	0	0	0	0
MAST CELL NEOPLASM	0	0	0	0	0	0	0	0	0	0	0.333333333333333	0	0	0	0	0	0	0	0	0	0	0	0	0	0	0	0	0	0	0	0	0	0	0	0	0	0	0	0	0	0	0	0	0	0	0	0	0	0
MAST-CELL LEUKEMIA	0	0	0	0	0	0	0	0	0	0	0	0	0	0	0	0	0	0	0	0	0	0	0	0	0	0	0	0	0	0	0	0	0	0	0	0	0	0	0	0	0	0	0	0	0	0	0	0	0
MAST-CELL SARCOMA	0	0	0	0	0	0	0	0	0	0	0	0	0	0	0	0	0	0	0	0	0	0	0	0	0	0	0	0	0.333333333333333	0	0	0	0	0	0	0	0	0	0	0	0	0	0	0	0	0	0	0	0
MASTOCYTOSIS	0	0	0	0	0	0	0	0	0	0	0	0	0	0	0	0	0	0	0	0	0	0	0	0	0	0	0	0	0	0	0	0	0	0	0	0	0	0	0	0	0	0	0	0	0	0	0	0	0
MATURE CATARACT	0	0	0	0	0	0	0	0	0	0	0	0	0	1	1	0	0	0	0	0	0	0	0	0	0	0	0	0	0	0	0	0	0	0	0	0	0	0	0	0	0	0	0	0	0	0	0	0	0
MEASLES	0	1	1	0	0	0	0	0	0	0	0	0	0	0	0	0	0	0	0	0	0	0	0	0	0	0	0	0	0	0	0	0	0	0	0	0	0	0	0	0	0	0	0	0	0	0	0	0	0
MEDULLARY CARCINOMA OF THYROID	0	0	0	0	0	0	0	0	0	0	0	0	0	0	0	0	0	0	0	0	0	0	0	0	0	0	0	0	0	0	0	0	0	0	0	0	0	0	0	0	0	0	0	0	0	0	0	0	0
MEDULLOBLASTOMA	0	0	0	0	0	0	0	0	0	0	0	0	0	0	0	0	0	0	0	0	0	0	0	0	0	0	0	0	0	0	0	0	0	0	0	0	0	0	0	0	0	0	1	0	0	0	0	0	0
MEGACOLON	0	0	0	0	0	0	0	0	0	0	0	0	0	0	0	0	0	0	0	0	0	1	1	1	1	1	1	1	1	0.75	0.75	0.75	0.75	0.75	0.75	0.75	0.25	0.25	0.25	0.25	0.25	0.25	0.25	0.25	0.25	0.25	0.25	0.25	0.25
MEGAKARYOCYTIC LEUKEMIA	0	0	0	0	0	0	0	0	0	0	0	0	0	0	0	0	0	0	0	0	0	0	0	0	0	0	0	0	0	0	0	0	0	0	0	0	0	0	0	0	0	0	0	0	0	0	0	0	0
MELANOMA	0	0	0.08	0.04	0	0	0.04	0.08	0.04	0.08	0.04	0.04	0.08	0.08	0.08	0.08	0.08	0.08	0.08	0.08	0.08	0.12	0.08	0.08	0.08	0.08	0.08	0.08	0.08	0.04	0.04	0.04	0.04	0	0	0	0	0	0	0	0	0	0.12	0	0	0	0	0	0
MELANOSIS	0	0	0	0	0	0	0	0	0	0	0	0	0	0	0	0	0	0	0	0	0	0	0	0	0	0	0	0	0	0	0	0	0	0	0	0	0	0	0	0	0	0	0	0	0	0	0	0	0
MELKERSSON-ROSENTHAL SYNDROME	0	0	0	0	0	0	0	0	0	0	0	0	0	0	0	0	0	0	0	0	0	0	0	0	0	0	0	0	0	0	0	0	0	0	0	0	0	0	0	0	0	0	0	0	0	0	0	0	0
MEMORY DISORDER	0	0	0	0	0	0	0	0	0	0	0	0	0	0	0	0	0	0	0	0	0	0	0	0	0	0	0	0	0	0	0	0	0	0	0	0	0	0	0	0	0	0	0	0	0	0	0	0	0
MENINGITIS	0	0	0	0	0	0	0	0	0	0	0	0	0	0	0	0	0	0	0	0	0	0	0	0	0	0	0	0	1	0	0	0	0	0	0	0	0	0	0	0	0	0	0	0	0	0	0	0	0
MENINGOCOCCAL INFECTION	0	0	0	0	0	1	0	0	0	0	0	0	0	0	0	0	0	0	0	0	0	0	0	0	0	0	0	0	0	0	0	0	0	0	0	0	0	0	0	0	0	0	0	0	0	0	0	0	0
MENINGOENCEPHALITIS	0	0	0	0	0	0	0	0	0.5	0	0	0	0	0	0	0	0	0	0	0	0	0	0	0	0	0	0	0	0.5	0.5	0.5	0.5	0.5	0.5	0.5	0.5	0.5	0.5	0.5	0.5	0.5	0.5	0.5	0	0	0	0	0	0
MENKES KINKY HAIR SYNDROME	0	0	0	0	0	0	0	0.5	0	0	0	0	0	0.5	0.5	0.5	0	0	0	0	0	0	0	0	0	0	0	0	0	0	0	0	0	0	0	0	0	0	0	0	0	0	0	0	0	0	0	0	0
MENTAL DEPRESSION	0	0	0	0	0	0	0	0	0	0	0	0	0	0	0	0	0	0	0	0	0	0	0.142857142857143	0.142857142857143	0.142857142857143	0.142857142857143	0.142857142857143	0.142857142857143	0.285714285714286	0.285714285714286	0.285714285714286	0.142857142857143	0.142857142857143	0.142857142857143	0.142857142857143	0.142857142857143	0.142857142857143	0.142857142857143	0.142857142857143	0.142857142857143	0.142857142857143	0.142857142857143	0.142857142857143	0.142857142857143	0.142857142857143	0.142857142857143	0.142857142857143	0.142857142857143	0.142857142857143
MENTAL RETARDATION	0	0	0	0	0	0	0	0	0	0	0	0	0	0	0.25	0	0	0	0	0	0	0	0	0	0	0	0	0	0	0	0	0	0	0	0	0	0	0	0	0	0	0	0.25	0	0	0	0	0	0
MESENCHYMAL CELL NEOPLASM	0	0	0	0	0	0	0	0	0	0	0	0	0	0	0	0	0	0	0	0	0	0	0	0	0	0	0	0	0	0	0	0	0	0	0	0	0	0	0	0	0	0	0	0	0	0	0	0	0
MESENCHYMOMA	0	0	0	0	0	0	0	0	0	0	1	0	0	0	0	0	0	0	0	0	0	0	0	0	0	0	0	0	0	0	0	0	0	0	0	0	0	0	0	0	0	0	0	0	0	0	0	0	0
METABOLIC BONE DISEASE	0	0	0	0	0	0	0	0	0	0	0	0	0	0	0	0	0	0	0	0	0	0	0	0	0	0	0	0	0	0	0	0	0	0	0	0	0	0	0	0	0	0	0	0	0	0	0	0	0
METASTASIS TO LYMPH NODES	0	0	0	0	0	0	0	0	0	0	0	0	0	0	0	0	0	0	0	0	0	0	0	0	0	0	0	0	0	0	0	0	0	0	0	0	0	0	0	0	0	0	0	0	0	0	0	0	0
METASTASIS TO THE KIDNEY	0	0	0	0	0	0	0	0	0	0	0	0	0	0	0	0	0	0	0	0	0	0	0	0	0	0	0	0	0	0	0	0	0	0	0	0	0	0	0	0	0	0	0	0	0	0	0	0	0
MICROINVASIVE GASTRIC CANCER	0	0	0	0	0	0	0	0	0	0	0	0	0	0	0	0	0	0	0	0	0	0	0	0	0	0	0	0	0	0	0	0	0	0	0	0	0	0	0	0	0	0	0	0	0	0	0	0	0
MICROSATELLITE INSTABILITY	0	0	0	0	0	0	0	0	0	0	0	0	0	0	0	0	0	0	0	0	0	0	0	0	0	0	0	0	0	0	0	0	0	0	0	0	0	0	0	0	0	0	0	0	0	0	0	0	0
MIGRAINE	0	0	0	0	0	0	0	0	0	0	0	0	0	0	0	0	0	0	0	0	0	0	0	0	0	0	0	0	0	0	0	0	0	0	0	0.333333333333333	0	0	0	0	0	0	0	0	0	0	0	0	0
MILD EPITHELIAL DYSPLASIA	0	0	0	0	0	0	0	0	0	0	0	0	0	0	0	0	0	0	0	0	0	0	0	0	0	0	0	0	0	0	0	0	0	0	0	0	0	0	0	0	0	0	0	0	0	0	0	0	0
MITRAL VALVE INSUFFICIENCY	0	0	0	0	0	1	0	0	0	0	0	0	0	0	0	0	0	0	0	0	0	0	0	0	0	0	0	0	0	0	0	0	0	0	0	0	0	0	0	0	0	0	0	0	0	0	0	0	0
MITRAL VALVE PROLAPSE	0	0	0	0	0	0	0	0	0	0	0	0	0	0	0	0	0	0	0	0	0	0	0	0	0	0	0	0	0	0	0	0	0	0	0	0	0	0	0	0	0	0	0	0	0	0	0	0	0
MIXED CONNECTIVE TISSUE DISEASE	0	0	0	0	0	0	0	0	0	0	0	0	0	0	0	0	0	0	0	0	0	0	0	0	0	0	0	0	0	0	0	0	0	0	0	0	0	0	0	0	0	0	0	0	0	0	0	0	0
MOTOR NEURON DISEASE	0	0	0	0	0	0	0	0	0	0	0	0	0	0	0	0	0	0	0	0	0	0	0	0	0	0	0	0	0	0	0	0	0	0	0	0	0	0	0	0	0	0	0	0	0	0	0	0	0
MUCOCUTANEOUS LYMPH NODE SYNDROME	0	0	0	0	0	0	0	0	0	0	0.285714285714286	0.142857142857143	0.142857142857143	0.142857142857143	0.142857142857143	0.142857142857143	0.142857142857143	0.142857142857143	0.142857142857143	0.142857142857143	0.142857142857143	0.142857142857143	0	0	0	0	0	0	0	0	0.142857142857143	0	0	0	0	0	0	0	0	0	0	0	0.142857142857143	0.142857142857143	0.142857142857143	0.142857142857143	0.142857142857143	0.142857142857143	0.142857142857143
MUCOEPIDERMOID CARCINOMA	0	0	0	0	0	0	0	0	0	0.5	0.5	0.5	0.5	0	0	0	0	0	0	0	0	0	0	0	0	0	0	0	0	0	0	0	0	0	0	0	0	0	0	0	0	0	0	0	0	0	0	0	0
MUCOPOLYSACCHARIDOSIS	0	0	0	0	0	0	0	0	0	0	0	0	0	0	0	0	0	0	0	0	0	0	0	0	0	0	0	0	0	0	0	0	0	0	0	0	0	0	0	0	0	0	0	0	0	0	0	0	0
MUCOPOLYSACCHARIDOSIS III	0	0	0	0	0	0	0	0	0	0	0	0	0	0	0	0	0	0	0	0	0	0	0	0	0	0	0	0	0	0	0	0	0	0	0	0	0	0	0	0	0	0	0	0	0	0	0	0	0
MUCOPOLYSACCHARIDOSIS TYPE IIIA	0	0	0	0	0	0	0	0	0	0	0	0	0	0	0	0	0	0	0	0	0	0	0	0	0	0	0	0	0	0	0	0	0	0	0	0	0	0	0	0	0	0	0	0	0	0	0	0	0
MUCOPOLYSACCHARIDOSIS TYPE IIIB	0	0	0	0	0	0	0	0	0	0	0	0	0	0	0	0	0	0	0	0	0	0	0	0	0	0	0	0	0	0	0	0	0	0	0	0	0	0	0	0	0	0	0	0	0	0	0	0	0
MUCOPOLYSACCHARIDOSIS VII	0	0	0	0	0	0	0	0	0	0	0	0	0	0	0	0	0	0	0	0	0	0	0	0	0	0	0	0	0.4	0.2	0.2	0.2	0.2	0.2	0.2	0.2	0.2	0.2	0.2	0.2	0.2	0.2	0.4	0.2	0.2	0.2	0.2	0.2	0.2
MUCOSITIS	0	0	0	0	0	0	0	0	0	0	0	0	0	0	0	0	0	0	0	0	0	0	0	0	0	0	0	0	0	0	0	0	0	0	0	0	0	0	0	0	0	0	0	0	0	0	0	0	0
MULTIPLE ENDOCRINE NEOPLASIA	0	0	0	0.25	0.25	0.25	0	0	0	0	0	0	0	0	0.25	0	0	0	0	0	0	0	0	0	0	0	0	0	0	0	0	0	0	0	0	0	0	0	0	0	0	0	0	0	0	0	0	0	0
MULTIPLE ENDOCRINE NEOPLASIA TYPE 1	0	0	0	0	0	0	0	0	0	0	0	0	0	0	0	0	0	0	0	0	0	0	0	0	0	0	0	0	0	0	0	0	0	0	0	0	0	0	0	0	0	0	0	0	0	0	0	0	0
MULTIPLE ENDOCRINE NEOPLASIA TYPE 2B	0	0	0	1	1	1	0	0	0	0	0	0	0	0	0	0	0	0	0	0	0	0	0	0	0	0	0	0	0	0	0	0	0	0	0	0	0	0	0	0	0	0	0	0	0	0	0	0	0
MULTIPLE HAMARTOMA SYNDROME	0	0	0	0	0	0	0	0	0	0	0	0	0	0	0	0	0	0	0	0	0	0	0	0	0	0	0	0	0	0	0	0	0	0	0	0	0	0	0	0	0	0	0.142857142857143	0	0	0	0	0	0
MULTIPLE MYELOMA	0	0	0	0	0	0.25	0	0	0	0	0	0	0	0	0	0	0	0	0	0	0	0	0	0	0	0	0	0	0.25	0	0	0	0	0	0	0	0	0	0	0	0	0	0.25	0.25	0.25	0.25	0.25	0.25	0.25
MULTIPLE SCLEROSIS	0	0	0	0	0	0	0	0	0	0	0	0	0	0	0	0	0	0	0	0	0	0.0909090909090909	0.0909090909090909	0.0909090909090909	0.0909090909090909	0.0909090909090909	0.0909090909090909	0.0909090909090909	0.0909090909090909	0.0909090909090909	0.0909090909090909	0.0909090909090909	0.0909090909090909	0.0909090909090909	0.0909090909090909	0.0909090909090909	0.0909090909090909	0.0909090909090909	0.0909090909090909	0.0909090909090909	0.0909090909090909	0.0909090909090909	0.181818181818182	0.0909090909090909	0.0909090909090909	0.0909090909090909	0.0909090909090909	0.0909090909090909	0.0909090909090909
MURINE ACQUIRED IMMUNODEFICIENCY SYNDROME	0	0	0	0	0	0	0	0	0	0	0	0	0	0	0	0	0	0	0	0	0	0	0	0	0	0	0	0	0	0	0	0	0	0	0	0	0	0	0	0	0	0	0	0	0	0	0	0	0
MURRAY VALLEY ENCEPHALITIS	0	0	0	0	0	0	0	0	0	0	0	0	0	0	0	0	0	0	0	0	0	0.5	0	0	0	0	0	0	0	0	0	0	0	0	0	0	0	0	0	0	0	0	0.25	0	0	0	0	0	0
MUSCLE RIGIDITY	0	0	0	0	0	0	0	0	0	0	0	0	0	0	0	0	0	0	0	0	0	0	0	0	0	0	0	0	0	0	0	0	0	0	0	0	0	0	0	0	0	0	0	0	0	0	0	0	0
MUSCLE SPASTICITY	0	0	0	0	0	0	0	0	0	0	0	0	0	0	0	0	0	0	0	0	0	0.5	0	0	0	0	0	0	0	0	0	0	0	0	0	0	0	0	0	0	0	0	0	0	0	0	0	0	0
MUSCLE WEAKNESS	0	0	0	0	0	0	0	0	0	0	0	0	0	0	0	0	0	0	0	0	0	0.25	0.25	0.25	0.25	0.25	0.25	0.25	0.25	0	0	0	0	0	0	0	0	0	0	0	0	0	0	0	0	0	0	0	0
MUSCULAR ATROPHY	0	0	0	0	0	0	0	0	0	0	0	0	0	0	0	0	0	0	0	0	0	0.2	0.2	0.2	0.2	0.2	0.2	0.2	0.2	0	0	0	0	0	0	0	0	0	0	0	0	0	0	0	0	0	0	0	0
MUSCULAR DYSTROPHIES	0	0	0	0	0	0	0	0	0	0	0	0	0	0	0.142857142857143	0.142857142857143	0.142857142857143	0.142857142857143	0.142857142857143	0.142857142857143	0.142857142857143	0.285714285714286	0	0	0	0	0	0	0.285714285714286	0.285714285714286	0.285714285714286	0.285714285714286	0.285714285714286	0.285714285714286	0.285714285714286	0.285714285714286	0.285714285714286	0.285714285714286	0.285714285714286	0.285714285714286	0.285714285714286	0.285714285714286	0.428571428571429	0.285714285714286	0.285714285714286	0.285714285714286	0.285714285714286	0.285714285714286	0.285714285714286
MUSCULAR DYSTROPHY DUCHENNE	0	0	0	0	0	0	0	0	0	0	0	0	0	0	0	0	0	0	0	0	0	0	0	0	0	0	0	0	0.142857142857143	0.142857142857143	0.142857142857143	0.142857142857143	0.142857142857143	0.142857142857143	0.142857142857143	0.142857142857143	0.142857142857143	0.142857142857143	0.142857142857143	0.142857142857143	0.142857142857143	0.142857142857143	0.285714285714286	0	0	0	0	0	0
MYASTHENIA GRAVIS	0	0	0	0	0	0	0	0	0	0	0	0	0	0	0	0	0	0	0	0	0	0	0	0	0	0	0	0	0.2	0	0	0	0	0	0	0.2	0	0	0	0	0	0	0.2	0.2	0.2	0.2	0.2	0.2	0.2
MYCOBACTERIUM AVIUM-INTRACELLULARE INFECTION	0	0	0	0	0	0	0	0	0	0	0	0	0	0	0	0	0	0	0	0	0	0	0	0	0	0	0	0	0	0	0	0	0	0	0	0	0	0	0	0	0	0	0	0	0	0	0	0	0
MYCOBACTERIUM INFECTION	0	0	0	0	0	0	0	0	0	0	0	0	0	0	0	0	0	0	0	0	0	0	0	0	0	0	0	0	0	0	0	0	0	0	0	0	0	0	0	0	0	0	0	0	0	0	0	0	0
MYCOPLASMA PNEUMONIAE PNEUMONIA	0.142857142857143	0.142857142857143	0.142857142857143	0.142857142857143	0.142857142857143	0.142857142857143	0.142857142857143	0.142857142857143	0.142857142857143	0.142857142857143	0.142857142857143	0.142857142857143	0.142857142857143	0.142857142857143	0.285714285714286	0.142857142857143	0.142857142857143	0.142857142857143	0.142857142857143	0.142857142857143	0.285714285714286	0.285714285714286	0.142857142857143	0.142857142857143	0.142857142857143	0.142857142857143	0.142857142857143	0.142857142857143	0.142857142857143	0.142857142857143	0.142857142857143	0	0	0	0	0	0	0	0	0	0	0	0	0	0	0	0	0	0
MYCOSIS FUNGOIDES	0	0	0	0	0	0	0	0	0	0	0.142857142857143	0	0	0	0	0	0	0	0	0	0	0.142857142857143	0	0	0	0	0	0	0.428571428571429	0.428571428571429	0.428571428571429	0.428571428571429	0.428571428571429	0.428571428571429	0.428571428571429	0.428571428571429	0	0	0	0	0	0	0	0	0	0	0	0	0
MYELODYSPLASTIC MYELOPROLIFERATIVE DISEASE	0	0	0	0	0	0	0	0	0	0	0	0	0	0	0	0	0	0	0	0	0	0	0	0	0	0	0	0	0	0	0	0	0	0	0	0	0	0	0	0	0	0	0	0	0	0	0	0	0
MYELOFIBROSIS	0	0	0	0	0	0	0	0	0	0	0	0	0	0	0	0	0	0	0	0	0	0	0	0	0	0	0	0	0	0	0	0	0	0	0	0	0	0	0	0	0	0	0	0	0	0	0	0	0
MYELOID LEUKEMIA ACUTE	0	0	0	0	0	0	0	0	0	0	0	0	0	0	0	0	0	0	0	0	0	0	0	0	0	0	0	0	0	0	0	0	0	0	0	0	0	0	0	0	0	0	0	0	0	0	0	0	0
MYELOID LEUKEMIA CHRONIC	0	0	0	0	0	0	0	0	0	0	0	0	0	0	0	0	0	0	0	0	0	0	0	0	0	0	0	0	0	0	0	0	0	0	0	0	0	0	0	0	0	0	0	0	0	0	0	0	0
MYELOID SARCOMA	0	0	0	1	0	0	0	0	0	0	0	0	0	0	0	0	0	0	0	0	0	0	0	0	0	0	0	0	0	0	0	0	0	0	0	0	0	0	0	0	0	0	0	0	0	0	0	0	0
MYELOPROLIFERATIVE DISEASE	0	0	0	0	0	0	0	0	0	0	0	0	0	0	0	0	0	0	0	0	0	0	0	0	0	0	0	0	0	0	0	0	0	0	0	0	0	0	0	0	0	0	0	0	0	0	0	0	0
MYOCARDIAL INFARCTION	0	0	0	0	0	0	0	0	0	0	0.0833333333333333	0	0	0	0	0	0	0	0	0	0.0833333333333333	0	0	0	0	0	0	0	0	0	0	0	0	0	0	0.0833333333333333	0.0833333333333333	0.0833333333333333	0.0833333333333333	0.0833333333333333	0.0833333333333333	0.0833333333333333	0.5	0.166666666666667	0.166666666666667	0.166666666666667	0.166666666666667	0.166666666666667	0.166666666666667
MYOCARDIAL ISCHEMIA	0	0	0	0	0	0	0	0	0	0	0	0	0	0	0	0	0	0	0	0	0	0	0	0	0	0	0	0	0	0	0	0	0	0	0	0	0	0	0	0	0	0	0	0	0	0	0	0	0
MYOCARDIAL RUPTURE	0	0	0	0	0	0	0	0	0	0	0	0	0	0	0	0	0	0	0	0	0	0	0	0	0	0	0	0	0	0	0	0	0	0	0	0	0	0	0	0	0	0	0	0	0	0	0	0	0
MYOCARDITIS	0	0	0	0	0	0	0	0	0	0	0	0	0	0	0	0	0	0	0	0	0	0.461538461538462	0.230769230769231	0.230769230769231	0.230769230769231	0.307692307692308	0.230769230769231	0.230769230769231	0.307692307692308	0	0	0	0	0	0	0.0769230769230769	0.0769230769230769	0.0769230769230769	0.0769230769230769	0.0769230769230769	0.0769230769230769	0.0769230769230769	0.153846153846154	0.153846153846154	0.153846153846154	0.153846153846154	0.153846153846154	0.153846153846154	0.153846153846154
MYOCLONIC EPILEPSIES	0	0	0	0	0	0	0	0	0	0	0	0	1	1	1	1	1	1	1	0	0	0	0	0	0	0	0	0	0	0	0	0	0	0	0	0	0	0	0	0	0	0	0	0	0	0	0	0	0
MYOCLONIC EPILEPSY JUVENILE	0	1	0	0	0	0	0	0	0	0	0	0	0	0	0	0	0	0	0	0	0	0	0	0	0	0	0	0	0	0	0	0	0	0	0	0	0	0	0	0	0	0	0	0	0	0	0	0	0
MYOCLONUS	0	0	0	0	0	0	0	0	0	0	0	0	0	0	0	0	0	0	0	0	0	0	0	0	0	0	0	0	0	0	0	0	0	0	0	0	0	0	0	0	0	0	0	0	0	0	0	0	0
MYOPATHY	0	0	0	0	0	0	0	0	0	0	0	0	0	0	0.125	0.125	0.125	0.125	0.25	0.125	0.125	0.125	0.125	0.125	0.125	0.125	0.125	0.125	0.125	0.125	0.125	0.125	0.125	0.125	0.125	0.125	0.125	0.125	0.125	0.125	0.125	0.125	0.25	0.125	0.125	0.125	0.125	0.125	0.125
MYOPIA	0	0	0	0	0.166666666666667	0	0	0	0	0	0	0	0	0.166666666666667	0.166666666666667	0	0	0	0	0	0	0	0	0.166666666666667	0	0.166666666666667	0.166666666666667	0.333333333333333	0.5	0.5	0.5	0.5	0.5	0.5	0.5	0.5	0.5	0.5	0.5	0.5	0.5	0.5	0.5	0.5	0.5	0.5	0.5	0.5	0.5
MYOSITIS	0	0.5	0.5	0.5	0.5	0.5	0.5	0.5	0.5	0.5	0.5	0.5	0.5	0.5	1	0.5	0.5	0.5	0.5	0.5	0.5	0	0	0	0	0	0	0	0	0	0	0	0	0	0	0	0	0	0	0	0	0	0	0	0	0	0	0	0
MYOTONIA	0	0	0	0	0	0	0	0	0	0	0	0	0	0	1	0	0	0	0	0	0	0	0	0	0	0	0	0	0	0	0	0	0	0	0	0	0	0	0	0	0	0	0	0	0	0	0	0	0
MYOTONIC DYSTROPHY	0	0	0	0	0	0	0	0	0	0	0	0	0	0	0.25	0	0	0	0	0	0	0	0	0	0	0	0	0	0	0	0.25	0.25	0.25	0.25	0.25	0.25	0.25	0.25	0.25	0.25	0.25	0.25	0.25	0.25	0.25	0.25	0.25	0.25	0.25
MYXOID CYST	0	0	0	0	0	0	0	0	0	0	0	0	0	0	0	0	0	0	0	0	0	0	0	0	0	0	0	0	0	0	0	0	0	0	0	0	0	0	0	0	0	0	0	0	0	0	0	0	0
NASOPHARYNGEAL DISEASE	0	0.5	0.5	0.5	0.5	0.5	0.5	0	0.5	0	0	0	0	0	0	0	0	0	0	0	0	0	0	0	0	0	0	0	0	0	0	0	0	0	0	0	0	0	0	0	0	0	0	0	0	0	0	0	0
NECROTIZING FASCIITIS	0	0	0	0	0	0	0	0	0	0	0	0	0	0	1	0	0	0	0	0	0	0	0	0	0	0	0	0	0	0	0	0	0	0	0	0	0	0	0	0	0	0	0	0	0	0	0	0	0
NEOPLASM METASTASIS	0	0	0	0	0	0	0	0	0	0	0	0	0	0	0.166666666666667	0	0	0	0	0	0	0	0	0	0	0	0	0	0.166666666666667	0	0	0	0	0	0	0	0	0	0	0	0	0	0	0	0	0	0	0	0
NEOPLASM OF SMALL INTESTINE	0	0	0	0	0	0	0	0	0	0	0	0	0	0	0	0	0	0	0	0	0	0	0	0	0	0	0	0	0	0	0	0	0	0	0	0	0	0	0	0	0	0	0	0	0	0	0	0	0
NEOPLASMS EPITHELIAL	0	0	0	0	0	0	0	0	0	0	0	0	0	0	0	0	0	0	0	0	0	0	0	0	0	0	0	0	0	0	0	0	0	0	0	0	0	0	0	0	0	0	0	0	1	1	1	1	1
NEOPLASMS IN VASCULAR TISSUE	0	0.333333333333333	0	0	0	0	0	0	0	0	0	0	0	0	0	0	0	0	0	0	0	0	0	0	0	0	0	0	0	0	0	0	0	0	0	0.333333333333333	0.333333333333333	0.333333333333333	0.333333333333333	0.333333333333333	0.333333333333333	0.333333333333333	0.333333333333333	0	0	0	0	0	0
NEPHRITIS	0	0	0	0	0	0	0	0	0	0	0	0	0	0	0	0	0	0	0	0	0	0.0434782608695652	0.0434782608695652	0.0434782608695652	0.0434782608695652	0.0434782608695652	0.0434782608695652	0.0434782608695652	0.0869565217391304	0.0434782608695652	0.0434782608695652	0.0434782608695652	0.0434782608695652	0.0434782608695652	0.0434782608695652	0.0434782608695652	0	0	0	0	0	0	0	0	0	0	0	0	0
NEPHROBLASTOMA	0	0	0	0	0	0	0	0	0	0	0	0	0	0	0	0	0	0	0	0	0	0	0	0	0	0	0	0	0	0	0	0	0	0	0	0	0	0	0	0	0	0	0	0	0	0	0	0	0
NEPHROCALCINOSIS	0	0	0	0	0	0	0	0	0	0	0	0	0	0	0	0	0	0	0	0	0	0	0	0	0	0	0	0	0	0	0	0	0	0	0	0	0	0	0	0	0	0	0	0	0	0	0	0	0
NEPHRONOPTHISIS	0	0	0	0	0	0	0	0	0	0	0	0	0	0	0	0	0	0	0	0	0	0.5	0	0	0	0.5	0	0	0	0	0	0	0	0	0	0	0	0	0	0	0	0	0	0	0	0	0	0	0
NEPHROSCLEROSIS	0	0	0	0	0	0	0	0	0	0	0	0	0	0	0	0	0	0	0	0	0	0	0	0	0	0	0	0	0	0	0	0	0	0	0	0	0	0	0	0	0	0	0	0	0	0	0	0	0
NEPHROTIC SYNDROME	0	0	0	0	0	0	0	0	0	0	0.5	0.5	0.5	0	0	0	0	0	0	0	0	0.5	0	0	0	0	0	0	0	0	0	0	0	0	0	0	0	0	0	0	0	0	0	0	0	0	0	0	0
NERVOUS SYSTEM DISEASE	0	0	0	0	0	0	0	0.25	0.25	0.25	0.25	0.25	0.25	0.25	0.25	0.25	0.25	0.25	0.25	0.25	0.25	0.25	0.25	0.25	0.25	0.25	0.25	0.25	0.25	0.25	0.25	0.25	0.25	0.25	0.25	0.5	0.5	0.5	0.5	0.5	0.5	0.25	0.25	0.25	0.25	0.25	0.25	0.25	0.25
NEURITIS	0	0	0	0	0	0	0	0	0	0	0	0	0	0	1	0	0	0	0	0	0	0	0	0	0	0	0	0	0	0	0	0	0	0	0	0	0	0	0	0	0	0	0	0	0	0	0	0	0
NEUROAXONAL DYSTROPHIES	0	0	0	0	0	0	0	0	0	0	0	0	0	0	0	0	0	0	0	0	0	0	0	0	0	0	0	0	0	0	0	0	0	0	0	0	0	0	0	0	0	0	0	0	0	0	0	0	0
NEUROBLASTOMA	0	0.0833333333333333	0	0	0	0	0	0.0833333333333333	0	0.0833333333333333	0	0	0	0	0.0833333333333333	0.0833333333333333	0	0	0	0	0	0.0833333333333333	0	0	0	0	0	0	0	0	0	0	0	0	0	0	0	0	0	0	0	0	0.166666666666667	0.166666666666667	0.166666666666667	0.166666666666667	0.166666666666667	0.166666666666667	0.166666666666667
NEURODEGENERATIVE DISORDER	0	0	0	0	0	0	0	0	0	0	0	0	0	0	0	0	0	0	0	0	0	0	0	0	0	0	0	0	0.0833333333333333	0.0833333333333333	0.0833333333333333	0.0833333333333333	0.0833333333333333	0.0833333333333333	0.0833333333333333	0.166666666666667	0.166666666666667	0.166666666666667	0.166666666666667	0.166666666666667	0.166666666666667	0.166666666666667	0.25	0.0833333333333333	0.0833333333333333	0.0833333333333333	0.0833333333333333	0.0833333333333333	0.0833333333333333
NEUROFIBROMA	0	0	0	0	0	0	0	0	0	0	0	0	0	0	0	0	0	0	0	0	0	0	0	0	0	0	0	0	0	0	0	0	0	0	0	0	0	0	0	0	0	0	0	0	0	0	0	0	0
NEUROFIBROMATOSIS TYPE 1	0	0	0	0	0	0	0	0	0	0	0	0	0	0	0	0	0	0	0	0	0	0	0	0	0	0	0	0	0	0	0	0	0	0	0	0	0	0	0	0	0	0	0	0	0	0	0	0	0
NEUROMUSCULAR DISEASE	0	0	0	0	0	0	0	0	0	0	0	0	0	0	0	0	0	0	0	0	0	0	0	0	0	0	0	0	0	0	0	0	0	0	0	0	0	0	0	0	0	0	0	0	0	0	0	0	0
NEURONAL CEROID-LIPOFUSCINOSIS	0	0	0	0	0	0	0	0	0	0	0	0	0	0	0	0	0	0	0	0	0	0	0	0	0	0	0	0	0	0	0	0	0	0	0	0.333333333333333	0.333333333333333	0.333333333333333	0.333333333333333	0.333333333333333	0.333333333333333	0.333333333333333	0.333333333333333	0	0	0	0	0	0
NEUROPATHY	0	0	0	0	0	0	0	0	0.0625	0	0	0	0	0	0.0625	0.0625	0.0625	0.0625	0.0625	0	0	0.125	0.125	0.125	0.125	0.125	0.125	0.125	0.3125	0.125	0.125	0.125	0.125	0.125	0.125	0.125	0.0625	0.0625	0.0625	0.0625	0.0625	0.0625	0.0625	0.0625	0.0625	0.0625	0.0625	0.0625	0.0625
NEUROTOXICITY SYNDROMES	0	0	0	0	0	0	0	0	0	0	0	0.0833333333333333	0.0833333333333333	0.166666666666667	0.25	0.0833333333333333	0.0833333333333333	0.0833333333333333	0	0	0	0	0	0	0	0	0	0	0	0	0	0	0	0	0	0	0	0	0	0	0	0	0	0	0	0	0	0	0
NEUTROPENIA	0	0	0	0	0	0	0	0	0	0	0	0	0	0	0	0	0	0	0	0	0	0	0	0	0	0	0	0	0	0	0	0	0	0	0	0	0	0	0	0	0	0	0	0	0	0	0	0	0
NEVUS	0	0	0	0	0	0	0	0	0	0	0	0	0	0	0	0	0	0	0	0	0	0	0	0	0	0	0	0	0	0	0	0	0	0	0	0	0	0	0	0	0	0	0	0	0	0	0	0	0
NEVUS OF OTA	0	0	0	0	0	0	0	0	0	0	0	0	1	0	0	0	0	0	0	0	0	0	0	0	0	0	0	0	0	0	0	0	0	0	0	0	0	0	0	0	0	0	0	0	0	0	0	0	0
NEWBORN RESPIRATORY DISTRESS SYNDROME	0	0	0	0	0	0	0	0	0	0	0	0	0	0	0	0	0	0	0	0	0	0	0	0	0	0	0	0	0	0	0	0	0	0	0	0	0	0	0	0	0	0	0.5	0.5	0.5	0.5	0.5	0.5	0.5
NEWCASTLE DISEASE	0	0	0	0	0	0	0	0	0	0	0	0	0	0	1	0	0	0	0	0	0	0	0	0	0	0	0	0	0	0	0	0	0	0	0	0	0	0	0	0	0	0	0	0	0	0	0	0	0
NIEMANN-PICK DISEASE	0	0	0	0.666666666666667	0	0	0	0	0	0	0	0	0	0	0	0	0	0	0	0	0	0	0	0	0	0	0	0	0	0	0	0	0	0	0	0.333333333333333	0.333333333333333	0.333333333333333	0.333333333333333	0.333333333333333	0.333333333333333	0.333333333333333	0.333333333333333	0.333333333333333	0.333333333333333	0.333333333333333	0.333333333333333	0.333333333333333	0.333333333333333
NIEMANN-PICK DISEASE TYPE C	0	0	0	0.2	0	0	0	0	0	0	0	0	0	0	0	0	0	0	0	0	0	0.2	0	0.2	0	0	0	0	0.2	0	0	0	0	0	0	0.2	0.2	0.2	0.2	0.2	0.2	0.2	0.2	0	0	0	0	0	0
NIGHT BLINDNESS	0	0	0	0	0	0	0	0	0	0	0	0	0	0	0	0	0	0	0	0	0	0	0	0	0	0	0	0	1	1	1	1	1	1	1	1	1	1	1	1	1	1	1	1	1	1	1	1	1
NODULAR LYMPHOMA	0	0	0	0	0	0	0	0	0	0	0	0	0	0	0	0	0	0	0	0	0	0	0	0	0	0	0	0	0	0	0	0	0	0	0	0	0	0	0	0	0	0	0	0	0	0	0	0	0
NON-INSULIN-DEPENDENT DIABETES MELLITUS	0	0	0	0	0	0	0	0	0	0	0	0	0	0	0	0	0	0	0	0	0	0	0	0	0	0	0	0	0	0	0	0	0	0	0	0	0	0	0	0	0	0	0.125	0	0	0	0	0	0
NOONAN SYNDROME	0	0	0	0	0	0	0	0	0	0	1	0	0	0	0	0	0	0	0	0	0	0	0	0	0	0	0	0	0	0	0	0	0	0	0	0	0	0	0	0	0	0	0	0	0	0	0	0	0
NOSE DISEASE	0	0	0	0	0	0	0	0	0	0	0	0	0	0	0	0	0	0	0	0	0	0.333333333333333	0	0	0	0	0	0	0	0	0	0	0	0	0	0	0	0	0	0	0	0	0	0	0	0	0	0	0
NYSTAGMUS CONGENITAL	0	0	0	0	0	0	0	0	0	0	0	0	0	0	0	0	0	0	0	0	0	0	0	0	0	0	0	0	0.5	0	0	0	0	0	0	0	0	0	0	0	0	0	0	0	0	0	0	0	0
OBESITY	0	0	0	0	0	0	0	0	0	0	0.00666666666666667	0.00666666666666667	0.00666666666666667	0.00666666666666667	0.0133333333333333	0.0133333333333333	0.00666666666666667	0.00666666666666667	0.0133333333333333	0.0133333333333333	0.00666666666666667	0.06	0.0266666666666667	0.0266666666666667	0.0266666666666667	0.0266666666666667	0.0266666666666667	0.0266666666666667	0.0933333333333333	0.06	0.06	0.06	0.0666666666666667	0.06	0.06	0.126666666666667	0.0733333333333333	0.0733333333333333	0.0733333333333333	0.08	0.08	0.08	0.133333333333333	0.0866666666666667	0.0866666666666667	0.0866666666666667	0.0866666666666667	0.0866666666666667	0.0866666666666667
OBESITY MORBID	0	0	0	0	0	0	0	0	0	0	0	0	0	0	0	0	0	0	0	0	0	0	0	0	0	0	0	0	0	0	0	0	0	0	0	0	0	0	0	0	0	0	0	0	0	0	0	0	0
OCULAR HYPERTENSION	0	0	0	0	0	0	0	0	0	0	0	0	0	0	0	0	0	0	0	0	0	0	0	0	0	0	0	0	0	0	0	0	0	0	0	0	0	0	0	0	0	0	0	0	0	0	0	0	0
OLFACTORY NEUROBLASTOMA	0	0	0	0	0	0	0	0	0	0	0	0	0	0	0	0	0	0	0	0	0	0	0	0	0	0	0	0	0	0	0	0	0	0	0	0	0	0	0	0	0	0	0	0	0	0	0	0	0
OLIGODENDROGLIOMA	0	0	0	0	0	0	0	0	0	0	0	0	0	0	0	0	0	0	0	0	0	1	0	0	0	0	0	0	0	0	0	0	0	0	0	0	0	0	0	0	0	0	0	0	0	0	0	0	0
OLIGOSPERMIA	0	0	0	0	0	0	0	0	0	0	0	0	0	0	0	0	0	0	0	0	0	0	0	0	0	0	0	0	0	0	0	0	0	0	0	0	0	0	0	0	0	0	0	0	0	0	0	0	0
OPTIC ATROPHY	0	0	0	0	0	0	0	0	0	0	0	0	0	0	0	0	0	0	0	0	0	0	0	0	0	0	0	0	0.333333333333333	0	0	0	0	0	0	0	0	0	0	0	0	0	0	0	0	0	0	0	0
OPTIC ATROPHY AUTOSOMAL DOMINANT	0	0	0	0	0	0	0	0	0	0	0	0	0	0	0	0	0	0	0	0	0	0.5	0	0	0	0	0	0	0	0	0	0	0	0	0	0	0	0	0	0	0	0	0	0	0	0	0	0	0
ORCHITIS	0	0	0	0	0	0	0	0	0	0	0	0	0	0	0	0	0	0	0	0	0	0	0	0	0	0	0	0	0	0	0	0	0	0	0	0	0	0	0	0	0	0	0	0	0	0	0	0	0
OSSIFICATION OF POSTERIOR LONGITUDINAL LIGAMENT	0	0	0	0	0	0	0	0	0	0	0	0	0	0	0	0	0	0	0	0	0	0	0	0	0	0	0	0	0	0	0	0	0	0	0	0	0	0	0	0	0	0	1	0	0	0	0	0	0
OSTEOCHONDRODYSPLASIAS	0	0	0	0	0	0	0	0	0	0	0	0	0	0	0	0	0	0	0	0	0	0	0	0	0	0	0	0	0	0	0	0	0	0	0	0	0	0	0	0	0	0	0	0	0	0	0	0	0
OSTEOGENESIS IMPERFECTA	0	0	0	0	0	0	0	0	0	0	0	0	0	0	0.333333333333333	0.333333333333333	0.333333333333333	0.333333333333333	0.333333333333333	0.333333333333333	0.333333333333333	0.666666666666667	0.666666666666667	0.666666666666667	0.666666666666667	0.666666666666667	0.666666666666667	0.666666666666667	1	0.666666666666667	0.666666666666667	0.666666666666667	0.666666666666667	0.666666666666667	0.666666666666667	0.666666666666667	0.666666666666667	0.666666666666667	0.666666666666667	0.666666666666667	0.666666666666667	0.666666666666667	0.666666666666667	0.666666666666667	0.666666666666667	0.666666666666667	0.666666666666667	0.666666666666667	0.666666666666667
OSTEOLYSIS	0	0	0	0	0	0	0	0	0	0	0	0	0	0	0	0	0	0	0	0	0	0	0	0	0	0	0	0	0	0	0	0	0	0	0	0	0	0	0	0	0	0	0	0	0	0	0	0	0
OSTEOMALACIA	0	0	0	0	0	0	0	0	0	0	0	0	0	0	0	0	0	0	0	0	0	0.5	0	0	0	0	0	0	0	0	0	0	0	0	0	0.5	0	0	0	0	0	0	0	0	0	0	0	0	0
OSTEOPOROSIS	0	0	0	0	0	0	0	0	0	0	0	0	0	0	0	0	0	0	0	0	0	0	0	0	0	0	0	0	0	0	0	0	0	0	0	0	0	0	0	0	0	0	0	0	0	0	0	0	0
OSTEOPOROSIS POSTMENOPAUSAL	0	0	0	0	0	0	0	0	0	0	0	0	0	0	0	0	0	0	0	0	0	0	0	0	0	0	0	0	0	0	0	0	0	0	0	0	0	0	0	0	0	0	0	0	0	0	0	0	0
OSTEOPOROSIS SENILE	0	0	0	0	0	0	0	0	0	0	0	0	0	0	0	0	0	0	0	0	0	0	0	0	0	0	0	0	0	0	0	0	0	0	0	0	0	0	0	0	0	0	0	0	0	0	0	0	0
OSTEOSARCOMA	0	0	0	0	0	0.0909090909090909	0	0.0909090909090909	0	0	0.0909090909090909	0	0	0	0	0	0.0909090909090909	0	0	0	0	0	0	0	0	0	0	0	0	0	0	0	0	0	0	0.0909090909090909	0	0	0	0	0	0	0	0	0	0	0	0	0
OSTEOSCLEROSIS	0	0	0	0	0	0	0	0	0	0	0	0	0	0	0	0	0	0	0	0	0	0	0	0	0	0	0	0	0	0	0	0	0	0	0	0	0	0	0	0	0	0	0	0	0	0	0	0	0
OTITIS	0	0	0	0	0	0	0	0	0	0	0	0	0	0	0	0	0	0.333333333333333	0	0	0	0.333333333333333	0	0	0	0	0	0	0	0	0	0	0	0	0	0	0	0	0	0	0	0	0	0	0	0	0	0	0
OTITIS MEDIA	0	0	0	0	0	0	0	0	0	0	0	0	0	0	0	0	0	0	0	0	0	0.5	0	0	0	0	0	0	0	0	0	0	0	0	0	0	0	0	0	0	0	0	0	0	0	0	0	0	0
OTITIS MEDIA WITH EFFUSION	0	0	0	0	0	0	0	0	0	0	0	0	0	0	0	0	0	0	0	0	0	0	0	0	0	0	0	0	0	0	0	0	0	0	0	0	0	0	0	0	0	0	0	0	0	0	0	0	0
OVARIAN DISEASE	0	0	0	0	0	0	0	0	0	0	0	0	0	0	0	0	0	0	0	0	0	0.222222222222222	0.111111111111111	0.111111111111111	0.111111111111111	0.222222222222222	0.111111111111111	0.111111111111111	0.222222222222222	0	0	0	0	0	0	0.111111111111111	0.111111111111111	0.111111111111111	0.111111111111111	0.111111111111111	0.222222222222222	0.111111111111111	0.111111111111111	0	0	0	0	0	0
OVARIAN DYSFUNCTION	0	0	0	0	0	0	0	0	0	0	0	0	0	0	0	0	0	0	0	0	0	0	0	0	0	0	0	0	0	0	0	0	0	0	0	0	0	0	0	0	0	0	0	0	0	0	0	0	0
OVARIAN GERM CELL TERATOMA	0	0	0	0	0	0	0	0	0	0	0	0	0	0	0	0	0	0	0	0	0	0	0	0	0	0	0	0	0	0	0	0	0	0	0	0	0	0	0	0	0	0	0	0	0	0	0	0	0
OVARIAN NEOPLASM	0	0	0	0	0	0	0	0	0	0	0	0	0	0	0	0	0	0	0	0	0	0	0	0	0	0	0	0	0.5	0.25	0.25	0.25	0.25	0.25	0.25	0.25	0.25	0.25	0.25	0.25	0.25	0.25	0.5	0.25	0.25	0.25	0.25	0.25	0.25
OVERDOSE	0	0	0	0	0	0	0	0	0	0	0	0	0	0	0	0	0	0	0	0	0	0	0	0	0	0	0	0	0	0	0	0	0	0	0	0	0	0	0	0	0	0	0	0	0	0	0	0	0
OVERNUTRITION	0.5	0.5	0.5	0.5	0.5	0.5	0.5	0.5	0.5	0.5	0	0	0	0	0	0	0	0	0	0	0	0	0	0	0	0	0	0	0	0	0	0	0	0	0	0	0	0	0	0	0	0	0	0	0	0	0	0	0
PAIN	0	0	0	0	0	0	0	0	0	0	0	0.0666666666666667	0	0	0	0.0666666666666667	0	0	0	0	0	0.133333333333333	0.0666666666666667	0.0666666666666667	0.0666666666666667	0.0666666666666667	0.0666666666666667	0.0666666666666667	0.0666666666666667	0	0	0	0	0	0	0	0	0	0	0	0	0	0.0666666666666667	0	0	0	0	0	0
PANCREAS DISEASE	0	0	0	0	0	0	0	0	0	0	0	0	0	0	0	0	0	0	0	0	0	0	0	0	0	0	0	0	0.125	0.125	0.125	0.125	0.125	0.125	0.125	0.125	0.125	0.125	0.125	0.125	0.125	0.125	0.125	0.125	0.125	0.125	0.125	0.125	0.125
PANCREATIC CARCINOMA	0	0	0	0	0	0	0	0	0	0	0	0	0	0	0.333333333333333	0	0	0	0	0	0	0.333333333333333	0.333333333333333	0.333333333333333	0.333333333333333	0.333333333333333	0.333333333333333	0.333333333333333	0.333333333333333	0.333333333333333	0.333333333333333	0.333333333333333	0.333333333333333	0.333333333333333	0.333333333333333	0.333333333333333	0.333333333333333	0.333333333333333	0.333333333333333	0.333333333333333	0.333333333333333	0.333333333333333	0.333333333333333	0	0	0	0	0	0
PANCREATIC NEOPLASM	0	0	0	0	0	0	0	0	0	0	0	0	0	0	0.5	0	0	0	0	0	0	0	0	0	0	0	0	0	0.5	0	0	0	0	0	0	0	0	0	0	0	0	0	0	0	0	0	0	0	0
PANCREATITIS	0	0	0	0	0	0.166666666666667	0	0	0	0	0	0	0	0	0	0	0	0	0	0	0	0.333333333333333	0.333333333333333	0.333333333333333	0.333333333333333	0.333333333333333	0.333333333333333	0.333333333333333	0.5	0.166666666666667	0.166666666666667	0.166666666666667	0.166666666666667	0.166666666666667	0.166666666666667	0.166666666666667	0.166666666666667	0.166666666666667	0.166666666666667	0.166666666666667	0.166666666666667	0.166666666666667	0.166666666666667	0.166666666666667	0.166666666666667	0.166666666666667	0.166666666666667	0.166666666666667	0.166666666666667
PANCYTOPENIA	0	0	0	0	0	0	0	0	0	0	0	0	0	0	0	0	0	0	0	0	0	0	0	0	0	0	0	0	0	0	0	0	0	0	0	0	0	0	0	0	0	0	0	0	0	0	0	0	0
PAPILLARY ADENOCARCINOMA	0	0	0	0	0	0	0	0	0	0	0	0	0	0	0	0	0	0	0	0	0	0	0	0	0	0	0	0	0	0	0	0	0	0	0	0.333333333333333	0	0	0	0	0	0	0	0	0	0	0	0	0
PAPILLARY ADENOMA	0	0	0	0	0	0	0	0	0	0	0	0	0	0	0	0	0	0	0	0	0	0	0	0	0	0	0	0	0	0	0	0	0	0	0	0.5	0	0	0	0	0	0	0	0	0	0	0	0	0
PAPILLARY THYROID CARCINOMA	0	0	0	0	0	0	0	0	0	0	0	0	0	0	0	0	0	0	0	0	0	0	0	0	0	0	0	0	0	0	0	0	0	0	0	0.5	0	0	0	0	0	0	0.5	0.5	0.5	0.5	0.5	0.5	0.5
PAPILLOMA	0	0	0	0	0	0	0	0	0	0	0.0909090909090909	0	0	0	0	0	0	0	0	0	0	0.181818181818182	0	0	0	0	0	0	0	0	0	0	0	0	0	0	0	0	0	0	0	0	0.181818181818182	0.181818181818182	0.181818181818182	0.181818181818182	0.181818181818182	0.181818181818182	0.181818181818182
PAPILLOMA SQUAMOUS CELL	0	0	0	0	0	0	0	0	0	0	0	0	0	0	0	0	0	0	0	0	0	0	0	0	0	0	0	0	0	0	0	0	0	0	0	0	0	0	0	0	0	0	0	0	0	0	0	0	0
PARALYSED	0.0333333333333333	0.0666666666666667	0.0666666666666667	0.0333333333333333	0.0333333333333333	0	0	0.0666666666666667	0.0333333333333333	0.0333333333333333	0.0666666666666667	0.0333333333333333	0.0333333333333333	0.0333333333333333	0.2	0.1	0.1	0.1	0.133333333333333	0.133333333333333	0.133333333333333	0.2	0.0666666666666667	0.0666666666666667	0.0666666666666667	0.0666666666666667	0.0666666666666667	0.0666666666666667	0.233333333333333	0.1	0.1	0.1	0.1	0.1	0.1	0.133333333333333	0.0666666666666667	0.0666666666666667	0.0666666666666667	0.0666666666666667	0.1	0.0666666666666667	0.0666666666666667	0.0333333333333333	0.0333333333333333	0.0333333333333333	0.0333333333333333	0.0333333333333333	0.0333333333333333
PARASITEMIA	0	0	0	0	0	0	0	0	0	0	0	0	0	0	0	0	0	0	0	0	0	0	0	0	0	0	0.333333333333333	0.333333333333333	0.666666666666667	0.666666666666667	0.666666666666667	0.666666666666667	0.666666666666667	0.333333333333333	0.333333333333333	0.333333333333333	0.333333333333333	0.333333333333333	0.333333333333333	0.333333333333333	0.333333333333333	0.333333333333333	0.333333333333333	0	0	0	0	0	0
PARASITIC INTESTINAL DISEASE	0	0	0	0	0	0	0	0	0	0	0	0	0	0	0	0	0	0	0	0	0	0	0	0	0	0	0	0	1	0	0	0	0	0	0	0	0	0	0	0	0	0	0	0	0	0	0	0	0
PARASITIC SKIN DISEASE	0	0	0	0	0	0	0	0	0	0	0	0	0	0	0	0	0	0	0	0	0	0	1	1	1	0	0	0	0	0	0	0	0	0	0	0	0	0	0	0	0	0	0	0	0	0	0	0	0
PARATUBERCULOSIS	0	0	0	0.333333333333333	0.333333333333333	0.333333333333333	0.333333333333333	0.333333333333333	0.333333333333333	0	0	0	0	0	0	0	0	0	0	0	0	0	0	0	0	0	0	0	0	0	0	0	0	0	0	0.333333333333333	0.333333333333333	0.333333333333333	0.333333333333333	0.333333333333333	0.333333333333333	0.333333333333333	0.666666666666667	0.333333333333333	0.333333333333333	0.333333333333333	0.333333333333333	0.333333333333333	0.333333333333333
PARESIS	0	0	0	0	0	0	0	0	0	0	0	0	0	0	0	0	0	0	0	0	0	0	0	0	0	0	0	0	0.5	0.25	0.25	0.25	0.25	0.25	0.25	0.25	0.25	0.25	0.25	0.25	0.25	0.25	0.25	0.25	0.25	0.25	0.25	0.25	0.25
PARIETAL CELLS GASTRIC	0	0	0	0	0	0	0	0	0	0	0	0	0	0	0.166666666666667	0.333333333333333	0.166666666666667	0	0	0	0	0	0	0	0	0	0	0	0	0	0	0	0	0	0	0.333333333333333	0	0	0	0	0	0	0.166666666666667	0	0	0	0	0	0
PARKINSON DISEASE	0	0	0	0	0	0	0	0	0	0	0	0	0	0	0.142857142857143	0	0	0	0	0	0	0	0	0	0	0	0	0	0.142857142857143	0.142857142857143	0.142857142857143	0.142857142857143	0.142857142857143	0.142857142857143	0.142857142857143	0.142857142857143	0.142857142857143	0.142857142857143	0.142857142857143	0.142857142857143	0.142857142857143	0.142857142857143	0.428571428571429	0.428571428571429	0.428571428571429	0.428571428571429	0.428571428571429	0.428571428571429	0.428571428571429
PEDICULUS CAPITIS INFESTATION	0	0	0	0	0	0	0	0	0	0	0	0	0	0	0	0	0	0	0	0	1	0	0	0	0	0	0	0	0	0	0	0	0	0	0	0	0	0	0	0	0	0	0	0	0	0	0	0	0
PELGER-HUET ANOMALY	0	0	0	0	0	0	0	0	0	0	0	0	0	0	0	0	0	0	0	0	0	0	0	0	0	0	0	0	0	0	0	0	0	0	0	0	0	0	0	0	0	0	0	0	0	0	0	0	0
PELVIC INFLAMMATORY DISEASE	0	0	0	0	0	1	1	0	0	0	0	0	0	0	0	0	0	0	0	0	0	0	0	0	0	0	0	0	0	0	0	0	0	0	0	0	0	0	0	0	0	0	0	0	0	0	0	0	0
PENILE DISEASE	0	0	0	0	0	0	0	0	0	0	0	0	0	0	0	0	0	0	0	0	0	0	0	0	0	0	0	0	0	0	0	0	0	0	0	0	0	0	0	0	0	0	0	0	0	0	0	0	0
PERINATAL INFECTION	0	0	0	0	0	0	0	0	0	0	0	0	0	0	0	0	0	0	0	0	0	1	0	0	0	0	0	0	0	0	0	0	0	0	0	0	0	0	0	0	0	0	0	0	0	0	0	0	0
PERIODONTITIS	0	0	0	0	0	0	0	0	0	0	0	0	0	0	0	0	0	0	0	0	0	0	0	0	0	0	0	0	0	0	0	0	0	0	0	0	0	0	0	0	0	0	0	0	0	0	0	0	0
PERIODONTITIS JUVENILE	0	0	0	0	0	0	0.333333333333333	0.333333333333333	0.333333333333333	0.333333333333333	0.333333333333333	0.333333333333333	0.333333333333333	0.333333333333333	0	0	0	0	0	0	0	0.333333333333333	0	0	0	0	0	0	0	0	0	0	0	0	0	0	0	0	0	0	0	0	0	0	0	0	0	0	0
PERIPHERAL NERVOUS SYSTEM DISEASE	0	0	0	0	0	0	0	0	0	0	0	0	0	0	0.333333333333333	0	0	0	0	0	0	0.666666666666667	0.333333333333333	0.333333333333333	0.333333333333333	0.333333333333333	0.333333333333333	0.333333333333333	0.333333333333333	0.333333333333333	0.333333333333333	0.333333333333333	0.333333333333333	0.333333333333333	0.333333333333333	0.333333333333333	0	0	0	0	0	0	0	0	0	0	0	0	0
PERTUSSIS	0	0	0	0	0	0	0	0	0	0	0.142857142857143	0	0	0	0	0	0	0	0	0	0	0	0	0	0	0	0	0	0	0	0	0	0	0	0	0	0	0	0	0	0	0	0	0	0	0	0	0	0
PEUTZ-JEGHERS SYNDROME	0	0	0	0	0	0	0	0	0	0	0	0	0	0	0	0	0	0	0	0	0	0	0	0	0	0	0	0	0	0	0	0	0	0	0	0	0	0	0	0	0	0	0	0	0	0	0	0	0
PHENYLKETONURIAS	0	0	0	0	0	0	0	0	0	0	0	0	0	0	0.25	0	0	0	0	0	0	0.25	0	0	0	0	0	0	0.25	0.25	0.25	0.25	0.25	0.25	0.25	0.25	0.25	0.25	0.25	0.25	0.25	0.25	0.25	0	0	0	0	0	0
PIERRE ROBIN SYNDROME	0	0	0	0	0	0	0	0	0	0	0	0	0	0	0	0	0	0	1	0	0	0	0	0	0	0	0	0	0	0	0	0	0	0	0	0	0	0	0	0	0	0	0	0	0	0	0	0	0
PINEAL GLAND NEOPLASM	0	0	0	0	0	0	0	0	0	0	0	0	0	0	0	0	0	0	0	0	0	0	0	0	0	0	0	0	0	0	0	0	0	0	0	0	0	0	0	0	0	0	0	0	0	0	0	0	0
PITUITARY ADENOMA	0	0	0	0	0	0	0	0	0	0	0	0	0	0	0	0	0	0	0	0	0	0	0	0	0	0	0	0	0	0	0	0	0	0	0	0	0	0	0	0	0	0	0	0	0	0	0	0	0
PITUITARY NEOPLASM	0	0	0	0	0	0	0	0	0	0	0	0	0	0	0	0	0	0	0	0	0	0	0	0	0	0	0	0	0	0	0	0	0	0	0	0	0	0	0	0	0	0	0.25	0.25	0.25	0.25	0.25	0.25	0.25
PLAGUE	0	0	0	0	0	0	0	0	0	0	0	0	0	0	0	0	0	0	0	0	0	0	0	0	0	0	0	0	0	0	0	0	0	0	0	0	0	0	0	0	0	0	0.5	0	0	0	0	0	0
PLASMACYTIC LEUKEMIA	0	0	0	0	0	0	0	0	0	0	0	0	0	0	0	0	0	0	0	0	0	0	0	0	0	0	0	0	0	0	0	0	0	0	0	0	0	0	0	0	0	0	0	0	0	0	0	0	0
PLASMACYTOMA	0	0	0	0	0	0	0	0	0	0	0	0	0	0	0	0	0	0	0	0	0	0	0	0	0	0	0	0	0	0	0	0	0	0	0	0	0	0	0	0	0	0	0	0	0	0	0	0	0
PLEURAL DISEASE	0	0	0	0	0	0	0	0	0	0	0	0	0	0	0.5	0	0	0	0	0	0	0	0	0	0	0	0	0	0	0	0	0	0	0	0	0	0	0	0	0	0	0	0	0	0	0	0	0	0
PLEURAL EFFUSION DISORDER	0	0	0	0	0	0	0	0	0	0	0	0	0	0	1	0	0	0	0	0	0	0	0	0	0	0	0	0	0	0	0	0	0	0	0	0	0	0	0	0	0	0	0	0	0	0	0	0	0
PLEURISY	0	0	0	0	0	0	0	0	0	0	0	0	0	0	0	0	0	0	0	0	0	0	0	0	0	0	0	0	0	0	0	0	0	0	0	0	0	0	0	0	0	0	0	0	0	0	0	0	0
PLEUROPULMONARY BLASTOMA	0	0	0	0	0	0	0	0	0	0	0	0	0	0	0	0	0	0	0	0	0	0.25	0	0	0.25	0.25	0.25	0.25	0.5	0	0	0	0	0	0	0	0	0	0	0	0	0	0	0	0	0	0	0	0
PNEUMOCOCCAL INFECTION	0	0	0	0	0	0	0	0	0	0	0	0	0	0	0	0	0	0	0	0	0	0	0	0	0	0	0	0	0	0	0	0	0	0	0	0	0	0	0	0	0	0	0	0	0	0	0	0	0
PNEUMOCOCCAL PNEUMONIA	0	0	0	0	0	0	0	0	0	0	0	0	0	0	0	0	0	0	0	0	0	0	0	0	0	0	0	0	0	0	0	0	0	0	0	0	0	0	0	0	0	0	0	0	0	0	0	0	0
PNEUMOCYSTIS INFECTION	0	0	0	0	0	0	0	0	0	0	0	0	0	0	0	0	0	0	0	0	0	0	0	0	0	0	0	0	0	0	0	0	0	0	0	0	0	0	0	0	0	0	0	0	0	0	0	0	0
PNEUMONIA	0	0	0.15	0.1	0.1	0	0	0	0	0	0	0	0	0	0	0.05	0.05	0	0	0	0	0	0	0	0	0	0	0	0.15	0.1	0.1	0.1	0.1	0.1	0.1	0.2	0.15	0.15	0.15	0.15	0.15	0.15	0.2	0.2	0.2	0.2	0.2	0.2	0.2
PNEUMOPERITONEUM	0	0	0	0	0	0	0	0	0	0	0	0	0	0	0	0	0	0	0	0	0	0	0	0	0	0	0	0	0	0	0	0	0	0	0	0	0	0	0	0	0	0	0	0	0	0	0	0	0
POISONING	0	0	0	0	0	0	0	0	0	0	0	0	0	0	0	0	0	0	0	0	0	0	0	0	0	0	0	0	0	0	0	0	0	0	0	0	0	0	0	0	0	0	0	0	0	0	0	0	0
POLIOMYELITIS	0	0	0	0	0	0	0	0	0	0	0	0	0	0	0	0	0	0	0	0	0	0	0	0	0	0	0	0	0	0	0	0	0	0	0	0	0	0	0	0	0	0	0	0	0	0	0	0	0
POLYARTERITIS NODOSA	0	0	0	0	0	0	0	0	0	0	0	0	0	0	0	0	0	0	0	0	0	0	0	0	0	0	0	0	0	0	0	0	0	0	0	0	0	0	0	0	0	0	0	0	0	0	0	0	0
POLYARTHRITIS	0	0	0	0	0	0	0	0	0	0	0	0	0	0	0	0	0	0	0	0	0	0.5	0.5	0.5	0.5	0.5	0.5	0.5	0.5	0	0	0	0	0	0	0	0	0	0	0	0	0	0.5	0	0	0	0	0	0
POLYCLONAL HYPERGAMMAGLOBULINEMIA	0	0	0	0	0	0	0	0	0	0	0	0	0	0	0	0	0	0	0	0	0	1	1	1	1	1	1	1	1	1	1	1	1	1	1	1	0	0	0	0	0	0	0	0	0	0	0	0	0
POLYCYSTIC KIDNEY AUTOSOMAL DOMINANT	0	0	0	0	0	0	0	0	0	0	0	0	0	0	0	0	0	0	0	0	0	0.5	0	0	0	0	0	0	0	0	0	0	0	0	0	0	0	0	0	0	0	0	0	0	0	0	0	0	0
POLYCYSTIC KIDNEY AUTOSOMAL RECESSIVE	0	0	0	0	0	0	0	0	0	0	0	0	0	0	0	0	0	0	0	0	0	0	0	0	0	0	0	0	0	0	0	0	0	0	0	0	0	0	0	0	0	0	0	0	0	0	0	0	0
POLYCYSTIC KIDNEY DISEASE	0	0	0	0	0	0	0	0	0	0	0	0	0	0	0	0	0	0	0	0	0	0.4	0	0	0	0	0	0	0	0	0	0	0	0	0	0	0	0	0	0	0	0	0	0	0	0	0	0	0
POLYCYTHEMIA VERA	0	0.2	0	0	0	0	0	0	0	0	0	0	0	0	0	0	0	0	0	0	0	0	0	0	0	0.2	0	0	0	0	0	0	0	0	0	0	0	0	0	0	0	0	0	0	0	0	0	0	0
POLYPHAGIA	0	0	0	0	0	0	0	0	0	0	0.142857142857143	0	0	0	0	0	0	0	0.142857142857143	0	0	0	0	0	0	0	0	0	0	0	0	0	0	0	0	0.142857142857143	0	0	0	0	0	0	0.142857142857143	0	0	0	0	0	0
POLYPS	0	0	0	0	0	0	0	0	0	0	0	0	0	0	0	0	0	0	0	0	0	0	0	0	0	0	0	0	0.533333333333333	0.333333333333333	0.333333333333333	0.333333333333333	0.333333333333333	0.333333333333333	0.333333333333333	0.333333333333333	0.2	0.2	0.2	0.2	0.2	0.2	0.333333333333333	0.266666666666667	0.266666666666667	0.266666666666667	0.266666666666667	0.266666666666667	0.266666666666667
PORPHYRIA CUTANEA TARDA	0	0	0	0	0	0	0	0	0	0	0	0	0	0	0	0	0	0	0	0	0	0	0	0	0	0	0	0	0	0	0	0	0	0	0	0	0	0	0	0	0	0	0	0	0	0	0	0	0
PRE-ECLAMPSIA	0	0	0	0	0	0	0	0	0	0	0	0	0	0	0	0	0	0	0	0	0	0	0	0	0	0	0	0	0	0	0	0	0	0	0	0	0	0	0	0	0	0	0	0	0	0	0	0	0
PREDIABETES SYNDROME	0	0	0	0	0	0	0	0	0	0	0	0	0	0	0	0	0	0	0	0	0	0	0	0	0	0	0	0	0	0	0	0	0	0	0	0	0	0	0	0	0	0	0	0	0	0	0	0	0
PREGNANCY TUBAL	0	0	0	0	0	0	0	0	0	0	0	0	0	0	0	0	0	0	0	0	0	0	0	0	0	0	0	0	0	0	0	0	0	0	0	1	1	1	1	1	1	1	1	1	1	1	1	1	1
PREMATURE OVARIAN FAILURE	0	0	0	0	0	0	0	0	0	0	0	0	0	0	0	0	0	0	0	0	0	0	0	0	0	0	0	0	1	0	0	0	0	0	0	0	0	0	0	0	0	0	0	0	0	0	0	0	0
PRESBYCUSIS	0	0	0	0	0	0	0	0	0	0	0	0	0	0	0	0	0	0	0	0	0	0	0	0	0	0	0	0	0	0	0	0	0	0	0	0	0	0	0	0	0	0	0	0	0	0	0	0	0
PRIAPISM	0	0	0	0	0	0	0	0	0	0	0	0	0	0	0	0	0	0	0	0	0	0	0	0	0	0	0	0	0	0	0	0	0	0	0	0	0	0	0	0	0	0	0	0	0	0	0	0	0
PRIMARY BILIARY CIRRHOSIS	0	0	0	0	0	0	0	0	0	0	0	0	0	0	0	0	0	0	0	0	0	0	0	0	0	0	0	0	0	0	0	0	0	0	0	0	0	0	0	0	0	0	0	0	0	0	0	0	0
PRIMARY BREAST CANCER	0	0	0	0	0	0	0	0	0	0	0	0	0	0	0	0	0	0	0	0	0	0	0	0	0	0	0	0	0	0	0	0	0	0	0	0	0	0	0	0	0	0	0	0	0	0	0	0	0
PRIMARY CARCINOMA	0	0	0	0	0	0	0	0	0	0	0	0	0	0	0	0	0	0	0	0	0	0	0	0	0	0	0	0	0	0	0	0	0	0	0	0	0	0	0	0	0	0	0	0	0	0	0	0	0
PRIMARY CARCINOMA OF THE LIVER CELLS	0	0	0	0	0	0	0	0.0645161290322581	0	0	0	0	0.032258064516129	0	0	0.032258064516129	0	0	0	0	0	0	0	0	0	0	0	0	0.0645161290322581	0.032258064516129	0.032258064516129	0.032258064516129	0.032258064516129	0.032258064516129	0.032258064516129	0.0967741935483871	0.032258064516129	0.032258064516129	0.032258064516129	0.032258064516129	0.032258064516129	0.032258064516129	0.0967741935483871	0.032258064516129	0.032258064516129	0.032258064516129	0.032258064516129	0.032258064516129	0.032258064516129
PRIMARY CILIARY DYSKINESIAS	0	0	0	0	0	0.333333333333333	0	0	0	0	0	0	0	0	0	0	0	0	0	0	0	0.166666666666667	0.166666666666667	0.166666666666667	0.166666666666667	0.166666666666667	0.166666666666667	0.166666666666667	0.166666666666667	0.166666666666667	0.166666666666667	0.166666666666667	0.166666666666667	0.166666666666667	0.166666666666667	0.166666666666667	0	0	0	0	0	0	0	0	0	0	0	0	0
PRIMARY TUMOR	0	0	0	0	0	0	0	0	0	0	0	0	0	0	0	0	0.25	0	0	0	0	0	0	0	0	0	0	0	0	0	0	0	0	0	0	0	0	0	0	0	0	0	0.25	0	0	0	0	0	0
PRION DISEASE	0	0	0	0	0	0	0	0	0	0	0	0	0	0	0	0	0	0	0	0	0	0	0	0	0	0	0	0	0	0	0	0	0	0	0	0	0	0	0	0	0	0	0	0	0	0	0	0	0
PROGERIA	0	0	0	0	0	0	0	0	0	0	0	0	0	0	0	0	0	0	0	0	0	0	0	0	0	0	0	0	0	0	0	0	0	0	0	0	0	0	0	0	0	0	0	0	0	0	0	0	0
PROGRESSIVE MULTIFOCAL LEUKOENCEPHALOPATHY	0	0	0	0	0	0	0	0	0	0	0	0	0	0	0	0	0	0	0	0	0	0	0	0	0	0	0	0	0	0	0	0	0	0	0	0	0	0	0	0	0	0	0	0	0	0	0	0	0
PROLACTINOMA	0	0	0	0	0	0	0	0	0	0	0	0	0	0	0	0	0	0	0	0	0	0	0	0	0	0	0	0	0	0	0	0	0	0	0	0	0	0	0	0	0	0	0	0	0	0	0	0	0
PROLIFERATIVE GLOMERULONEPHRITIS	0	0	0	0	0	0	0	0	0	0	0	0	0	0	0	0	0	0	0	0	0	0	0	0	0	0	0	0	0	0	0	0	0	0	0	0	0	0	0	0	0	0	0	0	0	0	0	0	0
PROSTATE CANCER METASTATIC	0	0	0	0	0	0	0	0	0	0	0	0	0	0	0	0	0	0	0	0	0	0	0	0	0	0	0	0	0	0	0	0	0	0	0	0	0	0	0	0	0	0	0	0	0	0	0	0	0
PROSTATE CARCINOMA	0	0	0	0	0	0	0	0	0	0	0	0	0	0	0	0	0	0	0	0	0	0	0	0	0	0	0	0	0	0	0	0	0	0	0	0.111111111111111	0.111111111111111	0.111111111111111	0.111111111111111	0.111111111111111	0.111111111111111	0.111111111111111	0.222222222222222	0	0	0	0	0	0
PROSTATE DISEASE	0	0	0	0	0	0.111111111111111	0.111111111111111	0.111111111111111	0.111111111111111	0.111111111111111	0.111111111111111	0.111111111111111	0.111111111111111	0.111111111111111	0.111111111111111	0.111111111111111	0.111111111111111	0.111111111111111	0.111111111111111	0.111111111111111	0.111111111111111	0.111111111111111	0.111111111111111	0.111111111111111	0.111111111111111	0.111111111111111	0.111111111111111	0.111111111111111	0.222222222222222	0.222222222222222	0.222222222222222	0.222222222222222	0.222222222222222	0.222222222222222	0.222222222222222	0.333333333333333	0.333333333333333	0.333333333333333	0.333333333333333	0.333333333333333	0.333333333333333	0.333333333333333	0.444444444444444	0.333333333333333	0.333333333333333	0.333333333333333	0.333333333333333	0.333333333333333	0.333333333333333
PROSTATIC NEOPLASM	0	0	0	0	0	0	0	0	0	0	0	0	0	0	0	0	0	0	0	0	0	0	0	0	0	0	0	0	0	0	0	0	0	0	0	0	0	0	0	0	0	0	0	0	0	0	0	0	0
PROSTATITIS	0	0	0	0	0	0	0	0	0	0	0	0	0	0	0	0	0	0	0	0	0	0	0	0	0	0	0	0	0	0	0	0	0	0	0	0	0	0	0	0	0	0	0	0	0	0	0	0	0
PROTEINURIA	0	0.0384615384615385	0.0384615384615385	0.0384615384615385	0	0	0	0	0	0	0	0	0	0	0	0	0	0	0	0	0	0	0	0	0	0	0	0	0.0384615384615385	0	0	0	0	0	0	0	0	0	0	0	0	0	0.230769230769231	0.0769230769230769	0.0769230769230769	0.0769230769230769	0.0769230769230769	0.0769230769230769	0.0769230769230769
PRURITUS	0	0	0	0	0	0	0	0	0	0	0	0	0	0	0	0	0	0	0	0	0	0	0	0	0	0	0	0	0	0	0	0	0	0	0	0	0	0	0	0	0	0	0	0	0	0	0	0	0
PSORIATIC ARTHROPATHY	0	0	0	0	0	0	0	0	0	0	0	0	0	0	1	1	1	1	1	1	1	1	0	0	0	0	0	0	0	0	0	0	0	0	0	0	0	0	0	0	0	0	0	0	0	0	0	0	0
PTOSIS	0	0	0	0	0	0	0	0	0	0	0	0	0	0	0	0	0	0	0	0	0	0	0	0	0	0	0	0	0	0	0	0	0	0	0	0	0	0	0	0	0	0	0	0	0	0	0	0	0
PULMONARY EMPHYSEMA	0	0	0	0	0	0	0	0	0	0	0	0	0	0	0	0	0	0	0	0	0	0	0	0	0	0	0	0	0.2	0	0	0	0	0	0	0	0	0	0	0	0	0	0	0	0	0	0	0	0
PULMONARY EOSINOPHILIA	0	0	0	0	0	0	0	0	0	0	0	0	0	0	0	0	0	0	0	0	0	0	0	0	0	0	0	0	0	0	0	0	0	0	0	0	0	0	0	0	0	0	1	1	1	1	1	1	1
PULMONARY FIBROSIS	0	0	0	0	0	0	0	0	0	0	0	0	0	0	0	0	0	0	0	0	0	0	0	0	0	0	0	0	0	0	0	0	0	0	0	0	0	0	0	0	0	0	0.333333333333333	0.333333333333333	0.333333333333333	0.333333333333333	0.333333333333333	0.333333333333333	0.333333333333333
PULMONARY TUBERCULOSIS	0	0	0	0	0	0	0	0	0	0	0	0	0	0	0	0	0	0	0	0	0	0	0	0	0	0	0	0	0	0	0	0	0	0	0	0	0	0	0	0	0	0	0	0	0	0	0	0	0
PURPURA	0	0	0	0	0	0	0	0	0	0	0	0	0	0	0	0	0	0	0	0	0	0	0	0	0	0	0	0	0	0	0	0	0	0	0	0	0	0	0	0	0	0	0	0	0	0	0	0	0
PYELONEPHRITIS	0	0	0	0	0	0	0	0	0	0	0	0	0	0	0	0	0	0	0	0	0	0	0	0	0	0	0	0	0	0	0	0	0	0	0	0	0	0	0	0	0	0	0	0	0	0	0	0	0
PYLORIC ANTRUM	0	0	0	0	0	0	0	0	0	0	0	0	0	0	0	0	0	0	0	0	0	0	0	0	0	0	0	0	0	0	0	0	0	0	0	0	0	0	0	0	0	0	0	0	0	0	0	0	0
PYLORUS	0	0	0	0	0	0	0	0	0	0	0.333333333333333	0.333333333333333	0.333333333333333	0.333333333333333	0.333333333333333	0.333333333333333	0.333333333333333	0.333333333333333	0.333333333333333	0.333333333333333	0.333333333333333	0.333333333333333	0.333333333333333	0.333333333333333	0.333333333333333	0.333333333333333	0.333333333333333	0.333333333333333	0.333333333333333	0.333333333333333	0.333333333333333	0.333333333333333	0.333333333333333	0.333333333333333	0.333333333333333	0.333333333333333	0.333333333333333	0.333333333333333	0.333333333333333	0.333333333333333	0.333333333333333	0.333333333333333	0.333333333333333	0.333333333333333	0.333333333333333	0.333333333333333	0.333333333333333	0.333333333333333	0.333333333333333
RABIES	0	0	0	0.25	0	0	0	0.25	0	0	0	0	0	0	0	0	0	0.25	0	0	0	0	0	0	0	0	0	0	0	0	0	0	0	0	0	0	0	0	0	0	0	0	0	0	0	0	0	0	0
RECRUITMENT	0	0	0	0	0	0	0	0	0	0	0	0	0	0	0	0	0	0	0	0	0	0	0	0	0	0	0	0	0	0	0	0	0	0	0	0	0	0	0	0	0	0	0	0	0	0	0	0	0
RECTAL DISEASE	0	0	0	0	0	0	0	0	0.333333333333333	0	0	0	0	0	0.333333333333333	0	0	0	0	0	0	0	0	0	0	0	0	0	0.333333333333333	0	0	0	0	0	0	0	0	0	0	0	0	0	0	0	0	0	0	0	0
RECURRENT TUMOR	0	0	0	0	0	0	0	0	0	0	0	0	0	0	0	0	0	0	0	0	0	0	0	0	0	0	0	0	0	0	0	0	0	0	0	0	0	0	0	0	0	0	0	0	0	0	0	0	0
REFLUX	0	0	0	0	0	0	0	0	0	0	1	0	0	0	0	0	0	0	0	0	0	0	0	0	0	0	0	0	0	0	0	0	0	0	0	0	0	0	0	0	0	0	0	0	0	0	0	0	0
REFRACTIVE ERRORS	0	0	0	0	0.5	0	0	0	0	0	0	0	0	0	0	0	0	0	0	0	0	0	0	0	0	0	0	0	0	0	0	0	0	0	0	0	0	0	0	0	0	0	0.5	0	0	0	0	0	0
RELAPSING PANCREATITIS	0	0	0	0	0	0	0	0	0	0	0	0	0	0	0	0	0	0	0	0	0	0	0	0	0	0	0	0	0.5	0.5	0.5	0.5	0.5	0.5	0.5	0.5	0.5	0.5	0.5	0.5	0.5	0.5	0.5	0.5	0.5	0.5	0.5	0.5	0.5
RENAL CARCINOMA	0	0	0	0	0	0	0	0	0	0	0	0	0	0	0	0	0	0	0	0	0	0	0	0	0	0	0	0	0	0	0	0	0	0	0	0	0	0	0	0	0	0	1	0	0	0	0	0	0
RENAL CELL CARCINOMA	0	0	0	0	0	0	0	0	0	0	0	0	0	0	0	0	0	0	0	0	0	0	0	0	0	0	0	0	0	0	0	0	0	0	0	0	0	0	0	0	0	0	1	1	1	1	1	1	1
RENAL TUBULAR ACIDOSIS	0	0	0	0	0	0	0	0	0	0	0	0	0	0	0	0	0	0	0	0	0	0	0	0	0	0	0	0	0	0	0	0	0	0	0	0	0	0	0	0	0	0	1	1	1	1	1	1	1
RENAL VASCULAR DISEASE	0	0	0	0	0	0	0	0	0	0	0	0	0	0	0	0	0	0	0	0	0	0	0	0	0	0	0	0	0	0	0	0	0	0	0	0	0	0	0	0	0	0	0	0	0	0	0	0	0
RESPIRATORY FAILURE	0	0	0	0	0	0	0	0	0	0	0	0	0	0	0	0	0	0	0	0	0	0	0	0	0	0	0	0	0	0	0	0	0	0	0	0	0	0	0	0	0	0	0	0	0	0	0	0	0
RESPIRATORY SYSTEM INFECTION	0	0	0	0	0	0	0	0	0	0	0	0	0	0	0	0	0	0	0	0	0	0	0	0	0	0	0	0	0	0	0	0	0	0	0	0	0	0	0	0	0	0	0	0	0	0	0	0	0
RETICULOSARCOMA	0	0	0	0	0	0	0	0	0	0	0	0	0	0	0	0	0	0	0	0	0	0	0	0	0	0	0	0	0	0	0	0	0	0	0	0	0	0	0	0	0	0	0	0	0	0	0	0	0
RETINAL DEFECT	0	0	0	0	0	0	0	0	0	0	0	0	0	0	0	0	0	0	0	0	0	0	0	0	0	0	0	0	1	1	1	1	1	1	1	1	1	1	1	1	1	1	1	1	1	1	1	1	1
RETINAL DEGENERATION	0	0	0	0	0	0	0	0	0.0294117647058824	0.0294117647058824	0.0294117647058824	0.0294117647058824	0.0294117647058824	0.0294117647058824	0.0588235294117647	0.0294117647058824	0.0294117647058824	0.0294117647058824	0.0294117647058824	0.0294117647058824	0.0294117647058824	0.176470588235294	0.0882352941176471	0.0882352941176471	0.0882352941176471	0.0882352941176471	0.0882352941176471	0.0882352941176471	0.205882352941176	0.117647058823529	0.117647058823529	0.117647058823529	0.117647058823529	0.117647058823529	0.117647058823529	0.205882352941176	0.176470588235294	0.176470588235294	0.176470588235294	0.176470588235294	0.176470588235294	0.176470588235294	0.235294117647059	0.176470588235294	0.176470588235294	0.176470588235294	0.176470588235294	0.176470588235294	0.176470588235294
RETINAL DISEASE	0	0	0	0	0	0	0	0.25	0.0416666666666667	0.0833333333333333	0.0833333333333333	0.0833333333333333	0.0416666666666667	0.0416666666666667	0.0416666666666667	0.0416666666666667	0.0416666666666667	0.0833333333333333	0.0416666666666667	0.0416666666666667	0.0416666666666667	0.0833333333333333	0.0833333333333333	0.0833333333333333	0.0833333333333333	0.0833333333333333	0.0833333333333333	0.0833333333333333	0.125	0.0416666666666667	0.0416666666666667	0	0	0	0	0.0416666666666667	0.0416666666666667	0.0416666666666667	0.0416666666666667	0.0416666666666667	0.0416666666666667	0.0416666666666667	0.0416666666666667	0.0416666666666667	0.0416666666666667	0.0416666666666667	0.0416666666666667	0.0416666666666667	0.0416666666666667
RETINAL DRUSEN	0	0	0	0	0	0	0	0	0	0	0	0	0	0	0	0	0	0	0	0	0	0	0	0	0	0	0	0	0	0	0	0	0	0	0	0	0	0	0	0	0	0	0	0	0	0	0	0	0
RETINAL DYSTROPHY	0	0	0	0	0	0	0	0	0	0	0	0	0	0	0	0	0	0	0	0	0	0	0	0	0	0	0	0	0	0	0	0	0	0	0	0	0	0	0	0	0	0	0.5	0.5	0.5	0.5	0.5	0.5	0.5
RETINAL DYSTROPHY ALBIPUNCTATE	0	0	0	0	0	0	0	0	0	0	0	0	0	0	0	0	0	0	0	0	0	0	0	0	0	0	0	0	0	0	0	0	0	0	0	0	0	0	0	0	0	0	0	0	0	0	0	0	0
RETINAL ISCHEMIA	0	0	0	0	0	0	0	0	0	0	0	0	0	0	0	0	0	0	0	0	0	0	0	0	0	0	0	0	0	0	0	0	0	0	0	0	0	0	0	0	0	0	0	0	0	0	0	0	0
RETINAL NEOPLASMS	0	0	0	0	0	0	0	0	0	0	0	0	0	0	0	0	0	0	0	0	0	0	0	0	0	0	0	0	0	0	0	0	0	0	0	0	0	0	0	0	0	0	0	0	0	0	0	0	0
RETINAL NEOVASCULARIZATION	0	0	0	0	0	0	0	0.571428571428571	0	0	0	0	0	0	0	0	0	0.285714285714286	0	0	0	0	0	0	0	0	0	0	0	0	0	0	0	0	0	0	0	0	0	0	0	0	0	0	0	0	0	0	0
RETINITIS	0	0	0	0	0	0	0	0	0	0	0	0	0.166666666666667	0.166666666666667	0.166666666666667	0.333333333333333	0.166666666666667	0.166666666666667	0.166666666666667	0	0	0	0	0	0	0	0	0	0.166666666666667	0	0	0	0	0	0	0	0	0	0	0	0	0	0	0	0	0	0	0	0
RETINITIS PIGMENTOSA	0	0.0833333333333333	0.0833333333333333	0.0833333333333333	0.0833333333333333	0	0	0	0	0	0	0	0	0	0	0.0833333333333333	0	0	0	0	0	0	0	0	0	0	0	0	0.0833333333333333	0	0	0	0	0	0	0	0	0	0	0	0	0	0.0833333333333333	0	0	0	0	0	0
RETINOBLASTOMA	0	0	0	0	0	0	0	0.0384615384615385	0	0	0	0	0	0	0.0384615384615385	0	0.0384615384615385	0.0769230769230769	0.0384615384615385	0	0	0	0	0	0	0	0	0	0.0384615384615385	0	0	0	0	0	0	0.0384615384615385	0	0	0	0	0	0	0.0384615384615385	0.0384615384615385	0.0384615384615385	0.0384615384615385	0.0384615384615385	0.0384615384615385	0.0384615384615385
RETINOPATHY OF PREMATURITY	0	0	0	0	0	0	0	0.333333333333333	0	0	0	0	0	0	0	0	0	0.333333333333333	0	0	0	0	0	0	0	0	0	0	0	0	0	0	0	0	0	0	0	0	0	0	0	0	0	0	0	0	0	0	0
RETINOSCHISIS	0	0	0	0	0	0	0	0	0	0	0	0	0	0	0	0	0	0	0	0	0	0	0	0	0	0	0	0	0	0	0	0	0	0	0	0	0	0	0	0	0	0	0	0	0	0	0	0	0
RETT SYNDROME	0	0	0	0	0	0	0	0	0	0	0	0	0	0	0	0	0	0	0	0	0	0	0	0	0	0	0	0	0	0	0	0	0	0	0	0	0	0	0	0	0	0	0	0	0	0	0	0	0
REYE SYNDROME	0	0	0	0	0	0	0	0	0	0	0	0	0	0	0	0	0	0	0	0	0	1	0	0	0	0	0	0	0	0	0	0	0	0	0	0	0	0	0	0	0	0	0	0	0	0	0	0	0
RHABDOID TUMOR	0	0	0	0	0	0	0	0	0	0	0	0	0	0	0	0	0	0	0	0	0	0	0	0	0	0	0	0	0	0	0	0	0	0	0	0	0	0	0	0	0	0	0	0	0	0	0	0	0
RHABDOMYOSARCOMA	0	0	0	0	0	0	0	0	0	0	0	0	0	0	0	0	0	0	0	0	0	0	0	0	0	0	0	0	0	0	0	0	0	0	0	0	0	0	0	0	0	0	0	0	0	0	0	0	0
RHABDOMYOSARCOMA OF PROSTATE	0	0	0	0	0	0	0	0	0	0	0	0	0	0	0	0	0	0	0	0	0	0	0	0	0	0	0	0	0	0	0	0	0	0	0	0	0	0	0	0	0	0	0	0	0	0	0	0	0
RHEUMATOID ARTHRITIS	0	0	0	0.0833333333333333	0	0	0	0	0.0833333333333333	0	0	0	0	0	0	0	0	0	0	0	0	0	0	0	0	0	0	0	0	0	0	0	0	0	0	0.0833333333333333	0	0	0	0	0	0	0.166666666666667	0.0833333333333333	0.0833333333333333	0.0833333333333333	0.0833333333333333	0.0833333333333333	0.0833333333333333
RHINITIS	0	0	0	0	0	0	0	0	0	0	0	0	0	0	0	0	0	0	0	0	0	0.5	0	0	0	0	0	0	0	0	0	0	0	0	0	0	0	0	0	0	0	0	0	0	0	0	0	0	0
RICKETS	0	0	0	0	0	0	0	0	0	0	0	0	1	0	0	0	0	0	0	0	0	0	0	0	0	0	0	0	0	0	0	0	0	0	0	0	0	0	0	0	0	0	0	0	0	0	0	0	0
RICKETTSIOSIS	0	0	0	0	0	0	0	0	0	0	0	0	0	0	0	0	0	0	0	0	0	0	0	0	0	0	0	0	0	0	0	0	0	0	0	0	0	0	0	0	0	0	1	1	1	1	1	1	1
RIEGER SYNDROME	0	0	0	0	0	0	0	0	0	0	0	0	0	0	0	0	0	0	0	0	0	1	1	1	1	1	1	1	1	0	0	0	0	0	0	0	0	0	0	0	0	0	0	0	0	0	0	0	0
ROOT RESORPTION	0	0	0	0	0	0	0	0	0	0	0	0	0	0	0	0	0	0	0	0	0	0	0	0	0	0	0	0	0	0	0	0	0	0	0	0	0	0	0	0	0	0	1	1	1	1	1	1	1
ROSACEA	0	0	0	0	0	0	0	0	0	0	0	0	0	0	0	0	0	0	0	0	0	0	0	0	0	0	0	0	0	0	0	0	0	0	0	0	0	0	0	0	0	0	0	0	0	0	0	0	0
ROTAVIRUS INFECTION	0	0	0	0	0	0	0	1	0	0	0	0	0	0	0	0	0	0	0	0	0	0	0	0	0	0	0	0	0	0	0	0	0	0	0	0	0	0	0	0	0	0	0	0	0	0	0	0	0
SALIVARY GLAND DISEASE	0	0	0	0	0	0	0	0	0	0	0	0	0	0	0	0	0	0	0	0	0	0	0	0	0	0	0	0	0.2	0.2	0.2	0.2	0.2	0.2	0.2	0.2	0	0	0	0	0	0	0	0	0	0	0	0	0
SANDHOFF DISEASE	0	0	0	0	0	0	0	0	0	0	0	0	0	0	0	0	0	0	0	0	0	0	0	0	0	0	0	0	0	0	0	0	0	0	0	0	0	0	0	0	0	0	0	0	0	0	0	0	0
SARCOMA	0	0.0416666666666667	0	0.0416666666666667	0	0.0416666666666667	0	0.0416666666666667	0	0.0833333333333333	0.0416666666666667	0.0416666666666667	0.0833333333333333	0.0416666666666667	0	0	0.0416666666666667	0	0	0	0	0	0	0	0	0	0	0	0.0416666666666667	0	0	0	0	0	0	0.0416666666666667	0.0416666666666667	0.0416666666666667	0.0416666666666667	0.0416666666666667	0.0416666666666667	0.0416666666666667	0.0833333333333333	0.0416666666666667	0.0416666666666667	0.0416666666666667	0.0416666666666667	0.0416666666666667	0.0416666666666667
SARCOMA YOSHIDA	0	0	0	1	0	0	0	0	0	0	0	0	0	0	0	0	0	0	0	0	0	0	0	0	0	0	0	0	0	0	0	0	0	0	0	0	0	0	0	0	0	0	0	0	0	0	0	0	0
SCHISTOSOMA MANSONII INFECTION	0	0	0	0	0	0	0	0	0	0	0	0	0	0	0	0	0	0	0	0	0	0.333333333333333	0	0.166666666666667	0.166666666666667	0.166666666666667	0.166666666666667	0.166666666666667	0.333333333333333	0.166666666666667	0.333333333333333	0.166666666666667	0.166666666666667	0.166666666666667	0.166666666666667	0.166666666666667	0.166666666666667	0.166666666666667	0.166666666666667	0.166666666666667	0.166666666666667	0.166666666666667	0.166666666666667	0	0	0	0	0	0
SCHISTOSOMIASIS	0	0	0	0	0	0	0	0	0	0	0.5	0	0	0	0	0	0	0	0	0	0	0	0	0	0	0	0	0	0	0	0	0	0	0	0	0	0	0	0	0	0	0	0.5	0	0	0	0	0	0
SCHISTOSOMIASIS JAPONICA	0	0	0	0	0	0	0	0	0	0	0	0	0	0	0	0	0	0	0	0	0	0	0	0	0	0	0	0	0	0	0	0	0	0	0	0	0	0	0	0	0	0	1	0	0	0	0	0	0
SCHIZOPHRENIA	0	0	0	0	0	0	0	0	0	0	0	0	0	0	0	0	0	0	0	0	0	0	0	0	0	0	0	0	0	0	0	0	0	0	0	0	0	0	0	0	0	0	0.5	0	0	0	0	0	0
SCHIZOPHRENIA-1	0	0	0	0	0	0	0	0	0	0	0	0	0	0	0	0	0	0	0	0	0	0	0	0	0	0	0	0	0	0	0	0	0	0	0	0	0	0	0	0	0	0	1	0	0	0	0	0	0
SCHWARTZ-JAMPEL SYNDROME	0	0	0	0	0	0	0	0	0	0	0	0	0	0	0	0	0	0	0	0	0	0	0	0	0	0	0	0	0	0	0	0	0	0	0	0	0	0	0	0	0	0	0	0	0	0	0	0	0
SCLERAL DISEASE	0	0	0	0	0	0	0	0	0	0	0.2	0	0	0	0	0	0	0	0	0	0	0	0	0	0	0	0	0	0	0	0	0	0	0	0	0	0	0	0	0	0	0	0	0	0	0	0	0	0
SCLERITIS	0	0	0	0	0	0	0	0	0	0	0	0	1	1	1	1	1	1	1	0	0	0	0	0	0	0	0	0	0	0	0	0	0	0	0	0	0	0	0	0	0	0	0	0	0	0	0	0	0
SCLERODERMA	0	0	0	0	0	0	0	0	0	0	0	0	0	0	0	0	0	0	0	0	0	0	0	0	0	0	0	0	0	0	0	0	0	0	0	0	0	0	0	0	0	0	0.5	0	0	0	0	0	0
SCOLIOSIS	0	0	0	0	0	0	0	0	0	0	0	0	0	0	0	0	0	0	0	0	0	0	0	0	0	0	0	0	0	0	0	0	0	0	0	0	0	0	0	0	0	0	0	0	0	0	0	0	0
SCOLIOSIS IDIOPATHIC	0	0	0	0	0	0	0	0	0	0	1	0	0	0	0	0	0	0	0	0	0	0	0	0	0	0	0	0	0	0	0	0	0	0	0	0	0	0	0	0	0	0	0	0	0	0	0	0	0
SCRAPIE	0	0	0	0.142857142857143	0.142857142857143	0.142857142857143	0.142857142857143	0.142857142857143	0.142857142857143	0.142857142857143	0.142857142857143	0.142857142857143	0.142857142857143	0	0	0	0	0	0	0	0	0	0	0	0	0	0	0	0	0	0	0	0	0	0	0	0	0	0	0	0	0	0	0	0	0	0	0	0
SECONDARY MALIGNANT NEOPLASM TO THE PANCREAS	0	0	0	0	0	0	0	0	0	0	0	0	0	0	1	0	0	0	0	0	0	0	0	0	0	0	0	0	0	0	0	0	0	0	0	0	0	0	0	0	0	0	0	0	0	0	0	0	0
SEEMANOVA SYNDROME II	0	0	0	0	0	0	0	0.333333333333333	0	0	0	0	0	0	0	0	0	0	0	0	0	0	0	0	0	0	0	0	0	0	0	0	0	0	0	0	0	0	0	0	0	0	0.333333333333333	0.333333333333333	0.333333333333333	0.333333333333333	0.333333333333333	0.333333333333333	0.333333333333333
SEIZURES	0	0	0	0	0	0	0	0	0	0	0.025	0.025	0.05	0.075	0.15	0.075	0.05	0.05	0.025	0	0	0.1	0.025	0	0	0	0	0	0.125	0.05	0.125	0.075	0.075	0.075	0.075	0.125	0.125	0.125	0.125	0.125	0.125	0.125	0.125	0.05	0.05	0.05	0.05	0.05	0.05
SENSORY NEUROPATHY	0	0	0	0	0	0	0	0	0	0	0	0	0	0	0	0	0	0	0	0	0	0	0	0	0	0	0	0	0	0	0	0	0	0	0	0	0	0	0	0	0	0	0	0	0	0	0	0	0
SEPSIS	0	0.2	0	0	0	0	0	0	0	0	0	0	0	0	0	0	0	0	0	0	0	0	0	0	0	0	0	0	0	0	0	0	0	0	0	0	0	0	0	0	0.2	0.2	0.2	0.2	0.2	0.2	0.2	0.2	0.2
SEPTICEMIA	0	0	0	0	0	0	0	0	0	0	0	0	0	0	0	0	0	0	0	0	0	0	0	0	0	0	0	0	0	0	0	0	0	0	0	0	0	0	0	0	0	0	0	0	0	0	0	0	0
SEVERE ACUTE RESPIRATORY SYNDROME	0	0	0	0	0	0	0	0	0	0	0	0	0	0	0	0	0	0	0	0	0	0	0	0	0	0	0	0	0.5	0	0	0	0	0	0	0.5	0	0	0	0	0	0	0	0	0	0	0	0	0
SEVERE COMBINED IMMUNODEFICIENCY	0	0	0	0	0	0	0	0.0789473684210526	0.0263157894736842	0.0263157894736842	0.0263157894736842	0.0263157894736842	0.0263157894736842	0.0526315789473684	0.0789473684210526	0.0263157894736842	0.0526315789473684	0.0526315789473684	0.0526315789473684	0.0263157894736842	0.0263157894736842	0.105263157894737	0.105263157894737	0.105263157894737	0.105263157894737	0.105263157894737	0.0789473684210526	0.0789473684210526	0.210526315789474	0.105263157894737	0.105263157894737	0.105263157894737	0.105263157894737	0.105263157894737	0.105263157894737	0.184210526315789	0.0789473684210526	0.0789473684210526	0.0789473684210526	0.0789473684210526	0.0789473684210526	0.0789473684210526	0.315789473684211	0.210526315789474	0.210526315789474	0.210526315789474	0.210526315789474	0.210526315789474	0.210526315789474
SEX CORD-GONADAL STROMAL TUMOR	0	0	0	0	0	0	0	0	0	0	0	0	0	0	0	0	0	0	0	0	0	0	0	0	0	0	0	0	0	0	0	0	0	0	0	0	0	0	0	0	0	0	0	0	0	0	0	0	0
SEXUALLY TRANSMITTED VIRAL DISEASE	0	0	0	0	0	0	0	0	0	0	0	0	0	0	0	0	0	0	0	0	0	0	0	0	0	0	0	0	0	0	0	0	0	0	0	0	0	0	0	0	0	0	1	0	0	0	0	0	0
SHAKEN BABY SYNDROME	0	0	0	0	0	0	0	0	0	0	0	0	0	0	0	0	0	0	0	0	0	0	0	0	0	0	0	0	0	0	0	0	0	0	0	0	0	0	0	0	0	0	0	0	0	0	0	0	0
SHIGELLA FLEXNERI INFECTION	0	1	0	0	0	0	0	0	0	0	0	0	0	0	0	0	0	0	0	0	0	0	0	0	0	0	0	0	0	0	0	0	0	0	0	0	0	0	0	0	0	0	0	0	0	0	0	0	0
SHIGELLOSIS	0	1	0	0	0	0	0	0	0	0	0	0	0	0	0	0	0	0	0	0	0	0	0	0	0	0	0	0	0	0	0	0	0	0	0	0	0	0	0	0	0	0	0	0	0	0	0	0	0
SHY-DRAGER SYNDROME	0	0	0	0	0	0	1	0	0	0	0	0	0	0	0	0	0	0	0	0	0	0	0	0	0	0	0	0	0	0	0	0	0	0	0	0	0	0	0	0	0	0	0	0	0	0	0	0	0
SIALADENITIS	0	0	0	0	0	0	0	0.1	0.1	0.1	0.1	0.1	0.1	0.1	0.1	0.1	0.1	0.1	0.1	0.1	0.1	0.1	0.1	0.1	0.1	0.1	0.1	0.1	0.2	0	0	0	0	0	0	0	0	0	0	0	0	0	0	0	0	0	0	0	0
SIALORRHEA	0	0	0	0	0	0	0	0	0	0	0	0	0	0	0	0	0	0	0	0	0	0	0	0	0	0	0	0	0	0	0	0	0	0	0	0	0	0	0	0	0	0	0	0	0	0	0	0	0
SICCA SYNDROME	0	0	0	0	0	0	0	0	0	0	0	0	0	0	0	0	0	0	0	0	0	0	0	0	0	0	0	0	0.142857142857143	0.142857142857143	0.142857142857143	0.142857142857143	0.142857142857143	0.142857142857143	0.142857142857143	0.142857142857143	0.142857142857143	0.142857142857143	0.142857142857143	0.142857142857143	0.142857142857143	0.142857142857143	0.142857142857143	0.142857142857143	0.142857142857143	0.142857142857143	0.142857142857143	0.142857142857143	0.142857142857143
SICKLE CELL ANEMIA	0	0	0	0	0	0	0	0	0	0	0	0	0	0	0	0	0	0	0	0	0	0	0	0	0	0	0	0	0	0	0	0	0	0	0	0	0	0	0	0	0	0	0	0	0	0	0	0	0
SIDEROSIS	0	0	0	0	0	0	0	0	0	0	0	0	0	0	0	0	0	0	0	0	0	0	0	0	0	0	0	0	0	0	0	0	0	0	0	0	0	0	0	0	0	0	0	0	0	0	0	0	0
SILVER-RUSSELL DWARFISM	0	0	0	0	0	0	0	0	0	0	1	0	0	0	0	0	0	0	0	0	0	0	0	0	0	0	0	0	0	0	0	0	0	0	0	0	0	0	0	0	0	0	0	0	0	0	0	0	0
SINUSITIS	0	0	0	0	0	0	0	0	0	0	0	0	0	0	0	0	0	0	0	0	0	1	0	0	0	0	0	0	0	0	0	0	0	0	0	0	0	0	0	0	0	0	0	0	0	0	0	0	0
SJOGRENS SYNDROME	0	0	0	0	0	0	0	0	0	0	0	0	0	0	0	0	0	0	0	0	0	0	0	0	0	0	0	0	0.142857142857143	0	0	0	0	0	0	0	0	0	0	0	0	0	0.142857142857143	0.142857142857143	0.142857142857143	0.142857142857143	0.142857142857143	0.142857142857143	0.142857142857143
SKIN CALLUS	0	0	0	0	0	0	0	0	0	0	0	0	0	0	0	0	0	0	0	0	0	0	0	0	0	0	0	0	0	0	0	0	0	0	0	0	0	0	0	0	0	0	0	0	0	0	0	0	0
SKIN DISEASE	0	0	0	0	0	0	0	0	0	0	0	0	0	0	0	0	0	0	0	0	0	0.333333333333333	0	0	0	0	0	0	0	0	0	0	0	0	0	0	0	0	0	0	0	0	0	0	0	0	0	0	0
SKIN MANIFESTATIONS	0	0	0	0	0	0	0	0	0	0	0	0	0	0	0	0	0	0	0	0	0	0	0	0	0	0	0	0	0	0	0	0	0	0	0	0	0	0	0	0	0	0	0	0	0	0	0	0	0
SKIN MELANOMA	0	0	0	0	0	0	0	0	0	0	0	0	0	0	0	0	0	0	0	0	0	0	0	0	0	0	0	0	0	0	0	0	0	0	0	0	0	0	0	0	0	0	0	0	0	0	0	0	0
SKIN NEOPLASMS	0	0	0	0	0	0	0	0	0	0	0	0	0	0	0	0	0	0	0	0	0	0	0	0	0	0	0	0	0	0	0	0	0	0	0	0	0	0	0	0	0	0	0	0	0	0	0	0	0
SKIN TAG	0	0	0	0	0	0	0	0	0	0	0	0	0	0	0	0	0	0	0	0	0	0	0	0	0	0	0	0	0	0	0	0	0	0	0	0	0	0	0	0	0	0	0	0	0	0	0	0	0
SPASTIC PARAPLEGIA HEREDITARY	0	0	0	0	0	0	0	0	0	0	0	0	0	0	0	0	0	0	0	0	0	0	0	0	0	0	0	0	0	0	0	0	0	0	0	0	0	0	0	0	0	0	0	0	0	0	0	0	0
SPINAL CORD DISEASE	0	0.142857142857143	0.142857142857143	0.142857142857143	0.142857142857143	0	0	0	0	0	0	0	0	0	0	0	0	0	0	0	0	0	0	0	0	0	0	0	0.142857142857143	0	0	0	0	0	0	0	0	0	0	0	0	0	0	0	0	0	0	0	0
SPINAL CORD INJURIES	0	0	0	0	0	0	1	0	0	0	0	0	0	0	0	0	0	0	0	0	0	0	0	0	0	0	0	0	0	0	0	0	0	0	0	0	0	0	0	0	0	0	0	0	0	0	0	0	0
SPINAL DISEASE	0	0	0	0	0	0	0	0	0	0	0	0	0	0	0	0	0	0	0	0	0	0	0	0	0	0	0	0	1	0	0	0	0	0	0	0	0	0	0	0	0	0	0	0	0	0	0	0	0
SPINAL MUSCULAR ATROPHY	0	0	0	0	0	0	0	0	0	0	0	0	0	0	0	0	0	0	0	0	0	0	0	0	0	0	0	0	0.5	0	0	0	0	0	0	0	0	0	0	0	0	0	0	0	0	0	0	0	0
SPINDLE CELL HEMANGIOMA	0.333333333333333	0.333333333333333	0.333333333333333	0.333333333333333	0.333333333333333	0.333333333333333	0.333333333333333	0.666666666666667	0.333333333333333	0.333333333333333	0.333333333333333	0.333333333333333	0.333333333333333	0.333333333333333	0.333333333333333	0.333333333333333	0.333333333333333	0.333333333333333	0.333333333333333	0.333333333333333	0.333333333333333	0.333333333333333	0.333333333333333	0.333333333333333	0.333333333333333	0.333333333333333	0.333333333333333	0.333333333333333	0	0	0	0	0	0	0	0	0	0	0	0	0	0	0	0	0	0	0	0	0
SPONDYLARTHRITIS	0	0	0	0	0	0	0	0	0	0	0	0	0	0	0	0	0	0	0	0	0	0	0	0	0	0	0	0	0	0	0	0	0	0	0	0	0	0	0	0	0	0	0	0	0	0	0	0	0
SPONDYLARTHROPATHIES	0	0	0	0	0	0	0	0	0	0	0	0	0	0	0	0	0	0	0	0	0	0	0	0	0	0	0	0	0	0	0	0	0	0	0	0	0	0	0	0	0	0	0	0	0	0	0	0	0
SPONDYLOSIS	0	0	0	0	0	0	0	0	0	0	0	0	0	0	0	0	0	0	0	0	0	0	0	0	0	0	0	0	0	0	0	0	0	0	0	0.666666666666667	0	0	0	0	0	0	0	0	0	0	0	0	0
SPONTANEOUS ABORTION	0	0	0	0	0	0.5	0	0	0	0	0	0	0	0	0	0	0	0	0	0	0	0	0	0	0	0	0	0	0	0	0	0	0	0	0	0	0	0	0	0	0	0	0	0	0	0	0	0	0
SPOTTED FEVER	0	0	0	0	0	0	0	0	0	0	0	0	0	0	0	0	0	0	0	0	0	0	0	0	0	0	0	0	0	0	0	0	0	0	0	0	0	0	0	0	0	0	1	1	1	1	1	1	1
SQUAMOUS CELL CARCINOMA	0	0	0	0	0	0	0	0	0	0	0	0	0	0	0	0	0	0	0	0	0	0	0	0	0	0	0	0	0	0	0	0	0	0	0	0.4	0	0	0	0	0	0	0.2	0	0	0	0	0	0
SQUAMOUS CELL CARCINOMA OF HEAD AND NECK	0	0	0	0	0	0	0	0	0	0	0	0	0	0	0	0	0	0	0	0	0	0	0	0	0	0	0	0	0	0	0	0	0	0	0	0.5	0	0	0	0	0	0	0	0	0	0	0	0	0
SQUAMOUS HYPERPLASIA	0	0	0	0	0	0	0	0	0	0	1	0	0	0	0	0	0	0	0	0	0	0	0	0	0	0	0	0	0	0	0	0	0	0	0	0	0	0	0	0	0	0	0	0	0	0	0	0	0
ST. LOUIS ENCEPHALITIS	0	0	0	0	0	0	0	0	0	0	0	0	0	0	0	0	0	0	0	0	0	0	0	0	0	0	0	0	0	0	0	0	0	0	0	0	0	0	0	0	0	0	0	0	0	0	0	0	0
STARVATION	0	0	0	0	0	0	0	0	0	0	0	0	0	0	0.333333333333333	0	0	0	0	0	0	0.333333333333333	0.333333333333333	0.333333333333333	0.333333333333333	0.333333333333333	0.333333333333333	0.333333333333333	0.333333333333333	0.333333333333333	0.333333333333333	0.333333333333333	0.333333333333333	0.333333333333333	0.333333333333333	0.333333333333333	0	0	0	0	0	0	0	0	0	0	0	0	0
STATUS EPILEPTICUS	0	0	0	0	0	0	0	0	0	0	0	0	0	0	0	0	0	0	0	0	0	0	0	0	0	0	0	0	0	0	0	0	0	0	0	0	0	0	0	0	0	0	0	0	0	0	0	0	0
STEREOTYPIC MOVEMENT DISORDER	0	0	0	0	0	0	0	0	0	0	0	0	0	0	0	0	0	0	0	0	0	0	0	0	0	0	0	0	1	0	0	0	0	0	0	0	0	0	0	0	0	0	0	0	0	0	0	0	0
STIFF-PERSON SYNDROME	0	0	0	0	0	0	0	0	0	0	0	0	0	0	0	0	0	0	0	0	0	0	0	0	0	0	0	0	0	0	0	0	0	0	0	0	0	0	0	0	0	0	0	0	0	0	0	0	0
STOMACH CARCINOMA	0	0	0	0	0	0	0	0	0	0	0	0	0	0	0	0	0	0	0	0	0	0	0	0	0	0	0	0	0.25	0	0	0	0	0	0	0	0	0	0	0	0	0	0.5	0.25	0.25	0.25	0.25	0.25	0.25
STOMACH DISEASE	0	0	0	0	0	0	0	0	0	0	0	0	0	0	0	0	0	0	0	0	0	0	0	0	0	0	0	0	0	0	0	0	0	0	0	0.5	0.166666666666667	0.166666666666667	0.166666666666667	0.166666666666667	0.166666666666667	0.166666666666667	0.333333333333333	0.166666666666667	0.166666666666667	0.166666666666667	0.166666666666667	0.166666666666667	0.166666666666667
STOMACH NEOPLASMS	0	0	0	0	0	0	0	0	0	0	0	0	0	0	0	0	0	0	0	0	0	0	0	0	0	0	0	0	0.333333333333333	0	0	0	0	0	0	0.666666666666667	0	0	0	0	0	0	0	0	0	0	0	0	0
STOMATITIS	0	0	0	0	0	0	0	0	0	0	0	0	0	0	0.5	0	0	0	0	0	0	0.5	0	0	0	0	0	0	0	0	0	0	0	0	0	0	0	0	0	0	0	0	0	0	0	0	0	0	0
STRAWBERRY NEVUS OF SKIN	0	0	0	0	0	0	0	0	0	0	0	0	0	0	0	0	0	0	0	0	0	0	0	0	0	0	0	0	0	0	0	0	0	0	0	0	0	0	0	0	0	0	0	0	0	0	0	0	0
STROMAL NEOPLASM	0	0	0	0	0	0	0	0	0	0	0	0	0	0	0	0	0	0	0	0	0	0	0	0	0	0	0	0	0	0	0	0	0	0	0	0	0	0	0	0	0	0	0	0	0	0	0	0	0
STRUCTURE OF CORNEAL EPITHELIUM	0	0	0	0	0	0	0	0.166666666666667	0	0	0	0	0.166666666666667	0	0.166666666666667	0.166666666666667	0.166666666666667	0.166666666666667	0.166666666666667	0.166666666666667	0.166666666666667	0.166666666666667	0.166666666666667	0.166666666666667	0.166666666666667	0.166666666666667	0.166666666666667	0.166666666666667	0.333333333333333	0.333333333333333	0.333333333333333	0.333333333333333	0.333333333333333	0.333333333333333	0.333333333333333	0.333333333333333	0.333333333333333	0.333333333333333	0.333333333333333	0.333333333333333	0.333333333333333	0.333333333333333	0.333333333333333	0.166666666666667	0.166666666666667	0.166666666666667	0.166666666666667	0.166666666666667	0.166666666666667
SUDDEN INFANT DEATH SYNDROME	0	0	0	0	0	0	0	0	0	0	0	0	0	0	0	0	0	0.333333333333333	0.333333333333333	0.333333333333333	0.333333333333333	0.333333333333333	0	0	0	0	0	0	0	0	0	0	0	0	0	0	0	0	0	0	0	0	0	0	0	0	0	0	0
SUPERINFECTION	0	0	0	0	0	0	0	0	0	0	0	0	0	0	0	0	0	0	0	0	0	0	0	0	0	0	0	0	1	1	1	1	1	1	1	1	0	0	0	0	0	0	0	0	0	0	0	0	0
SYNDROME	0	0	0	0	0	0	0	0	0	0	0	0	0	0	0	0	0	0	0	0	0	0	0	0	0	0	0	0	0	0	0	0	0	0	0	0	0	0	0	0	0	0	0	0	0	0	0	0	0
SYNOVIAL CHONDROMATOSIS	0	0	0	0	0	0	0	0	0	0	0	0	0	0	0	0	0	0	0	0	0	0	0	0	0	0	0	0	0	0	0	0	0	0	0	0	0	0	0	0	0	0	0	0	0	0	0	0	0
SYNOVIAL CYST	0.0410958904109589	0.0410958904109589	0.0410958904109589	0.0410958904109589	0.0410958904109589	0.0547945205479452	0.0547945205479452	0.0547945205479452	0.0821917808219178	0.0684931506849315	0.0821917808219178	0.0547945205479452	0.0958904109589041	0.0821917808219178	0.0958904109589041	0.0547945205479452	0.0410958904109589	0.0410958904109589	0.0410958904109589	0.0410958904109589	0.0410958904109589	0.0684931506849315	0.0410958904109589	0.0410958904109589	0.0410958904109589	0.0410958904109589	0.0410958904109589	0.0410958904109589	0.10958904109589	0.0684931506849315	0.0821917808219178	0.0547945205479452	0.0547945205479452	0.0547945205479452	0.0547945205479452	0.0821917808219178	0.0821917808219178	0.0821917808219178	0.0821917808219178	0.0821917808219178	0.0821917808219178	0.0821917808219178	0.123287671232877	0.0684931506849315	0.0684931506849315	0.0684931506849315	0.0684931506849315	0.0684931506849315	0.0684931506849315
SYNOVIAL SARCOMA	0	0	0	0	0	0	0	0	0	0	0.142857142857143	0	0	0	0	0	0	0	0	0	0	0	0	0	0	0	0	0	0.142857142857143	0.142857142857143	0.142857142857143	0.142857142857143	0.142857142857143	0.142857142857143	0.142857142857143	0.142857142857143	0.142857142857143	0.142857142857143	0.142857142857143	0.142857142857143	0.142857142857143	0.142857142857143	0.142857142857143	0.142857142857143	0.142857142857143	0.142857142857143	0.142857142857143	0.142857142857143	0.142857142857143
SYNOVITIS	0	0	0	0	0	0	0	0	0	0	0	0	0	0	0.25	0.25	0.25	0.25	0.25	0.25	0.25	0.5	0	0	0	0	0	0	0	0	0	0	0	0	0	0	0	0	0	0	0	0	0	0	0	0	0	0	0
SYSTEMIC LUPUS ERYTHEMATOSUS	0	0	0	0	0	0	0	0	0	0	0	0	0	0	0	0	0	0	0	0	0	0.0555555555555556	0.0555555555555556	0.0555555555555556	0.0555555555555556	0.0555555555555556	0.0555555555555556	0.0555555555555556	0.0555555555555556	0.0555555555555556	0.0555555555555556	0.0555555555555556	0.0555555555555556	0.0555555555555556	0.0555555555555556	0.0555555555555556	0	0	0	0	0	0	0	0	0	0	0	0	0
SYSTEMIC MASTOCYTOSIS	0	0	0	0	0	0	0	0	0	0	0	0	0	0	0	0	0	0	0	0	0	0	0	0	0	0	0	0	0	0	0	0	0	0	0	0	0	0	0	0	0	0	0	0	0	0	0	0	0
SYSTEMIC SCLERODERMA	0	0	0	0	0	0	0	0	0	0	0	0	0	0	0	0	0	0	0	0	0	0	0	0	0	0	0	0	0	0	0	0	0	0	0	0	0	0	0	0	0	0	0	0	0	0	0	0	0
TAUOPATHIES	0	0	0	0	0	0	0	0	0	0	0	0	0	0	0	0	0	0	0	0	0	0	0	0	0	0	0	0	0	0	0	0	0	0	0	0	0	0	0	0	0	0	0	0	0	0	0	0	0
TELANGIECTASIS	0	0	0	0	0	0	0	0	0	0	0	0	0	0	0	0	0	0	0	0	0	0	0	0	0	0	0	0	0	0	0	0	0	0	0	0	0	0	0	0	0	0	0	0	0	0	0	0	0
TEMPOROMANDIBULAR JOINT DISORDER	0	0	0	0	0	0	0	0	0	0	0	0	0	0	0	0	0	0	0	0	0	0.5	0	0	0	0	0	0	0	0	0	0	0	0	0	0	0	0	0	0	0	0	0	0	0	0	0	0	0
TEMPOROMANDIBULAR JOINT DYSFUNCTION SYNDROME	0	0	0	0	0	0	0	0	0	0	0	0	0	0	0	0	0	0	0	0	0	0.25	0	0	0	0	0	0	0	0	0	0	0	0	0	0	0	0	0	0	0	0	0	0	0	0	0	0	0
TENOSYNOVITIS	0	0	0	0	0	0	0	0	0	0	0	0	0	0	1	0	0	0	0	0	0	0	0	0	0	0	0	0	0	0	0	0	0	0	0	0	0	0	0	0	0	0	0	0	0	0	0	0	0
TERATOCARCINOMA	0	0	0	0	0	0	0	0.5	0	0	0	0	0	0	0	0	0	0	0	0	0	0	0	0	0	0	0	0	0	0	0	0	0	0	0	0	0	0	0	0	0	0	0	0	0	0	0	0	0
TERATOMA	0	0	0	0	0	0	0	0.166666666666667	0	0	0	0	0	0	0	0	0	0	0	0	0	0.166666666666667	0	0	0	0	0	0	0.166666666666667	0	0	0	0	0	0	0	0	0	0	0	0	0	0	0	0	0	0	0	0
TESTICULAR DISEASE	0	0	0	0	0	0.142857142857143	0.285714285714286	0.285714285714286	0.285714285714286	0.285714285714286	0.428571428571429	0.428571428571429	0.428571428571429	0.428571428571429	0.428571428571429	0.428571428571429	0.428571428571429	0.285714285714286	0.285714285714286	0.285714285714286	0.571428571428571	0.285714285714286	0.285714285714286	0.285714285714286	0.285714285714286	0.285714285714286	0.285714285714286	0.285714285714286	0.285714285714286	0.285714285714286	0.285714285714286	0.285714285714286	0.285714285714286	0.285714285714286	0.285714285714286	0.285714285714286	0.285714285714286	0.285714285714286	0.285714285714286	0.285714285714286	0.285714285714286	0.285714285714286	0.285714285714286	0.142857142857143	0.142857142857143	0.142857142857143	0.142857142857143	0.142857142857143	0.142857142857143
TESTICULAR DYSFUNCTION	0	0	0	0	0	0	0	0.285714285714286	0.285714285714286	0.285714285714286	0.428571428571429	0.428571428571429	0.428571428571429	0.428571428571429	0.428571428571429	0.428571428571429	0.428571428571429	0.285714285714286	0.285714285714286	0.285714285714286	0.428571428571429	0.285714285714286	0.285714285714286	0.285714285714286	0.285714285714286	0.285714285714286	0.285714285714286	0.285714285714286	0.285714285714286	0.285714285714286	0.285714285714286	0.285714285714286	0.285714285714286	0.285714285714286	0.285714285714286	0.285714285714286	0.285714285714286	0.285714285714286	0.285714285714286	0.285714285714286	0.285714285714286	0.285714285714286	0.285714285714286	0.285714285714286	0.285714285714286	0.428571428571429	0.428571428571429	0.428571428571429	0.428571428571429
TESTICULAR FEMINIZATION	0	0	0	0	0	0	0	0	0	0	0	0	0	0	0	0	0.333333333333333	0.333333333333333	0.333333333333333	0.333333333333333	0.333333333333333	0.333333333333333	0.333333333333333	0.333333333333333	0.333333333333333	0.333333333333333	0.333333333333333	0.333333333333333	0.333333333333333	0	0	0	0	0	0	0	0	0	0	0	0	0	0	0	0	0	0	0	0
TESTICULAR NEOPLASM	0	0	0	0	0	0	0	0	0	0	0	0	0	0	0	0	0	0	0	0	0	0	0	0	0	0	0	0	0	0	0	0	0	0	0	0	0	0	0	0	0	0	0	0	0	0	0	0	0
TETANUS	0	0	0	0	0	0	0.1	0.1	0.1	0.1	0.1	0.1	0.1	0.2	0.2	0.1	0.1	0.1	0.1	0.1	0.2	0.1	0.1	0.1	0.1	0.1	0.1	0.1	0.3	0	0	0	0	0	0	0	0	0	0	0	0	0	0.1	0	0	0	0	0	0
THIAMINE DEFICIENCY	0	0	0	0	0	0	0	0	0	0	0	0	0	0	0	0	0	0	0	0	0	0	0	0	0	0	0	0	0	0	0	0	0	0	0	0	0	0	0	0	0	0	0	0	0	0	0	0	0
THROMBASTHENIA	0	0	0	0	0	0	0	0	0	0	0	0	0	0	0	0	0	0	0	0	0	0	0	0	0	0	0	0	0	0	0	0	0	0	0	0	0	0	0	0	0	0	0	0	0	0	0	0	0
THROMBOCYTOPENIA	0	0	0	0	0	0	0	0	0	0	0	0	0	0	0	0	0	0	0	0	0	0	0	0	0	0	0	0	0	0	0	0	0	0	0	0	0	0	0	0	0	0	0	0	0	0	0	0	0
THROMBOPHILIA	0	0	0	0	0	0	0	0	0	0	0	0	0	0	0	0	0	0	0	0	0	0	0	0	0	0	0	0	0	0	0	0	0	0	0	0	0	0	0	0	0	0	0	0	0	0	0	0	0
THROMBOSIS	0	0	0	0.125	0	0	0	0	0	0	0	0	0	0	0	0	0	0	0	0	0	0	0	0	0	0	0	0	0	0	0	0	0	0	0	0	0	0	0	0	0	0	0	0	0	0	0	0	0
THROMBOTIC THROMBOCYTOPENIC PURPURA	0	0	0	0	0	0	0	0	0	0	0	0	0	0	0	0	0	0	0	0	0	0.5	0.5	0.5	0.5	0.5	0.5	0.5	0.5	0.5	0.5	0.5	0.5	0.5	0.5	0.5	0.5	0.5	0.5	0.5	0.5	0.5	0.5	0.5	0.5	0.5	0.5	0.5	0.5
THYMIC CARCINOMA	0	0	0	0	0	0	0	0	0	0	0	0	0	0	0	0	0	0	0	0	0	0	0	0	0	0	0	0	0	0	0	0	0	0	0	0	0	0	0	0	0	0	0	0	0	0	0	0	0
THYMOMA	0	0	0	0	0	0	0	0	0	0	0	0	0	0	0	0	0	0	0	0	0	0	0	0	0	0	0	0	0	0	0	0	0	0	0	0	0	0	0	0	0	0	0.333333333333333	0.333333333333333	0.333333333333333	0.333333333333333	0.333333333333333	0.333333333333333	0.333333333333333
THYMUS LYMPHOMA	0	0	0	0	0	0	0	0	0	0	0	0	0	0	0	0	0	0	0	0	0	0	0	0	0	0	0	0	0	0	0	0	0	0	0	0	0	0	0	0	0	0	0.333333333333333	0	0	0	0	0	0
THYMUS NEOPLASM	0	0	0	0	0	0	0	0	0	0	0	0	0	0	0	0	0	0	0	0	0	0	0	0	0	0	0	0	0	0	0	0	0	0	0	0	0	0	0	0	0	0	0	0	0	0	0	0	0
THYROID CARCINOMA	0	0	0	0	0	0	0	0	0	0	0	0	0	0	0	0	0	0	0	0	0	0	0	0	0	0	0	0	0	0	0	0	0	0	0	0	0	0	0	0	0	0	0.5	0	0	0	0	0	0
THYROID NEOPLASM	0	0	0	0	0	0	0	0	0	0	0	0	0	0	0	0	0	0	0	0	0	0	0	0	0	0	0	0	0	0	0	0	0	0	0	0	0	0	0	0	0	0	0	0	0	0	0	0	0
THYROIDITIS	0	0	0.166666666666667	0.166666666666667	0.166666666666667	0	0	0	0	0	0	0	0	0	0	0	0	0	0	0	0	0	0	0	0	0	0	0	0.166666666666667	0	0	0	0	0	0	0	0	0	0	0	0	0	0	0	0	0	0	0	0
TIBIAL FRACTURES	0	0	0	0	0	0	0	0	0	0	0	0	0	0	0	0	0	0	0	0	0	0	0	0	0	0	0	0	0	0	0	0	0	0	0	0	0	0	0	0	0	0	0	0	0	0	0	0	0
TINEA FAVOSA	0	0	0	0	0	0	0	0	0	0	0	0	0	0	0	0	0	0	0	0	0	0	0	0	0	0	0	0	0	0	0	0	0	0	0	0	0	0	0	0	0	0	0	0	0	0	0	0	0
TISSUE DISEASE	0	0	0	0	0	0	0	0	0	0	0	0	0	0	0	0	0	0	0	0	0	0	0	0	0	0	0	0	0	0	0	0	0	0	0	0	0	0	0	0	0	0	0	0	0	0	0	0	0
TORTICOLLIS	0	0	0	0	0	0	0	0	0	0	0	0	0	0	0	0	0	0	0	0	0	1	0	0	0	0	0	0	0	0	0	0	0	0	0	0	0	0	0	0	0	0	0	0	0	0	0	0	0
TOXOPLASMOSIS	0	0	0	0	0	0	0	0	0	0	0	0.333333333333333	0.333333333333333	0.333333333333333	0.333333333333333	0.333333333333333	0.333333333333333	0.333333333333333	0.333333333333333	0.333333333333333	0.333333333333333	0.333333333333333	0	0	0	0	0	0	0	0	0	0	0	0	0	0	0	0	0	0	0	0	0	0	0	0	0	0	0
TRACHEAL DISEASE	0	0	0	0.333333333333333	0	0	0	0	0	0	0	0	0	0	0	0	0.333333333333333	0	0	0.333333333333333	0.333333333333333	0	0	0	0	0	0	0	0	0	0	0	0	0	0	0	0	0	0	0	0	0	0	0	0	0	0	0	0
TRANSITIONAL CELL CARCINOMA OF BLADDER	0	0	0	0	0	0	0	0	0	0	0	0	0	0	0	0	0	0	0	0	0	0	0	0	0	0	0	0	0	0	0	0	0	0	0	1	0	0	0	0	0	0	0	0	0	0	0	0	0
TRAUMA NERVOUS SYSTEM	0	0	0	0	0	0	0	0	0	0	0	0	0	0	0	0	0	0	0	0	0	0	0	0	0	0	0	0	0	0	0	0	0	0	0	0	0	0	0	0	0	0	0	0	0	0	0	0	0
TRAUMATIC RUPTURE	0	0	0	0	0	0	0	0	0	0	0	0	0	0	0	0	0	0	0	0	0	0	0	0	0	0.166666666666667	0	0	0	0	0	0	0	0	0	0.166666666666667	0	0	0	0	0	0	0	0	0	0	0	0	0
TREMATODE INFECTION	0	0	0	0	0	0	0	0.166666666666667	0.166666666666667	0	0.166666666666667	0	0	0	0	0	0	0	0.166666666666667	0	0	0	0	0	0	0	0	0	0	0	0	0	0	0	0	0.166666666666667	0	0	0	0	0	0	0.166666666666667	0.166666666666667	0.166666666666667	0.166666666666667	0.166666666666667	0.166666666666667	0.166666666666667
TRICHOTHIODYSTROPHY	0	0	0	0	0	0	0	0	0	0	0	0	0	0	0	0	0	0	0	0	0	0	0	0	0	0	0	0	0	0	0	0	0	0	0	0	0	0	0	0	0	0	0	0	0	0	0	0	0
TRICUSPID VALVE STENOSIS	0	0	0	0	0	0	0	0.5	0.25	0.25	0.25	0.25	0.25	0.25	0.25	0.25	0.25	0.25	0.25	0.25	0.25	0.25	0	0	0	0	0	0	0.25	0	0	0	0	0	0	0	0	0	0	0	0	0	0	0	0	0	0	0	0
TRIGEMINAL NEURALGIA	0	0	0	0	0	0	0	0	0	0	0	0	0	0	0	0	0	0	0	0	0	0	0	0	0	0	0	0	0	0	0	0	0	0	0	0	0	0	0	0	0	0	0	0	0	0	0	1	1
TROPICAL SPASTIC PARAPARESIS	0	0	0	0	0	0	0	0	0	0	0	0	0	0	0	0	0	0	0	0	0	0	0	0	0	0	0	0	0	0	0	0	0	0	0	0	0	0	0	0	0	0	0	0	0	0	0	0	0
TUBERCULOSIS	0	0	0	0	0.0909090909090909	0	0	0	0	0	0	0	0	0	0	0	0	0	0	0	0	0.0909090909090909	0	0	0	0	0	0	0.181818181818182	0.181818181818182	0.181818181818182	0.181818181818182	0.181818181818182	0.181818181818182	0.181818181818182	0.272727272727273	0.181818181818182	0.181818181818182	0.181818181818182	0.181818181818182	0.181818181818182	0.181818181818182	0.181818181818182	0	0	0	0	0	0
TUBEROUS SCLEROSIS	0	0	0	0	0	0	0	0.5	0.25	0.25	0.25	0.25	0.25	0.25	0.25	0.25	0.25	0.25	0.25	0.25	0.25	0.25	0	0	0	0	0	0	0.25	0	0	0	0	0	0	0	0	0	0	0	0	0	0	0	0	0	0	0	0
UNIPOLAR DEPRESSION	0	0	0	0	0	0	0	0	0	0	0	0	0	0	0	0	0	0	0	0	0	0	0	0	0	0	0	0	0	0	0.5	0.5	0.5	0.5	0.5	0.5	0.5	0.5	0.5	0.5	0.5	0.5	0.5	0.5	0.5	0.5	0.5	0.5	0.5
UNSPECIFIED MYELOID LEUKEMIA	0	0	0	0	0	0	0	0	0	0	0	0	0	0	0	0	0	0	0	0	0	0	0	0	0	0	0	0	0	0	0	0	0	0	0	0	0	0	0	0	0	0	0	0	0	0	0	0	0
UREMIA	0	0	0	0	0	0	0	0	0	0	0	0	0	0	0	0	0	0	0	0	0	0	0	0	0	0	0	0	0.333333333333333	0	0	0	0	0	0	0	0	0	0	0	0	0	0	0	0	0	0	0	0
URETHRAL DISEASE	0	0	0	0	0	0	0	0	0	0	0	0	0	0	0.5	0.5	0.5	0.5	0.5	0.5	0.5	0.5	0.5	0.5	0.5	0.5	0.5	0.5	0.5	0	0	0	0	0	0	0	0	0	0	0	0	0	0	0	0	0	0	0	0
URETHRAL OBSTRUCTION	0	0	0	0	0	0	0	0	0	0	0	0	0	0	0	0	0	0	0	0	0	0	0	0	0	0	0	0	0	0	0	0	0	0	0	0	0	0	0	0	0	0	0	0	0	0	0	0	0
URINARY CALCULI	0	0	0	0	0	0	0	0	0	0	0	0	0	0	0	0	0	0	0	0	0	0	0	0	0	0	0	0	0	0	0	0	0	0	0	0	0	0	0	0	0	0	0	0	0	0	0	0	0
URINARY TRACT INFECTION	0	0	0	0	0	0	0	0	0	0	0	0	0	0	0	0	0	0	0	0	0	0	0	0	0	0	0	0	0	0	0	0	0	0	0	0	0	0	0	0	0	0	0	0	0	0	0	0	0
URINARY TRACT OBSTRUCTION	0	0	0	0	0	0	0	0	0	0	0	0	0	0	0	0	0	0	0	0	0	0	0	0	0	0	0	0	0	0	0	0	0	0	0	0	0	0	0	0	0	0	0	0	0	0	0	0	0
UTERINE DISEASE	0	0	0	0	0	0	0	0	0	0	0	0	0	0	0	0	0	0	0	0	0	0.142857142857143	0	0	0	0.142857142857143	0	0	0	0	0	0	0	0	0	0	0	0	0	0	0	0	0	0	0	0.142857142857143	0	0	0
UTERINE HYPERTROPHY	0	0	0	0	0	0	0	0	0	0	0	0	0	0	0	0	0	0	0	0	0	0	0	0	0	0	0	0	0	0	0	0	0	0	0	0	0	0	0	0	0	0	0	0	0	0	0	0	0
UTERINE NEOPLASMS	0	0	0	0	0	0	0	0	0	0	0	0	0	0	0	0	0	0	0	0	0	0	0	0	0	0	0	0	0	0	0	0	0	0	0	0	0	0	0	0	0	0	0	0	0	0	0	0	0
UVEITIS	0	0	0	0	0	0	0	0	0	0	0	0	1	1	1	1	1	1	1	0	0	0	0	0	0	0	0	0	0	0	0	0	0	0	0	0	0	0	0	0	0	0	0	0	0	0	0	0	0
VACCINIA	0	0	0	0	0	0.5	0	0	0	0	0	0	0	0	0	0	0	0	0	0	0	0	0	0	0	0	0	0	0	0	0	0	0	0	0	0	0	0	0	0	0	0	0	0	0	0	0	0	0
VAGINAL DISEASE	0	0	0	0	0	0	0	0	0	0	0	0	0	0	0	0	0	0	0	0	0	0	0	0	0	0	0	0	0	0	0	0	0	0	0	0	0	0	0	0	0	0	0	0	0	0.5	0	0	0
VARICOSITY	0	0	0	0	0	0	0	0	0	0	0.333333333333333	0	0	0	0	0.333333333333333	0	0	0	0	0	0	0	0	0	0	0	0	0	0	0	0	0	0	0	0	0	0	0	0	0	0	0	0	0	0	0	0	0
VARIEGATE PORPHYRIA	0	0	0	0	0	0	0	0	0	0	0	0	0	0	0	0	0	0	0	0	0	0	0	0	0	0	0	0	0	0	0	0	0	0	0	0	0	0	0	0	0	0	0.333333333333333	0.333333333333333	0.333333333333333	0.333333333333333	0.333333333333333	0.333333333333333	0.333333333333333
VASCULAR DISEASE	0	0	0	0	0	0	0	0	0	0	0	0	0	0	0	0	0	0.25	0	0	0	0	0	0	0	0	0	0	0	0	0	0	0	0	0	0	0	0	0	0	0	0	0	0	0	0	0	0	0
VASCULAR TISSUE COMPRISED NEOPLASM	0	0	0	0	0	0	0	0	0	0	0	0	0	0	0	0	0	0	0	0	0	0	0	0	0	0	0	0	0	0	0	0	0	0	0	0	0	0	0	0	0	0	0	0	0	0	0	0	0
VASCULITIS	0	0	0	0	0	0	0	0	0	0	0	0	0	0	0.125	0	0	0	0	0	0	0	0	0	0	0	0	0	0	0	0	0	0	0	0	0	0	0	0	0	0	0	0.125	0.125	0.125	0.125	0.125	0.125	0.125
VENEZUELAN EQUINE ENCEPHALOMYELITIS	0	0	0	0	0	0	0	0	0	0	0	0	0	0	0	0	0	0	0	0	0	0	0	0	0.5	0	0	0	0	0	0	0	0	0	0	0	0	0	0	0	0	0	0	0	0	0	0	0	0
VENTRICULAR ARRHYTHMIA	0	0	0	0	0	0	0	0	0	0	0	0	0	0	0	0	0	0	0	0	0	0	0	0	0	0	0	0	0	0	0	0	0	0	0	0	0	0	0	0	0	0	0	0	0	0	0	0	0
VENTRICULAR DYSFUNCTION	0	0	0	0	0	0	0	0	0	0	0	0	0	0	0	0	0	0	0	0	0	0	0	0	0	0	0	0	0	0	0	0	0	0	0	0	0	0	0	0	0	0	0	0	0	0	0	0	0
VENTRICULAR FIBRILLATION	0	0	0	0	0	0	0	0	0	0	0	0	0	0	0	0	0	0	0	0	0	0	0	0	0	0	0	0	0	0	0	0	0	0	0	0	0	0	0	0	0	0	0	0	0	0	0	0	0
VENTRICULAR SEPTAL DEFECTS	0	0	0	0	0	1	0	0	0	0	0	0	0	0	0	0	0	0	0	0	0	0	0	0	0	0	0	0	0	0	0	0	0	0	0	0	0	0	0	0	0	0	0	0	0	0	0	0	0
VESICULAR EXANTHEMA OF SWINE	0	0	0	0	0	0	0	0	0	0	0	0	0	0	0	0	0	0	0	0	0	0	0	0	0	0	0	0	0	0	0	0	0	0	0	0	0	0	0	0	0	0	1	0	0	0	0	0	0
VESTIBULAR DISEASE	0	0	0	0	0	0	0	0	0	0	0	0	0	0	0	0	0	0	0	0	0	0	0	0	0	0	0	0	0	0	0	0	0	0	0	0	0	0	0	0	0	0	0	0	0	0	0	0	0
VIRAL HEMORRHAGIC FEVER	0	0	0	0	1	0	0	0	0	0	0	0	0	0	0	0	0	0	0	0	0	0	0	0	0	0	0	0	0	0	0	0	0	0	0	0	0	0	0	0	0	0	0	0	0	0	0	0	0
VIRAL INFECTION	0	0.0526315789473684	0.105263157894737	0.0526315789473684	0.0526315789473684	0.105263157894737	0.105263157894737	0.157894736842105	0.157894736842105	0.210526315789474	0.263157894736842	0.157894736842105	0.0526315789473684	0.0526315789473684	0.105263157894737	0.0526315789473684	0.0526315789473684	0.0526315789473684	0.0526315789473684	0.0526315789473684	0.0526315789473684	0.105263157894737	0.0526315789473684	0.0526315789473684	0.0526315789473684	0.0526315789473684	0.0526315789473684	0.0526315789473684	0.105263157894737	0.0526315789473684	0.0526315789473684	0.0526315789473684	0.0526315789473684	0.0526315789473684	0.0526315789473684	0.0526315789473684	0	0	0	0	0	0	0	0	0	0.0526315789473684	0	0	0
VIREMIA	0	0	0.125	0.125	0.125	0	0	0	0	0	0	0	0.125	0.125	0.125	0	0	0	0	0	0	0	0	0	0	0	0	0	0.25	0.125	0.125	0.125	0.125	0.125	0.125	0.125	0	0	0	0	0	0	0.125	0.125	0.125	0.125	0.125	0.125	0.125
VISCERAL LEISHMANIASIS	0	0	0	0	0	0	0	0	0	0	0	0	0	0	0	0	0	0	0	0	0	0	0	0	0	0	0	0	0	0	0	0	0	0	0	0	0	0	0	0	0	0	0	0	0	1	1	1	1
VISUAL IMPAIRMENT	0	0	0	0	0	0	0	0	0	0	0	0	0	0	0	0	0	0	0	0	0	0	0	0	0	0	0	0	0.333333333333333	0.333333333333333	0.333333333333333	0.333333333333333	0.333333333333333	0.333333333333333	0.333333333333333	0.333333333333333	0.333333333333333	0.333333333333333	0.333333333333333	0.333333333333333	0.333333333333333	0.333333333333333	0.333333333333333	0.333333333333333	0.333333333333333	0.333333333333333	0.333333333333333	0.333333333333333	0.333333333333333
VISUAL SUPPRESSION	0	0.0128205128205128	0.0128205128205128	0.0256410256410256	0.0128205128205128	0.0256410256410256	0.0384615384615385	0.0384615384615385	0.0256410256410256	0.0256410256410256	0.0384615384615385	0.0256410256410256	0.0384615384615385	0.0256410256410256	0.0641025641025641	0.0384615384615385	0.0641025641025641	0.0641025641025641	0.0512820512820513	0.0512820512820513	0.0512820512820513	0.0641025641025641	0.0512820512820513	0.0512820512820513	0.0512820512820513	0.0512820512820513	0.0512820512820513	0.0512820512820513	0.115384615384615	0.0384615384615385	0.0384615384615385	0.0256410256410256	0.0384615384615385	0.0256410256410256	0.0256410256410256	0.0256410256410256	0.0128205128205128	0.0128205128205128	0.0128205128205128	0.0128205128205128	0.0128205128205128	0.0128205128205128	0.153846153846154	0.0641025641025641	0.0641025641025641	0.0641025641025641	0.0641025641025641	0.0641025641025641	0.0641025641025641
VITAMIN A DEFICIENCY	0	0	0	0.5	0	0	0	0	0	0	0	0	0	0	0	0	0	0	0	0	0	0	0	0	0	0	0	0	0	0	0	0	0	0	0	0	0	0	0	0	0	0	0	0	0	0	0	0	0
VITAMIN D DEFICIENCY	0	0	0	0	0	0	0	0	0	0	0	0	0	0	0.5	0	0	0	0	0	0	0	0	0	0	0.5	0	0	0	0	0	0	0	0	0	0	0	0	0	0	0	0	0	0	0	0	0	0	0
VITILIGO	0	0	0	0	0	0	0	0	0	0	0	0	0	0	0	0	0	0	0	0	0	0	0	0	0	0	0	0	0.5	0.5	0.5	0.5	0.5	0.5	0.5	0.5	0.5	0.5	0.5	0.5	0.5	0.5	1	1	1	1	1	1	1
VON HIPPEL-LINDAU SYNDROME	0	0	0	0	0	0	0	0	0	0	0	0	0	0	0	0	0	0	0	0	0	0	0	0	0	0	0	0	0	0	0	0	0	0	0	0	0	0	0	0	0	0	0	0	0	0	0	0	0
WASTING SYNDROME	0	0	0	0	0	0	0	0	0	0	0.25	0	0	0	0.25	0.25	0.25	0.25	0.25	0.25	0.25	0.5	0.25	0.25	0.25	0.25	0.25	0.25	0.5	0.25	0.25	0.25	0.25	0	0	0	0	0	0	0	0	0	0	0	0	0	0	0	0
WEEKS OF GESTATION	0	0	0	0	0	0	0	0	0	0	0	0	0	0	0	0	0	0	0	0	0	0	0	0	0	0	0	0	0	0	0	0	0	0	0	0	0	0	0	0	0	0	0	0	0	0	0	0	0
WESTERN EQUINE ENCEPHALOMYELITIS	0	0	0	0	0	0	0	0	0	0	0	0	0	0	0	0	0	0	0	0	0	0	0	0	0	0	0	0	0	0	0	0	0	0	0	1	0	0	0	0	0	0	0	0	0	0	0	0	0
WILLIAMS SYNDROME	0	0	0	0	0	0	0	0	0	0	0	0	0	0	0	0	0	0	0	0	0	0	0	0	0	0	0	0	0	0	0	0	0	0	0	0	0	0	0	0	0	0	0	0	0	0	0	0	0
WITHDRAWAL	0	0	0	0	0	0	0	0	0.111111111111111	0	0	0	0	0	0	0	0	0	0	0	0	0.111111111111111	0.111111111111111	0.111111111111111	0.111111111111111	0.111111111111111	0.111111111111111	0.111111111111111	0.111111111111111	0	0	0	0	0	0	0	0	0	0	0	0	0	0	0	0	0	0	0	0
WOLFRAM SYNDROME	0	0	0	0	0	0	0	0	0	0	0	0	0	0	0	0	0	0	0	0	0	0	0	0	0	0	0	0	0	0	0	0	0	0	0	0	0	0	0	0	0	0	0	0	0	0	0	0	0
WOUNDS AND INJURIES	0	0	0	0	0	0	0	0	0	0	0	0	0	0	0	0	0	0	0	0	0	0	0	0	0	0	0	0	0.166666666666667	0.166666666666667	0.333333333333333	0.166666666666667	0.166666666666667	0.166666666666667	0.166666666666667	0.166666666666667	0.166666666666667	0.166666666666667	0.166666666666667	0.166666666666667	0.166666666666667	0.166666666666667	0.166666666666667	0	0	0	0	0	0
X-LINKED ICHTHYOSIS	0	0	0	0	0	0	0	0	0	0	0	0	0	0	0	0	0	0	0	0	0	0	0	0	0	0	0	0	0	0	0	0	0	0	0	0	0	0	0	0	0	0	1	0	0	0	0	0	0
YELLOW FEVER	0	0	0	0	0	0	0	0	0	0	0	0	0	0	0	0	0	0	0	0	0	0	0	0	0	0	0	0	0	0	0	0	0	0	0	0	0	0	0	0	0	0	1	0	0	0	0	0	0
YERSINIA INFECTION	0	0	0	0	0	0	0.5	0	0	0	0	0	0	0	0	0	0	0	0	0	0	0	0	0	0	0	0	0	0	0	0	0	0	0	0	0	0	0	0	0	0	0	0.5	0	0	0	0	0	0
YERSINIA PESTIS INFECTION	0	0	0	0	0	0	0	0	0	0	0	0	0	0	0	0	0	0	0	0	0	0	0	0	0	0	0	0	0	0	0	0	0	0	0	0	0	0	0	0	0	0	1	0	0	0	0	0	0
YERSINIA PSEUDOTUBERCULOSIS INFECTION	0	0	0	0	0	0	0	0	0	0	0	0	0	0	0	0	0	0	0	0	0	0	0	0	0	0	0	0	0	0	0	0	0	0	0	0	0	0	0	0	0	0	0	0	0	0	0	0	0
YOLK SAC TUMOR	0	0	0	0	0	0	0	1	0	0	0	0	0	0	0	0	0	0	0	0	0	0	0	0	0	0	0	0	0	0	0	0	0	0	0	0	0	0	0	0	0	0	0	0	0	0	0	0	0
ZELLWEGER SYNDROME	0	0	0	0	0	0	0	0	0	0	0	0	0	0	0	0	0	0	0	0	0	0	0	0	0	0	0	0	0	0	0	0	0	0	0	0	0	0	0	0	0	0	0.2	0.2	0.2	0.2	0.2	0.2	0.2
[truncated: 1,100 more columns]
