# Supplementary material for: The Mouse Age Phenome Knowledgebase and Disease-Specific Inter-Species Age Mapping
Source: PLoS One. 2013 Dec 3;8(12):e81114. doi: 10.1371/journal.pone.0081114 (PMC3849212; doi:10.1371/journal.pone.0081114)
Supplement: File S7 — Correlation comparison results. A comparison of one-day resolution and one-week resolution in disease patterns correlations between mice and humans. (XLS) [file pone.0081114.s008.xls]

## Sheet: mouse week
	V1	shift	r	r2
1	BOTULISM POISONING	7	1	1
2	EPIDERMOLYSIS BULLOSA DYSTROPHICA	1	1	1
3	CHEDIAK-HIGASHI SYNDROME	44	1	1
4	COFFIN-LOWRY SYNDROME	16	1	1
5	COMPLETE HEARING LOSS	21	1	1
6	EYE ABNORMALITIES	2	1	1
7	LANGER-GIEDION SYNDROME	19	1	1
8	SIALORRHEA	23	1	1
9	SPONDYLOSIS	7	1	1
10	ZELLWEGER SYNDROME	32	1	1
11	NIEMANN-PICK DISEASE	3	0.921786	0.849689
12	HEPATITIS	37	0.900065	0.810117
13	HERMAPHRODITISM	24	0.893684	0.798672
14	OSTEOSCLEROSIS	36	0.893684	0.798672
15	JAPANESE ENCEPHALITIS	5	0.88047	0.775228
16	PARASITEMIA	9	0.862348	0.743644
17	EQUINE INFECTIOUS ANEMIA	22	0.853468	0.728408
18	EPILEPSY	5	0.850151	0.722757
19	HEPATITIS A	43	0.846232	0.716109
20	OTITIS MEDIA WITH EFFUSION	12	0.837837	0.70197
21	MENTAL RETARDATION	43	0.83681	0.700251
22	RETT SYNDROME	35	0.834844	0.696965
23	HAMARTOMA	36	0.832467	0.693001
24	INTUSSUSCEPTION	5	0.832467	0.693001
25	NOSE DISEASE	35	0.826884	0.683737
26	DISEASE BY INFECTIOUS AGENT	25	0.821863	0.675458
27	DERMATITIS	39	0.818436	0.669837
28	CRANIOSYNOSTOSIS	6	0.818429	0.669826
29	CHORIORETINITIS	7	0.815375	0.664836
30	SEEMANOVA SYNDROME II	13	0.815375	0.664836
31	HYPERACTIVE BEHAVIOR	43	0.803986	0.646394
32	MENKES KINKY HAIR SYNDROME	1	0.79698	0.635177
33	NEURONAL CEROID-LIPOFUSCINOSIS	20	0.794644	0.631458
34	TESTICULAR DISEASE	3	0.792206	0.62759
35	VARIEGATE PORPHYRIA	20	0.786212	0.61813
36	INTERSTITIAL PNEUMONIA	10	0.785299	0.616695
37	WILLIAMS SYNDROME	1	0.781733	0.611106
38	SUDDEN INFANT DEATH SYNDROME	20	0.776847	0.603491
39	PROLACTINOMA	2	0.776455	0.602882
40	MALNUTRITION	41	0.775627	0.601597
41	ANEURYSM	17	0.767912	0.589689
42	RETINITIS PIGMENTOSA	5	0.767372	0.58886
43	ADRENAL GLAND HYPERFUNCTION	1	0.767165	0.588543
44	DWARFISM	13	0.757814	0.574282
45	LEUKEMIA	9	0.755949	0.571459
46	BACTERIAL INFECTION	37	0.752715	0.56658
47	DIARRHEA	27	0.744702	0.554581
48	MYCOBACTERIUM INFECTION	12	0.743102	0.5522
49	DYSOSTOSES	6	0.740056	0.547684
50	VISUAL IMPAIRMENT	1	0.737076	0.543282
51	MELKERSSON-ROSENTHAL SYNDROME	20	0.735759	0.541342
52	PEUTZ-JEGHERS SYNDROME	14	0.730297	0.533333
53	NEUROBLASTOMA	5	0.729593	0.532306
54	CORN OF TOE	19	0.729359	0.531965
55	SARCOMA	42	0.728291	0.530407
56	OSTEOGENESIS IMPERFECTA	12	0.723061	0.522817
57	MUSCULAR DYSTROPHIES	2	0.720575	0.519228
58	PLAGUE	1	0.712485	0.507634
59	VIREMIA	1	0.712324	0.507405
60	CHEILOPALATOSCHISIS	3	0.710462	0.504757
61	AUTOIMMUNE HEMOLYTIC ANEMIA	4	0.705474	0.497694
62	CEREBELLAR NEOPLASMS	4	0.704154	0.495833
63	FOOD HYPERSENSITIVITY	6	0.704154	0.495833
64	OVARIAN DYSFUNCTION	5	0.704154	0.495833
65	PIERRE ROBIN SYNDROME	2	0.704154	0.495833
66	RETINOPATHY OF PREMATURITY	2	0.704154	0.495833
67	STEREOTYPIC MOVEMENT DISORDER	1	0.704154	0.495833
68	THROMBOPHILIA	30	0.704154	0.495833
69	MYOPIA	12	0.703163	0.494438
70	FSGS	20	0.702317	0.493249
71	MAMMARY NEOPLASMS	1	0.695979	0.484387
72	COMMON COLD	42	0.695383	0.483558
73	BENIGN NEOPLASM	3	0.689521	0.475439
74	MYXOID CYST	31	0.678434	0.460273
75	ACUTE LEUKEMIA	43	0.677381	0.458845
76	SPINDLE CELL HEMANGIOMA	44	0.677296	0.45873
77	NEUROFIBROMATOSIS TYPE 1	8	0.674935	0.455537
78	SEVERE COMBINED IMMUNODEFICIENCY	20	0.674038	0.454327
79	PARALYSED	13	0.673254	0.453271
80	LYMPHOMA	38	0.673091	0.453051
81	ATROPHIC CONDITION OF SKIN	13	0.672083	0.451695
82	ADENOMA	25	0.671314	0.450663
83	HYPOGAMMAGLOBULINEMIA	19	0.665213	0.442508
84	LIVER AND INTRAHEPATIC BILIARY TRACT CARCINOMA	19	0.665213	0.442508
85	MALIGNANT NEOPLASM OF LIVER	19	0.665213	0.442508
86	FOLLICULAR THYROID CARCINOMA	2	0.664025	0.44093
87	FOOT AND MOUTH DISEASE	1	0.658351	0.433425
88	GLUCOSE INTOLERANCE	27	0.657742	0.432625
89	MYCOPLASMA PNEUMONIAE PNEUMONIA	5	0.654777	0.428733
90	MULTIPLE ENDOCRINE NEOPLASIA TYPE 1	9	0.648284	0.420272
91	HIGH BLOOD PRESSURE	44	0.647094	0.418731
92	ANEMIA	3	0.636778	0.405487
93	MUSCULAR ATROPHY	8	0.63673	0.405425
94	DEFORMITY	10	0.633213	0.400958
95	MUCOPOLYSACCHARIDOSIS	2	0.632299	0.399802
96	BONE NEOPLASMS	29	0.631005	0.398168
97	THYMOMA	30	0.631005	0.398168
98	LEUKODYSTROPHY	16	0.631005	0.398168
99	TUBERCULOSIS	18	0.627519	0.39378
100	AMYLOIDOSIS	1	0.624564	0.390081
101	HYPERTENSION	21	0.624494	0.389993
102	HYPERLIPIDEMIA	31	0.623585	0.388858
103	CADASIL	18	0.623011	0.388143
104	WITHDRAWAL	1	0.620836	0.385437
105	DNA DAMAGE	41	0.620294	0.384765
106	STATUS EPILEPTICUS	10	0.615573	0.378931
107	VASCULAR DISEASE	23	0.613255	0.376081
108	HYPERPLASIA	34	0.609537	0.371536
109	CRYPTORCHIDISM	44	0.605538	0.366676
110	INSULINOMA	4	0.604364	0.365255
111	ISCHEMIA	44	0.603775	0.364545
112	TEMPOROMANDIBULAR JOINT DYSFUNCTION SYNDROME	1	0.598328	0.357996
113	INTERNAL ELASTIC LAMINA	6	0.596293	0.355565
114	GLUCOCORTICOID-REMEDIABLE ALDOSTERONISM	17	0.595453	0.354565
115	HYPERTELORISM WITH ESOPHAGEAL ABNORMALITY AND HYPOSPADIAS	5	0.592372	0.350905
116	MALARIA	2	0.590904	0.349167
117	CLEFT LIP AND/OR PALATE WITH MUCOUS CYSTS OF LOWER LIP	18	0.583284	0.340221
118	ANAPLASIA	36	0.57968	0.336029
119	SQUAMOUS CELL CARCINOMA	1	0.579088	0.335343
120	ENCEPHALITIS	10	0.578322	0.334457
121	EPIDERMOLYSIS BULLOSA	1	0.575982	0.331755
122	DEHYDRATION	24	0.575292	0.330961
123	ANAPHYLAXIS	4	0.572554	0.327818
124	ASPIRATION PNEUMONIA	13	0.572519	0.327778
125	CAPILLARY LEAK SYNDROME	16	0.572519	0.327778
126	RECURRENT TUMOR	32	0.572519	0.327778
127	THROMBASTHENIA	1	0.572519	0.327778
128	GASTRIC MUCOSAL HYPERTROPHY	3	0.572519	0.327778
129	ADENOVIRUS INFECTION	4	0.571686	0.326824
130	GERSTMANN-STRAUSSLER-SCHEINKER DISEASE	20	0.569244	0.324038
131	ROTAVIRUS INFECTION	1	0.555226	0.308276
132	ENCEPHALOMYELITIS	2	0.554382	0.307339
133	HYPEROSTOSIS	11	0.553013	0.305823
134	OTITIS	1	0.55282	0.30561
135	HEART FAILURE	1	0.551398	0.30404
136	LANGUAGE DISORDER	5	0.550679	0.303247
137	LYMPHOPROLIFERATIVE DISORDER	10	0.549628	0.30209
138	DEAFNESS	4	0.547209	0.299438
139	AGE RELATED MACULAR DEGENERATION	3	0.543989	0.295924
140	PLEUROPULMONARY BLASTOMA	1	0.543018	0.294869
141	ATOPIC DERMATITIS	1	0.53502	0.286247
142	CYSTS	15	0.534715	0.28592
143	PNEUMONIA	16	0.532106	0.283136
144	PERTUSSIS	2	0.530117	0.281024
145	GLAUCOMA	1	0.528825	0.279656
146	MEDULLOBLASTOMA	4	0.528733	0.279559
147	CHILD ATTENTION DEFICIT DISORDER	36	0.527173	0.277911
148	GLOMERULONEPHRITIS	41	0.526111	0.276792
149	MACULAR DEGENERATION	12	0.52434	0.274932
150	KIDNEY FAILURE	7	0.522106	0.272594
151	ASTHMA	1	0.520264	0.270674
152	ARTHROPATHY	7	0.518984	0.269344
153	HYPOALBUMINEMIA	1	0.515264	0.265497
154	ATRIOVENTRICULAR BLOCK	15	0.512348	0.2625
155	POLYARTERITIS NODOSA	6	0.512348	0.2625
156	EPIDERMODYSPLASIA VERRUCIFORMIS	6	0.507814	0.257875
157	BOVINE SPONGIFORM ENCEPHALOPATHY	1	0.504868	0.254891
158	LUNG DISEASE	32	0.503738	0.253752
159	OTITIS MEDIA	11	0.502374	0.25238
160	MUSCLE SPASTICITY	16	0.497243	0.247251
161	PELGER-HUET ANOMALY	33	0.49371	0.24375
162	CONGENITAL CATARACT	25	0.49371	0.24375
163	CONTRACTURE	4	0.49371	0.24375
164	FIBROSARCOMA	32	0.49371	0.24375
165	LATERAL SCLEROSIS	42	0.49371	0.24375
166	STROMAL NEOPLASM	7	0.49371	0.24375
167	NEPHROSCLEROSIS	39	0.49371	0.24375
168	MENINGOENCEPHALITIS	4	0.493437	0.24348
169	URETHRAL DISEASE	42	0.493067	0.243115
170	DIPHTHERIA	37	0.49284	0.242891
171	BRAIN INJURIES	31	0.491597	0.241667
172	CYSTIC KIDNEY	10	0.491597	0.241667
173	CYSTINURIA	19	0.491597	0.241667
174	HERPESVIRIDAE INFECTION	2	0.491597	0.241667
175	VENTRICULAR ARRHYTHMIA	4	0.491597	0.241667
176	PITUITARY ADENOMA	12	0.489559	0.239668
177	HYPERGAMMAGLOBULINEMIA	21	0.489546	0.239655
178	HYPERSENSITIVITY	1	0.487585	0.237739
179	FATTY LIVER	11	0.482803	0.233099
180	INFLUENZA	44	0.479369	0.229795
181	CLEFT LIP	3	0.473367	0.224076
182	AUTISTIC DISORDER	44	0.473101	0.223825
183	MYOCLONUS	2	0.471497	0.222309
184	PAIN	43	0.470197	0.221085
185	MALIGNANT NEOPLASM OF STOMACH	29	0.467512	0.218567
186	TESTICULAR DYSFUNCTION	6	0.466528	0.217649
187	MYASTHENIA GRAVIS	28	0.464569	0.215824
188	CONGENITAL MEGACOLON	1	0.464287	0.215563
189	SEIZURES	1	0.463804	0.215114
190	TREMATODE INFECTION	3	0.460661	0.212209
191	LIVER DISEASE	21	0.458157	0.209908
192	HEMOLYTIC ANEMIA	3	0.452807	0.205034
193	PROGRESSIVE MULTIFOCAL LEUKOENCEPHALOPATHY	17	0.451045	0.203442
194	DISORDER OF MIDDLE EAR	10	0.44939	0.201951
195	DISORDER OF URETER	15	0.439697	0.193333
196	PINEAL GLAND NEOPLASM	15	0.439697	0.193333
197	PORPHYRIA CUTANEA TARDA	2	0.439697	0.193333
198	DYSENTERY	28	0.439697	0.193333
199	IMMUNOLOGIC DEFICIENCY SYNDROME	9	0.437494	0.191401
200	AORTIC VALVE INSUFFICIENCY	30	0.436235	0.190301
201	SEPSIS	36	0.433918	0.188284
202	MITRAL VALVE PROLAPSE	1	0.431601	0.18628
203	CRYPTOSPORIDIOSIS	1	0.428661	0.18375
204	INTRAEPITHELIAL NEOPLASIA	44	0.423977	0.179757
205	PROGERIA	9	0.422898	0.178842
206	HEPATOLENTICULAR DEGENERATION	17	0.422657	0.178639
207	CEREBROVASCULAR ACCIDENT	25	0.422292	0.17833
208	DEMYELINATING DISEASE	5	0.420334	0.176681
209	METABOLIC BONE DISEASE	6	0.420213	0.176579
210	TETANUS	9	0.416517	0.173486
211	PRIMARY CARCINOMA OF THE LIVER CELLS	8	0.416309	0.173313
212	MALABSORPTION SYNDROME	22	0.415805	0.172893
213	STOMACH CARCINOMA	28	0.409718	0.167869
214	GASTROENTERITIS	4	0.40944	0.167641
215	BONE METASTASES	1	0.407807	0.166307
216	PHENYLKETONURIAS	6	0.40444	0.163572
217	OBESITY	1	0.403203	0.162573
218	LYMPHANGIOENDOTHELIOMA	8	0.402777	0.16223
219	FIBROMA	4	0.399653	0.159722
220	MUCOEPIDERMOID CARCINOMA	43	0.399653	0.159722
221	PANCYTOPENIA	11	0.39928	0.159425
222	LIPOMA	12	0.396877	0.157511
223	ANKYLOSIS	9	0.396194	0.15697
224	DACRYOADENITIS	6	0.396194	0.15697
225	EXTRINSIC ALLERGIC ALVEOLITIS	24	0.396194	0.15697
226	SPONTANEOUS ABORTION	30	0.395394	0.156337
227	PULMONARY TUBERCULOSIS	44	0.391783	0.153494
228	SEPTICEMIA	18	0.391336	0.153144
229	TOXOPLASMOSIS	36	0.390719	0.152661
230	VITAMIN A DEFICIENCY	7	0.390719	0.152661
231	LEUKOENCEPHALOPATHY	34	0.390261	0.152303
232	VASCULITIS	9	0.382656	0.146426
233	HYPERTRIGLYCERIDEMIA	1	0.38244	0.146261
234	ADENOCARCINOMA OF LUNG	16	0.382105	0.146004
235	CLEFT PALATE	2	0.374124	0.139969
236	MYELOPROLIFERATIVE DISEASE	18	0.373124	0.139222
237	RETICULOSARCOMA	16	0.372421	0.138698
238	ICHTHYOSES	1	0.369344	0.136415
239	HEMOPHILIA B	4	0.368394	0.135714
240	CORNEAL PANNUS	30	0.368394	0.135714
241	ABSCESS	13	0.366525	0.134341
242	MYOCARDITIS	8	0.365512	0.133599
243	POLYPHAGIA	1	0.364295	0.132711
244	BRAIN NEOPLASMS	26	0.362879	0.131681
245	TELANGIECTASIS	2	0.362734	0.131576
246	ADENOCARCINOMA	1	0.362146	0.13115
247	INSULIN-DEPENDENT DIABETES MELLITUS	1	0.360244	0.129775
248	SPINAL CORD DISEASE	43	0.359899	0.129527
249	GLUCOSE-6-PHOSPHATE DEHYDROGENASE	8	0.358401	0.128451
250	HUNTINGTON DISEASE	15	0.356683	0.127223
251	ALLERGIC RHINITIS	36	0.354739	0.12584
252	LIVER NEOPLASMS	3	0.353606	0.125037
253	THROMBOCYTOPENIA	7	0.352203	0.124047
254	HYPERALGESIA	8	0.349806	0.122364
255	CRYOGLOBULINEMIA	3	0.34935	0.122046
256	PAPILLOMA	15	0.348874	0.121713
257	KIDNEY DISEASE	3	0.346938	0.120366
258	SPINAL MUSCULAR ATROPHY	3	0.346479	0.120048
259	AIDS RELATED COMPLEX	40	0.343874	0.118249
260	AT/RT	43	0.343874	0.118249
261	BRADYCARDIA	12	0.343874	0.118249
262	OVERDOSE	10	0.343874	0.118249
263	REYE SYNDROME	2	0.343874	0.118249
264	ARTERITIS	40	0.343086	0.117708
265	ABSENCE EPILEPSY	5	0.343086	0.117708
266	CYTOMEGALOVIRUS INFECTION	4	0.339962	0.115574
267	LUPUS ERYTHEMATOSUS	1	0.339463	0.115235
268	OVARIAN DISEASE	3	0.338942	0.114881
269	CORNEAL OPACITY	29	0.338584	0.114639
270	CHOROIDEREMIA	1	0.338438	0.11454
271	MYOPATHY	1	0.337348	0.113804
272	RETINAL DEGENERATION	42	0.337348	0.113803
273	ST. LOUIS ENCEPHALITIS	5	0.334091	0.111617
274	ALOPECIA	12	0.332921	0.110836
275	POLIOMYELITIS	34	0.331414	0.109835
276	LEIGH DISEASE	1	0.329732	0.108723
277	DISEASE OF DIAPHRAGM	5	0.329656	0.108673
278	GIGANTISM	33	0.329199	0.108372
279	ADENOCARCINOMA OF BREAST	14	0.329131	0.108327
280	MALIGNANT NEOPLASM OF THYROID	1	0.326468	0.106582
281	IGA GLOMERULONEPHRITIS	2	0.322858	0.104238
282	DISEASE OF THYMUS GLAND	36	0.322699	0.104135
283	FUNGAL INFECTION	24	0.322285	0.103868
284	PNEUMOCYSTIS INFECTION	5	0.322031	0.103704
285	RHINITIS	20	0.319947	0.102366
286	DYSKINETIC SYNDROME	3	0.319917	0.102347
287	HYPERPIGMENTATION	12	0.319568	0.102123
288	KERATOACANTHOMA	17	0.318801	0.101634
289	CHRONIC INTERSTITIAL CYSTITIS	4	0.315217	0.0993619
290	LUPUS VULGARIS	19	0.315103	0.09929
291	ARRHYTHMIA	20	0.313409	0.0982252
292	THROMBOTIC THROMBOCYTOPENIC PURPURA	24	0.313112	0.0980392
293	TUBEROUS SCLEROSIS	22	0.311095	0.0967801
294	CARPAL TUNNEL SYNDROME	3	0.310714	0.0965434
295	OSTEOSARCOMA	29	0.310575	0.0964571
296	ANDROGEN-INSENSITIVITY SYNDROME	1	0.308317	0.0950592
297	VENTRICULAR DYSFUNCTION	34	0.3062	0.0937587
298	CHRONIC SIMPLE GLAUCOMA	14	0.305593	0.0933872
299	NEPHRITIS	2	0.304785	0.092894
300	EWINGS SARCOMA	14	0.300579	0.0903478
301	CATARACT	1	0.300413	0.0902482
302	EXOSTOSES	24	0.299926	0.0899556
303	TERATOMA	6	0.298911	0.089348
304	MYELOFIBROSIS	13	0.297903	0.0887462
305	MYOCLONIC EPILEPSIES	1	0.296198	0.0877332
306	HEMOPHAGOCYTIC SYNDROME	44	0.295074	0.0870684
307	HYPERTROPHIC CARDIOMYOPATHY	22	0.294628	0.0868056
308	CARDIOMYOPATHIES	2	0.293657	0.0862345
309	MALIGNANT NEOPLASM OF LUNG	13	0.292619	0.0856257
310	OPTIC ATROPHY	37	0.290213	0.0842236
311	BRAIN ISCHEMIA	44	0.288675	0.0833333
312	BECKWITH-WIEDEMANN SYNDROME	40	0.288465	0.0832123
313	CARNITINE UPTAKE DEFECT	1	0.284647	0.081024
314	HYPOTHYROIDISM	13	0.280445	0.0786492
315	FOCAL GLOMERULOSCLEROSIS	21	0.278982	0.0778307
316	HEPATITIS B	1	0.27839	0.0775009
317	CARCINOMA OF LUNG	9	0.276988	0.0767223
318	AUTOIMMUNE HEPATITIS	26	0.275578	0.075943
319	SICKLE CELL ANEMIA	2	0.275515	0.0759084
320	HEMATURIA	37	0.272386	0.0741943
321	GALLBLADDER DISEASE	3	0.271806	0.0738785
322	HEMOPHILIA	3	0.269345	0.0725468
323	ALBINISM	8	0.268742	0.0722222
324	HEARING IMPAIRMENT	35	0.26871	0.0722049
325	CONGESTIVE HEART FAILURE	12	0.265249	0.0703568
326	PURPURA	23	0.264289	0.0698489
327	TRICUSPID VALVE STENOSIS	23	0.263818	0.0696001
328	CARCINOMA	29	0.263609	0.0694899
329	LIVER METASTASES	44	0.263117	0.0692308
330	DISEASE OF LYMPOID SYSTEM	22	0.261554	0.0684105
331	PRE-ECLAMPSIA	12	0.261479	0.0683712
332	PRESBYCUSIS	1	0.261362	0.0683101
333	CORONARY ARTERIOSCLEROSIS	9	0.258966	0.0670635
334	PAPILLARY ADENOCARCINOMA	8	0.255058	0.0650548
335	MYCOBACTERIUM AVIUM-INTRACELLULARE INFECTION	7	0.253798	0.0644134
336	POISONING	10	0.252517	0.063765
337	ACUTE LYMPHOCYTIC LEUKEMIA	1	0.251731	0.0633683
338	HELMINTHIASIS	4	0.250356	0.0626781
339	PRIMARY BILIARY CIRRHOSIS	37	0.249016	0.062009
340	HERNIA	6	0.24843	0.0617172
341	HEMANGIOMA	2	0.247768	0.0613889
342	BONE DISEASE	5	0.247431	0.0612223
343	CARCINOMA IN SITU	38	0.246201	0.0606147
344	GILLES DE LA TOURETTE SYNDROME	22	0.244769	0.059912
345	DENTAL CARIES	1	0.244623	0.0598402
346	PENILE DISEASE	34	0.243007	0.0590522
347	RHABDOID TUMOR	43	0.243007	0.0590522
348	ARTERIOPATHY	5	0.23965	0.0574321
349	NEUROTOXICITY SYNDROMES	29	0.239403	0.0573138
350	THROMBOSIS	5	0.235482	0.0554517
351	IRON OVERLOAD	7	0.23406	0.0547841
352	HYPERPARATHYROIDISM	32	0.231186	0.053447
353	EXOPHTHALMOS	17	0.231144	0.0534275
354	BURN INJURY	25	0.230594	0.0531737
355	INSULIN RESISTANCE	1	0.229579	0.0527064
356	ADENOMA OF PARATHYROID	30	0.227429	0.0517241
357	PRIMARY TUMOR	3	0.224346	0.050331
358	INFECTIOUS MONONUCLEOSIS	2	0.223353	0.0498866
359	HEMANGIOSARCOMA	7	0.223221	0.0498276
360	TEMPOROMANDIBULAR JOINT DISORDER	31	0.221593	0.0491034
361	VITAMIN D DEFICIENCY	2	0.220893	0.0487937
362	MENINGITIS	4	0.220011	0.048405
363	SCOLIOSIS	6	0.219947	0.0483768
364	KAPOSI SARCOMA	25	0.215774	0.0465584
365	CICATRIX	22	0.215056	0.0462492
366	GROUP B STREPTOCOCCAL PNEUMONIA	1	0.212592	0.0451956
367	EXTRAOSSEOUS EWINGS SARCOMA-PRIMITIVE NEUROEPITHELIAL TUMOR	1	0.212476	0.0451463
368	KIDNEY NEOPLASMS	32	0.212476	0.0451463
369	BARDET-BIEDL SYNDROME	1	0.211511	0.0447368
370	HEREDITARY DISEASE	4	0.208406	0.0434332
371	RETINOBLASTOMA	44	0.208269	0.0433761
372	BILIARY CIRRHOSIS	42	0.205929	0.0424069
373	RETINAL DYSTROPHY	11	0.205377	0.0421795
374	THYROID CARCINOMA	11	0.205268	0.042135
375	RHABDOMYOSARCOMA	9	0.20455	0.0418409
376	EOSINOPHILIC ESOPHAGITIS	9	0.201889	0.0407592
377	LIVER CIRRHOSIS	41	0.201161	0.0404658
378	EYE DISEASE	42	0.200887	0.0403554
379	SCHIZOPHRENIA	43	0.200456	0.0401825
380	SILVER-RUSSELL DWARFISM	1	0.20019	0.0400761
381	INTERSTITIAL LUNG DISEASE	12	0.199671	0.0398686
382	FEMINIZATION	2	0.199205	0.0396825
383	EMACIATION	31	0.196504	0.0386138
384	PERIODONTITIS	23	0.196214	0.0385001
385	MUSCLE WEAKNESS	13	0.194781	0.0379396
386	CENTRAL NERVOUS SYSTEM DISEASE	12	0.194412	0.037796
387	BLOOM SYNDROME	10	0.193985	0.0376302
388	VITILIGO	1	0.192734	0.0371462
389	MALIGNANT NEOPLASMS	31	0.192476	0.0370472
390	OVERNUTRITION	13	0.191597	0.0367094
391	CONNECTIVE TISSUE DISEASE	11	0.188147	0.0353992
392	SKIN DISEASE	23	0.180402	0.032545
393	IMMUNE SYSTEM DISEASE	5	0.178885	0.032
394	DEGENERATIVE DISEASE	1	0.178885	0.032
395	SENSORY NEUROPATHY	2	0.177332	0.0314465
396	DISEASE OF CAPILLARIES	18	0.17677	0.0312475
397	VISCERAL LEISHMANIASIS	1	0.175942	0.0309554
398	GLYCOGEN STORAGE DISEASE TYPE II	8	0.17568	0.0308634
399	NEUTROPENIA	3	0.175524	0.0308086
400	PARESIS	3	0.173955	0.0302605
401	VIRAL INFECTION	3	0.173889	0.0302375
402	PRURITUS	3	0.173862	0.0302281
403	PLEURAL DISEASE	8	0.173241	0.0300125
404	NERVOUS SYSTEM DISEASE	13	0.171509	0.0294154
405	CYSTINOSIS	10	0.1714	0.0293779
406	TESTICULAR NEOPLASM	4	0.17129	0.0293403
407	ISOVALERICACIDEMIA	4	0.170696	0.0291372
408	FACIAL PARALYSIS	1	0.170496	0.0290689
409	ATAXIA	14	0.169229	0.0286383
410	POLYPS	21	0.168802	0.0284942
411	PLASMACYTOMA	7	0.168408	0.0283613
412	CHARCOT-MARIE-TOOTH DISEASE	42	0.165606	0.0274254
413	AUTOIMMUNE POLYENDOCRINOPATHIES	8	0.164809	0.0271621
414	THYMIC CARCINOMA	34	0.164729	0.0271357
415	COGNITIVE DISTURBANCE	23	0.164286	0.0269899
416	HYPERGLYCEMIA	29	0.163469	0.0267221
417	LEISHMANIASIS	1	0.162871	0.0265269
418	PERIPHERAL NERVOUS SYSTEM DISEASE	1	0.16281	0.0265071
419	DUCTAL CARCINOMA	8	0.162269	0.0263313
420	MENTAL DEPRESSION	42	0.161216	0.0259905
421	PRIAPISM	1	0.159377	0.0254009
422	LEYDIG CELL TUMOR	44	0.15899	0.0252778
423	BULLA	29	0.158247	0.0250422
424	COLONIC DISEASE	7	0.157619	0.0248439
425	MACHADO-JOSEPH DISEASE	12	0.157361	0.0247624
426	PRION DISEASE	2	0.157254	0.0247288
427	BRONCHOPULMONARY DYSPLASIA	7	0.155386	0.0241449
428	NEOPLASMS IN VASCULAR TISSUE	42	0.15218	0.0231589
429	NEOPLASM METASTASIS	18	0.151083	0.022826
430	SUPERINFECTION	4	0.147214	0.0216718
431	AGITATION	1	0.145846	0.021271
432	TAUOPATHIES	6	0.145338	0.021123
433	EHLERS-DANLOS SYNDROME	1	0.144159	0.0207818
434	CEREBRAL INFARCTION	2	0.144047	0.0207495
435	HELICOBACTER INFECTION	27	0.143472	0.0205843
436	REFLUX	1	0.143382	0.0205584
437	SCLERAL DISEASE	6	0.143362	0.0205526
438	CANCER	1	0.141785	0.020103
439	CEREBROTENDINOUS XANTHOMATOSIS	1	0.139034	0.0193305
440	SKIN NEOPLASMS	33	0.139034	0.0193305
441	HYDROCEPHALUS	1	0.138669	0.019229
442	HYPERINSULINISM	16	0.138086	0.0190678
443	RICKETS	1	0.134459	0.0180791
444	HISTIOCYTOMA	23	0.134021	0.0179617
445	MUCOCUTANEOUS LYMPH NODE SYNDROME	24	0.13305	0.0177023
446	WOUNDS AND INJURIES	8	0.132409	0.0175321
447	LYMPHOPENIA	7	0.130849	0.0171213
448	MIGRAINE	18	0.130758	0.0170976
449	FASCIOLIASIS	2	0.13065	0.0170695
450	NEURODEGENERATIVE DISORDER	27	0.130239	0.0169623
451	MEGAKARYOCYTIC LEUKEMIA	8	0.129867	0.0168654
452	AMYOTROPHIC LATERAL SCLEROSIS	42	0.126432	0.0159851
453	HEREDITARY BREAST OVARIAN CANCER	2	0.126002	0.0158765
454	DURATION OF GESTATION	10	0.125308	0.0157022
455	BRAIN EDEMA	44	0.124136	0.0154097
456	MARIJUANA ABUSE	1	0.121142	0.0146754
457	ATAXIA TELANGIECTASIA	7	0.121099	0.0146649
458	LIPOID DERMATOARTHRITIS	6	0.120411	0.0144987
459	URINARY TRACT INFECTION	16	0.119682	0.0143238
460	ACUTE HEMORRHAGIC LEUKOENCEPHALITIS	3	0.119497	0.0142796
461	HENOCH-SCHOENLEIN PURPURA	40	0.11696	0.0136795
462	MULTIPLE SCLEROSIS	1	0.115845	0.0134201
463	HYPOGLYCEMIA	1	0.114905	0.0132031
464	MULTIPLE HAMARTOMA SYNDROME	43	0.114002	0.0129964
465	SCHISTOSOMA MANSONII INFECTION	3	0.113437	0.012868
466	LESCH-NYHAN SYNDROME	1	0.11305	0.0127803
467	IRRITABLE BOWEL SYNDROME	6	0.112868	0.0127393
468	HYPEROXALURIA	3	0.112049	0.0125549
469	NEUROAXONAL DYSTROPHIES	12	0.110657	0.0122449
470	HEMORRHAGE	30	0.110474	0.0122044
471	GYNECOMASTIA	1	0.109867	0.0120707
472	ENCEPHALOPATHY	1	0.109808	0.0120578
473	CONSTIPATION	27	0.109253	0.0119363
474	PAPILLARY THYROID CARCINOMA	1	0.108584	0.0117904
475	INTESTINAL DISEASE	1	0.107125	0.0114759
476	UNSPECIFIED MYELOID LEUKEMIA	15	0.104321	0.0108829
477	CYSTITIS	5	0.102939	0.0105964
478	AUTOIMMUNE DISEASE	1	0.102151	0.0104349
479	LIVER DAMAGE	10	0.102136	0.0104318
480	LOCALIZED ADIPOSITY	3	0.10146	0.0102941
481	TRAUMATIC RUPTURE	30	0.100481	0.0100964
482	LEIOMYOSARCOMA	11	0.0983495	0.00967262
483	NEUROPATHY	30	0.0963675	0.0092867
484	FOREIGN BODIES	4	0.0939316	0.00882315
485	GRANULOMA	4	0.0908886	0.00826073
486	CELIAC DISEASE	43	0.0897679	0.00805827
487	ACROCEPHALOSYNDACTYLY TYPE III	1	0.0888041	0.00788617
488	EOSINOPHILIA	4	0.0884603	0.00782522
489	ATHEROSCLEROSIS	25	0.0871821	0.00760072
490	ACUTE HEPATITIS	5	0.0864272	0.00746965
491	RHEUMATOID ARTHRITIS	26	0.0860656	0.00740729
492	AGGRESSIVE SYSTEMIC MASTOCYTOSIS	19	0.0848258	0.00719541
493	MARFAN SYNDROME	1	0.0842383	0.00709609
494	HYPERPLASIA OF PARATHYROID	19	0.0833333	0.00694444
495	CHOLESTASIS	5	0.0821706	0.00675201
496	NEUROFIBROMA	5	0.0820483	0.00673193
497	SYSTEMIC LUPUS ERYTHEMATOSUS	1	0.0816878	0.0066729
498	HYPOPIGMENTATION	3	0.0812631	0.0066037
499	POLYCYSTIC KIDNEY DISEASE	8	0.0807038	0.0065131
500	AUTONOMIC NEUROPATHY	1	0.0799582	0.00639332
501	PROTEINURIA	41	0.0796441	0.00634319
502	ENDOCRINE SYSTEM DISEASE	6	0.0771945	0.00595898
503	CONFUSION	1	0.0771928	0.00595873
504	HYPERCHOLESTEROLEMIA	1	0.0757951	0.00574489
505	SCHISTOSOMIASIS JAPONICA	1	0.075308	0.0056713
506	GOITER	3	0.0748792	0.00560689
507	NEVUS	6	0.074389	0.00553373
508	RETINITIS	16	0.0736961	0.00543112
509	VENTRICULAR FIBRILLATION	9	0.0735261	0.00540608
510	ADRENAL GLAND NEOPLASM	6	0.0721361	0.00520361
511	NEPHROTIC SYNDROME	2	0.0692104	0.00479008
512	PROSTATE DISEASE	1	0.0677834	0.00459459
513	DISORDER OF THE OPTIC NERVE	21	0.0677793	0.00459403
514	FRACTURE	1	0.0675471	0.00456261
515	ADULT RESPIRATORY DISTRESS SYNDROME	5	0.067337	0.00453427
516	ILEUS	39	0.0666682	0.00444465
517	CYSTIC FIBROSIS	2	0.06276	0.00393882
518	DISSECTING ANEURYSM OF THE THORACIC AORTA	1	0.0626197	0.00392122
519	STOMACH DISEASE	7	0.0626172	0.00392091
520	DIABETES MELLITUS	1	0.0612764	0.0037548
521	DIABETIC NEUROPATHIES	6	0.0607313	0.00368829
522	VARICOSITY	43	0.0598126	0.00357755
523	LEUKOCYTOSIS	1	0.0585998	0.00343394
524	VAGINAL DISEASE	15	0.0565703	0.0032002
525	STRUCTURE OF CORNEAL EPITHELIUM	2	0.0528778	0.00279607
526	KERATOPATHY	8	0.05287	0.00279524
527	ATRIAL FIBRILLATION	11	0.0504773	0.00254796
528	NON-INSULIN-DEPENDENT DIABETES MELLITUS	27	0.0452042	0.00204342
529	HYPOPITUITARISM	1	0.044966	0.00202194
530	PULMONARY FIBROSIS	19	0.0443452	0.0019665
531	HAIRY CELL LEUKEMIA	4	0.0435502	0.00189662
532	CHRONIC OBSTRUCTIVE AIRWAY DISEASE	1	0.043139	0.00186097
533	ACHONDROPLASIA	13	0.0421682	0.00177816
534	TROPICAL SPASTIC PARAPARESIS	5	0.0409297	0.00167524
535	KERATOCONJUNCTIVITIS SICCA	6	0.0390186	0.00152245
536	HERPES ZOSTER	9	0.0385854	0.00148883
537	RABIES	3	0.0381012	0.0014517
538	CHOROIDAL NEOVASCULARIZATION	2	0.0375823	0.00141243
539	NIGHT BLINDNESS	2	0.0370452	0.00137234
540	HYPOSPADIAS	2	0.0356272	0.0012693
541	X-LINKED ICHTHYOSIS	1	0.0350042	0.00122529
542	GERM CELL TUMOR	35	0.0347457	0.00120726
543	MUSCLE RIGIDITY	7	0.0338383	0.00114503
544	DEMENTIA	35	0.0325948	0.00106242
545	NEWBORN RESPIRATORY DISTRESS SYNDROME	8	0.0314419	0.000988591
546	EXOCRINE PANCREATIC INSUFFICIENCY	6	0.0307184	0.000943619
547	RETINAL DISEASE	5	0.0295604	0.000873815
548	LARYNGEAL DISEASE	1	0.0287933	0.000829052
549	ARTHRITIS	1	0.0273885	0.000750128
550	KERATOCONJUNCTIVITIS	6	0.0259388	0.000672823
551	DIASTROPHIC DYSPLASIA	6	0.0254446	0.000647428
552	AMENORRHEA	8	0.0242013	0.000585704
553	INFILTRATING MALIGNANT NEOPLASM	5	0.0214643	0.000460716
554	DIABETIC NEPHROPATHY	13	0.0210858	0.000444611
555	SKIN TAG	1	0.0185819	0.000345289
556	GLIOMA	3	0.0168373	0.000283493
557	CARDIOVASCULAR SYSTEM INFECTION	14	0.0165503	0.000273912
558	DENTAL PLAQUE	6	0.0150449	0.00022635
559	THYROIDITIS	1	0.0148807	0.000221435
560	CHRONIC GASTRITIS	2	0.0148209	0.000219658
561	PYELONEPHRITIS	6	0.0134142	0.000179941
562	PARKINSON DISEASE	1	0.00935139	8.74485e-05
563	INTRAHEPATIC CHOLANGIOCARCINOMA	12	0.00922139	8.5034e-05
564	KERATOSIS FOLLICULARIS	7	0.00886809	7.86431e-05
565	GESTATIONAL TROPHOBLASTIC NEOPLASMS	1	0.00813379	6.61586e-05
566	MYCOSIS FUNGOIDES	13	0.00744995	5.55018e-05
567	DEGENERATIVE POLYARTHRITIS	36	0.00669839	4.48684e-05
568	VON HIPPEL-LINDAU SYNDROME	1	0.00638429	4.07592e-05
569	MAST-CELL SARCOMA	2	0.00592176	3.50672e-05
570	EPITHELIAL OVARIAN CANCER	3	0.00369024	1.36179e-05
571	MALIGNANT NEOPLASM OF BREAST	14	0.00348673	1.21573e-05
572	PROSTATE CARCINOMA	1	0.00109196	1.19238e-06
573	SEVERE ACUTE RESPIRATORY SYNDROME	3	0.000978762	9.57976e-07
574	ACQUIRED IMMUNODEFICIENCY SYNDROME	33	0	0
575	INFERTILITY	28	0	0
576	CORONARY HEART DISEASE	10	0	0
577	HEART DISEASE	38	0	0
578	DYSPNEA	15	0	0
579	MYOCARDIAL INFARCTION	44	0	0
580	HERPES SIMPLEX	37	0	0
581	HEPATITIS C	32	0	0
582	BLIND VISION	36	0	0
583	HYPERCALCEMIA	34	0	0
584	PLEURAL EFFUSION DISORDER	17	0	0
585	RENAL CELL CARCINOMA	37	0	0
586	COLORECTAL CANCER	26	0	0
587	PANCREATITIS	37	0	0
588	UVEITIS	11	0	0
589	MULTIPLE MYELOMA	22	0	0
590	LACERATION	35	0	0
591	BONE RESORPTION	29	0	0
592	HYPERTHYROIDISM	32	0	0
593	KERATITIS	40	0	0
594	MALIGNANT NEOPLASM OF OVARY	38	0	0
595	CEREBRAL PALSY	20	0	0
596	RESPIRATORY FAILURE	39	0	0
597	CERVIX CARCINOMA	38	0	0
598	PTOSIS	39	0	0
599	BACTEREMIA	44	0	0
600	GLIOBLASTOMA	42	0	0
601	HEART SEPTAL DEFECTS	2	0	0
602	PREMATURE OVARIAN FAILURE	11	0	0
603	LEARNING DISABILITY	23	0	0
604	ASTROCYTOMA	6	0	0
605	COLON CARCINOMA	43	0	0
606	MEASLES	25	0	0
607	MULTIPLE ENDOCRINE NEOPLASIA	37	0	0
608	SYNOVIAL SARCOMA	35	0	0
609	BEHCET SYNDROME	42	0	0
610	GASTRITIS	27	0	0
611	ACUTE PANCREATITIS	33	0	0
612	BREAST CARCINOMA	39	0	0
613	POLYCYTHEMIA VERA	31	0	0
614	RELAPSING PANCREATITIS	37	0	0
615	CREUTZFELDT-JAKOB SYNDROME	14	0	0
616	DIABETIC RETINOPATHY	29	0	0
617	MICROSATELLITE INSTABILITY	14	0	0
618	POLYARTHRITIS	30	0	0
619	SPINAL CORD INJURIES	35	0	0
620	ACIDOSIS	44	0	0
621	MYOTONIC DYSTROPHY	18	0	0
622	NEURITIS	5	0	0
623	AVIAN INFLUENZA	39	0	0
624	MYOCARDIAL ISCHEMIA	42	0	0
625	MYOSITIS	3	0	0
626	NEPHROBLASTOMA	5	0	0
627	NODULAR LYMPHOMA	13	0	0
628	AMNESIA	30	0	0
629	CANCER OF SKIN	26	0	0
630	CONGENITAL CHROMOSOMAL DISEASE	16	0	0
631	ESOPHAGEAL DISEASE	21	0	0
632	SEXUALLY TRANSMITTED VIRAL DISEASE	21	0	0
633	CORNEAL DISEASE	20	0	0
634	MEDULLARY CARCINOMA OF THYROID	26	0	0
635	VENTRICULAR SEPTAL DEFECTS	9	0	0
636	ESOPHAGEAL CARCINOMA	44	0	0
637	MALIGNANT NEOPLASM OF PROSTATE	43	0	0
638	RECTAL DISEASE	25	0	0
639	SICCA SYNDROME	38	0	0
640	INTRACRANIAL HYPERTENSION	37	0	0
641	NOONAN SYNDROME	15	0	0
642	SINUSITIS	26	0	0
643	SYSTEMIC SCLERODERMA	34	0	0
644	UNIPOLAR DEPRESSION	32	0	0
645	EWINGS SARCOMA-PRIMITIVE NEUROECTODERMAL TUMOR (PNET)	42	0	0
646	MALIGNANT FIBROXANTHOMA	44	0	0
647	MALIGNANT TUMOR OF COLON	26	0	0
648	MYELOID SARCOMA	12	0	0
649	RENAL CARCINOMA	18	0	0
650	RETINOSCHISIS	26	0	0
651	CANCER OF RECTUM	34	0	0
652	CIRCULATORY SYSTEM DISEASE	35	0	0
653	DISEASE OF METABOLISM	38	0	0
654	ENDOMETRIAL CARCINOMA	43	0	0
655	OLIGODENDROGLIOMA	42	0	0
656	BASAL CELL CARCINOMA	15	0	0
657	CONGENITAL ICHTHYOSIS	15	0	0
658	HYDRONEPHROSIS	41	0	0
659	HYPERPROLACTINEMIA	35	0	0
660	INTESTINAL OBSTRUCTION	6	0	0
661	PANCREATIC NEOPLASM	43	0	0
662	PELVIC INFLAMMATORY DISEASE	29	0	0
663	PLEURISY	26	0	0
664	ADENOCARCINOMA OF PROSTATE	41	0	0
665	ADENOCARCINOMA OF THE COLON	35	0	0
666	AORTIC ANEURYSM	39	0	0
667	ASPHYXIA	39	0	0
668	AUTOIMMUNE THYROIDITIS	41	0	0
669	CARCINOMA OF THE LARGE INTESTINE	40	0	0
670	CHOLELITHIASIS	18	0	0
671	LOCALIZED FIBROUS TUMOR	7	0	0
672	OLIGOSPERMIA	1	0	0
673	PARASITIC INTESTINAL DISEASE	24	0	0
674	PRIMARY BREAST CANCER	31	0	0
675	PULMONARY EMPHYSEMA	32	0	0
676	SALIVARY GLAND DISEASE	26	0	0
677	ACNE	32	0	0
678	CHOLANGITIS	42	0	0
679	CHOLECYSTOLITHIASIS	16	0	0
680	CRANIOMANDIBULAR DISORDER	12	0	0
681	FAMILIAL HYPERCHOLESTEROLEMIA	33	0	0
682	HYPERURICEMIA	27	0	0
683	IDIOPATHIC INTERSTITIAL PNEUMONIA	30	0	0
684	NASOPHARYNGEAL DISEASE	13	0	0
685	NIEMANN-PICK DISEASE TYPE C	14	0	0
686	ADENOID CYSTIC CARCINOMA	12	0	0
687	AMAUROSIS CONGENITA OF LEBER I	36	0	0
688	BLADDER NEOPLASM	31	0	0
689	CEREBELLAR DISEASE	23	0	0
690	HYPOPHOSPHATEMIA	4	0	0
691	KERATOSIS	16	0	0
692	LUNG METASTASES	39	0	0
693	LUNG NEOPLASMS	33	0	0
694	MALE INFERTILITY	41	0	0
695	NEUROMUSCULAR DISEASE	30	0	0
696	PEDICULUS CAPITIS INFESTATION	41	0	0
697	PSORIATIC ARTHROPATHY	43	0	0
698	REFRACTIVE ERRORS	39	0	0
699	SCLERODERMA	33	0	0
700	YOLK SAC TUMOR	16	0	0
701	ADENOSQUAMOUS CARCINOMA	30	0	0
702	ALBUMINURIA	41	0	0
703	ENDOMETRIAL ADENOCARCINOMA	41	0	0
704	ENTEROVIRUS INFECTION	29	0	0
705	FALLOPIAN TUBE DISEASE	22	0	0
706	GAIT ATAXIA	7	0	0
707	HYPERHOMOCYSTEINEMIA	44	0	0
708	INSULINLIKE GROWTH FACTOR II	19	0	0
709	KNEE OSTEOARTHRITIS	13	0	0
710	LYMPHOCYTIC CHORIOMENINGITIS	29	0	0
711	MALIGNANT NEOPLASM OF URINARY BLADDER	21	0	0
712	MULTIPLE ENDOCRINE NEOPLASIA TYPE 2B	20	0	0
713	PROSTATITIS	31	0	0
714	TRIGEMINAL NEURALGIA	10	0	0
715	UTERINE DISEASE	29	0	0
716	ARTERIAL OBSTRUCTION	16	0	0
717	ATROPHIC GASTRITIS	34	0	0
718	BRONCHOPNEUMONIA	19	0	0
719	CARCINOMA OF BLADDER	44	0	0
720	CARCINOMA OF LARYNX	41	0	0
721	CARCINOMA OF SKIN	14	0	0
722	CONDUCTIVE HEARING LOSS	29	0	0
723	CORNEAL ENDOTHELIUM	19	0	0
724	DEMYELINATING POLYNEUROPATHY	14	0	0
725	FRAGILE X SYNDROME	24	0	0
726	HEREDITARY HEMORRHAGIC TELANGIECTASIA	20	0	0
727	LYMPHANGIOMA	33	0	0
728	MALIGNANT NEOPLASM OF HARD PALATE	12	0	0
729	PRIMARY CILIARY DYSKINESIAS	26	0	0
730	SCHISTOSOMIASIS	37	0	0
731	STOMACH NEOPLASMS	17	0	0
732	TISSUE DISEASE	20	0	0
733	ABETALIPOPROTEINEMIA	31	0	0
734	ADRENOLEUKODYSTROPHY	15	0	0
735	ALLERGIC ASTHMA	38	0	0
736	ANOVULATION	22	0	0
737	ATRIAL PREMATURE COMPLEXES	36	0	0
738	BACTERIAL PNEUMONIA	22	0	0
739	CANCER OF NECK	15	0	0
740	DESQUAMATIVE INTERSTITIAL PNEUMONIA	42	0	0
741	DIFFUSE IDIOPATHIC SKELETAL HYPEROSTOSIS	13	0	0
742	HEAD AND NECK CANCER	38	0	0
743	HYPERLIPOPROTEINEMIA	37	0	0
744	INTERSTITIAL NEPHRITIS	44	0	0
745	INVASIVE CARCINOMA OF BREAST	44	0	0
746	KEARNS-SAYRE SYNDROME	6	0	0
747	LYMPHANGIOLEIOMYOMATOSIS	38	0	0
748	LYMPHOPROLIFERATIVE DISORDER OF THE SKIN	13	0	0
749	MEGACOLON	28	0	0
750	MENINGOCOCCAL INFECTION	35	0	0
751	METASTASIS TO LYMPH NODES	42	0	0
752	MIXED CONNECTIVE TISSUE DISEASE	14	0	0
753	MOTOR NEURON DISEASE	41	0	0
754	MYOTONIA	20	0	0
755	PNEUMOCOCCAL INFECTION	26	0	0
756	PNEUMOCOCCAL PNEUMONIA	4	0	0
757	SKIN MANIFESTATIONS	19	0	0
758	SPONDYLARTHROPATHIES	15	0	0
759	SQUAMOUS CELL CARCINOMA OF HEAD AND NECK	32	0	0
760	ACTINIC KERATOSIS	39	0	0
761	ACUTE INTERMITTENT PORPHYRIA	40	0	0
762	ALOPECIA AREATA	36	0	0
763	BREAST FIBROCYSTIC DISEASE	39	0	0
764	CARCINOMATOSIS	29	0	0
765	CONTAGIOUS PUSTULAR DERMATITIS	32	0	0
766	DENGUE DISEASE	20	0	0
767	DRUG ABSTINENCE SYNDROME OR SYMPTOM	37	0	0
768	ENDOMETRIAL HYPERPLASIA	44	0	0
769	ENDOTOXEMIA	40	0	0
770	GALLBLADDER ADENOCARCINOMA	23	0	0
771	GLYCOGEN STORAGE DISEASE	1	0	0
772	GLYCOGEN STORAGE DISEASE TYPE VI	19	0	0
773	HERMANSKI-PUDLAK SYNDROME	33	0	0
774	HYPOKINESIA	40	0	0
775	IMPOTENCE	34	0	0
776	INFECTIOUS CANINE HEPATITIS	37	0	0
777	INVASIVE CARCINOMA	37	0	0
778	MASTOCYTOSIS	37	0	0
779	NEVUS OF OTA	36	0	0
780	OVARIAN GERM CELL TERATOMA	27	0	0
781	RICKETTSIOSIS	11	0	0
782	ROOT RESORPTION	18	0	0
783	SHY-DRAGER SYNDROME	16	0	0
784	SKIN MELANOMA	43	0	0
785	SYNOVITIS	30	0	0
786	TRACHEAL DISEASE	5	0	0
787	UREMIA	12	0	0
788	WOLFRAM SYNDROME	25	0	0
789	AAGENAES SYNDROME	16	0	0
790	ACUTE INTERSTITIAL PNEUMONIA	16	0	0
791	ALVEOLAR BONE LOSS	26	0	0
792	ANAPLASTIC THYROID CARCINOMA	19	0	0
793	COLORECTAL NEOPLASMS	30	0	0
794	CYTOCHROME-C OXIDASE DEFICIENCY	19	0	0
795	DENGUE SHOCK SYNDROME	36	0	0
796	FOREIGN-BODY REACTION	29	0	0
797	GASTRIC GLANDS	16	0	0
798	GASTROPARESIS	29	0	0
799	LECITHIN ACYLTRANSFERASE DEFICIENCY	17	0	0
800	LIPID DISORDER	20	0	0
801	LOBULAR NEOPLASIA	23	0	0
802	MELANOSIS	38	0	0
803	MUCOSITIS	23	0	0
804	NECROTIZING FASCIITIS	21	0	0
805	OSTEOMALACIA	34	0	0
806	PNEUMOPERITONEUM	28	0	0
807	POLYCLONAL HYPERGAMMAGLOBULINEMIA	20	0	0
808	PRIMARY CARCINOMA	8	0	0
809	PROSTATE CANCER METASTATIC	37	0	0
810	SCHWARTZ-JAMPEL SYNDROME	33	0	0
811	SECONDARY MALIGNANT NEOPLASM TO THE PANCREAS	39	0	0
812	SEX CORD-GONADAL STROMAL TUMOR	2	0	0
813	SPONDYLARTHRITIS	1	0	0
814	SYSTEMIC MASTOCYTOSIS	27	0	0
815	TESTICULAR FEMINIZATION	41	0	0
816	TRANSITIONAL CELL CARCINOMA OF BLADDER	6	0	0
817	UTERINE NEOPLASMS	22	0	0
818	ACHROMATOPSIA	9	0	0
819	ACINAR CELL CARCINOMA	27	0	0
820	AMELOGENESIS IMPERFECTA	28	0	0
821	ASCORBIC ACID DEFICIENCY	44	0	0
822	BACTERIAL PROSTATITIS	41	0	0
823	BALKAN Y	10	0	0
824	BERNARD-SOULIER SYNDROME	30	0	0
825	CANCER OF INTESTINES	13	0	0
826	CHOLEDOCHAL CYST	16	0	0
827	CONTACT DERMATITIS	27	0	0
828	DEFICIENCY ANEMIAS	37	0	0
829	DNA FRAGMENTATION	35	0	0
830	EASTERN EQUINE ENCEPHALOMYELITIS	24	0	0
831	ENDOMETRIAL NEOPLASMS	34	0	0
832	EPITHELIOMA	32	0	0
833	EQUINE ENCEPHALOMYELITIS	16	0	0
834	EXFOLIATION SYNDROME	43	0	0
835	GASTRINOMA	6	0	0
836	HARTNUP DISEASE	39	0	0
837	HEMATOPOIETIC NEOPLASM	44	0	0
838	HYPERAMMONEMIA	41	0	0
839	HYPOCHROMIC ANEMIA	20	0	0
840	INTESTINAL NEOPLASMS	22	0	0
841	KETOSIS	31	0	0
842	LEGAL ABORTION	43	0	0
843	LORDOSIS	23	0	0
844	MALIGNANT NEOPLASM OF GASTROINTESTINAL TRACT	12	0	0
845	MANDIBULOFACIAL DYSOSTOSIS	32	0	0
846	MICROINVASIVE GASTRIC CANCER	25	0	0
847	MYELODYSPLASTIC MYELOPROLIFERATIVE DISEASE	38	0	0
848	PARATUBERCULOSIS	12	0	0
849	PERINATAL INFECTION	31	0	0
850	PULMONARY EOSINOPHILIA	29	0	0
851	RENAL VASCULAR DISEASE	18	0	0
852	RETINAL NEOVASCULARIZATION	40	0	0
853	SCLERITIS	35	0	0
854	SPOTTED FEVER	42	0	0
855	STIFF-PERSON SYNDROME	33	0	0
856	STOMATITIS	25	0	0
857	STRAWBERRY NEVUS OF SKIN	42	0	0
858	THYMUS NEOPLASM	36	0	0
859	THYROID NEOPLASM	15	0	0
860	URINARY CALCULI	21	0	0
861	VACCINIA	37	0	0
862	VASCULAR TISSUE COMPRISED NEOPLASM	37	0	0
863	VIRAL HEMORRHAGIC FEVER	32	0	0
864	CEREBRAL EDEMA	42	-0.00318439	1.01403e-05
865	OSTEOPOROSIS	29	-0.00363153	1.3188e-05
866	CARCINOMA IN SITU OF PROSTATE	19	-0.00833333	6.94444e-05
867	GLOBOID CELL LEUKODYSTROPHY	35	-0.00833333	6.94444e-05
868	MESENCHYMAL CELL NEOPLASM	33	-0.00833333	6.94444e-05
869	NEPHROCALCINOSIS	4	-0.00833333	6.94444e-05
870	STARVATION	39	-0.00833333	6.94444e-05
871	YERSINIA PSEUDOTUBERCULOSIS INFECTION	26	-0.00833333	6.94444e-05
872	PLASMACYTIC LEUKEMIA	36	-0.0118345	0.000140056
873	OCULAR HYPERTENSION	15	-0.0118345	0.000140056
874	SKIN CALLUS	44	-0.0189525	0.000359195
875	PITUITARY NEOPLASM	1	-0.0289673	0.000839102
876	RESPIRATORY SYSTEM INFECTION	31	-0.0342165	0.00117077
877	GASTRIC ULCER	11	-0.0367497	0.00135054
878	MALIGNANT NEOPLASM OF PANCREAS	44	-0.0435424	0.00189594
879	PANCREATIC CARCINOMA	44	-0.0442376	0.00195696
880	ENDOMETRIOSIS	16	-0.0484518	0.00234758
881	CORNEAL STROMA	31	-0.0620138	0.00384572
882	CONJUNCTIVAL DISEASE	13	-0.0919657	0.00845768
883	MELANOMA	44	-0.104564	0.0109337
884	PANCREAS DISEASE	44	-0.134231	0.018018
885	OVARIAN NEOPLASM	2	-0.135741	0.0184255
886	BRAIN DISEASE	44	-0.155158	0.0240741
887	LENS DISEASE	1	-0.188987	0.0357159

## Sheet: mouse day
	V1	shift	r	r2	DISEASE COUNT
1	BOTULISM POISONING	49	1	1
2	EPIDERMOLYSIS BULLOSA DYSTROPHICA	73	1	1
3	RETINOPATHY OF PREMATURITY	730	1	1
4	BACTERIAL PROSTATITIS	38	1	1
5	CARCINOMA IN SITU OF PROSTATE	357	1	1
6	CHEDIAK-HIGASHI SYNDROME	452	1	1
7	CHOLEDOCHAL CYST	7	1	1
8	COFFIN-LOWRY SYNDROME	196	1	1
9	COMPLETE HEARING LOSS	165	1	1
10	EASTERN EQUINE ENCEPHALOMYELITIS	29	1	1
11	EQUINE ENCEPHALOMYELITIS	18	1	1
12	EYE ABNORMALITIES	28	1	1
13	GLOBOID CELL LEUKODYSTROPHY	644	1	1
14	HARTNUP DISEASE	34	1	1
15	KETOSIS	12	1	1
16	LANGER-GIEDION SYNDROME	163	1	1
17	LEGAL ABORTION	27	1	1
18	LEYDIG CELL TUMOR	587	1	1
19	MALIGNANT NEOPLASM OF GASTROINTESTINAL TRACT	26	1	1
20	MESENCHYMAL CELL NEOPLASM	719	1	1
21	NEPHROCALCINOSIS	304	1	1
22	OSTEOSCLEROSIS	336	1	1
23	PARASITEMIA	81	1	1
24	RETINAL NEOVASCULARIZATION	89	1	1
25	SIALORRHEA	162	1	1
26	SKIN CALLUS	90	1	1
27	SPONDYLOSIS	439	1	1
28	STARVATION	629	1	1
29	STRAWBERRY NEVUS OF SKIN	68	1	1
30	TAUOPATHIES	416	1	1
31	URINARY CALCULI	98	1	1
32	VACCINIA	21	1	1
33	VASCULAR TISSUE COMPRISED NEOPLASM	67	1	1
34	YERSINIA PSEUDOTUBERCULOSIS INFECTION	492	1	1
35	ZELLWEGER SYNDROME	224	1	1
36	INFLUENZA	551	0.959709	0.921041
37	MENKES KINKY HAIR SYNDROME	14	0.947887	0.89849
38	CONGENITAL MEGACOLON	30	0.933638	0.871681
39	OTITIS MEDIA WITH EFFUSION	105	0.931303	0.867325
40	HYPERLIPIDEMIA	370	0.924788	0.855233
41	SPOTTED FEVER	1	0.922289	0.850617
42	CRANIOSYNOSTOSIS	84	0.918016	0.842754
43	MUCOPOLYSACCHARIDOSIS	109	0.915077	0.837366
44	TESTICULAR DISEASE	97	0.914931	0.837099
45	LEUKEMIA	90	0.910065	0.828219
46	CRYPTORCHIDISM	497	0.909517	0.827222
47	ANEMIA	264	0.907608	0.823753
48	SALIVARY GLAND DISEASE	47	0.905924	0.820697
49	MARFAN SYNDROME	139	0.904317	0.81779
50	AUTISTIC DISORDER	490	0.898542	0.807377
51	HERMANSKI-PUDLAK SYNDROME	21	0.893684	0.798672
52	HERMAPHRODITISM	168	0.893684	0.798672
53	AGGRESSIVE SYSTEMIC MASTOCYTOSIS	39	0.891584	0.794922
54	GLOMERULONEPHRITIS	94	0.886812	0.786435
55	CEREBROVASCULAR ACCIDENT	591	0.886646	0.786141
56	PAPILLOMA	208	0.88644	0.785776
57	BURN INJURY	53	0.885764	0.784579
58	KIDNEY DISEASE	147	0.885316	0.783785
59	RETICULOSARCOMA	281	0.884144	0.781711
60	EPILEPSY	119	0.883584	0.780721
61	HYPERTENSION	36	0.883089	0.779846
62	LANGUAGE DISORDER	113	0.882927	0.77956
63	TREMATODE INFECTION	41	0.880972	0.776111
64	AMYOTROPHIC LATERAL SCLEROSIS	28	0.879498	0.773518
65	NIGHT BLINDNESS	27	0.876017	0.767406
66	LYMPHOMA	515	0.875811	0.767045
67	ADENOCARCINOMA OF LUNG	483	0.874652	0.765017
68	NEUROBLASTOMA	132	0.871215	0.759016
69	MENTAL RETARDATION	489	0.870496	0.757763
70	DISEASE BY INFECTIOUS AGENT	345	0.869088	0.755314
71	OBESITY	355	0.868375	0.754074
72	JAPANESE ENCEPHALITIS	125	0.867503	0.752561
73	ACUTE LEUKEMIA	372	0.866905	0.751524
74	FOCAL GLOMERULOSCLEROSIS	22	0.866056	0.750053
75	CANCER	96	0.865229	0.748621
76	IMMUNOLOGIC DEFICIENCY SYNDROME	163	0.863703	0.745982
77	SEIZURES	197	0.861862	0.742805
78	SKIN TAG	158	0.861231	0.741718
79	VARIEGATE PORPHYRIA	203	0.858762	0.737472
80	MYOCARDIAL ISCHEMIA	14	0.858546	0.737102
81	HEPATITIS	612	0.85708	0.734587
82	INTRAEPITHELIAL NEOPLASIA	103	0.856057	0.732833
83	DERMATITIS	631	0.855927	0.732611
84	ATRIAL PREMATURE COMPLEXES	75	0.85467	0.730462
85	CYSTS	277	0.852192	0.726231
86	CIRCULATORY SYSTEM DISEASE	140	0.850409	0.723195
87	VISUAL IMPAIRMENT	473	0.849771	0.72211
88	RICKETTSIOSIS	2	0.847799	0.718763
89	MALARIA	70	0.845107	0.714206
90	INSULIN-DEPENDENT DIABETES MELLITUS	118	0.836745	0.700141
91	RETINITIS PIGMENTOSA	240	0.835591	0.698212
92	VIRAL INFECTION	161	0.835299	0.697725
93	RETT SYNDROME	467	0.834844	0.696965
94	HAMARTOMA	252	0.832467	0.693001
95	INTUSSUSCEPTION	41	0.832467	0.693001
96	HEPATITIS A	605	0.830717	0.690091
97	HYPERPROLACTINEMIA	44	0.829911	0.688752
98	SEVERE COMBINED IMMUNODEFICIENCY	357	0.82898	0.687207
99	COLORECTAL CANCER	90	0.828096	0.685743
100	MYOCARDITIS	215	0.827015	0.683954
101	NOSE DISEASE	683	0.826884	0.683737
102	NIEMANN-PICK DISEASE	61	0.825578	0.681579
103	LUNG DISEASE	592	0.824958	0.680556
104	HEPATITIS B	103	0.823568	0.678264
105	CONGESTIVE HEART FAILURE	237	0.819443	0.671487
106	ATAXIA	224	0.817394	0.668134
107	CHORIORETINITIS	223	0.815375	0.664836
108	GERSTMANN-STRAUSSLER-SCHEINKER DISEASE	445	0.815375	0.664836
109	HYPERLIPOPROTEINEMIA	39	0.815375	0.664836
110	SEEMANOVA SYNDROME II	133	0.815375	0.664836
111	TELANGIECTASIS	89	0.811676	0.658818
112	GROUP B STREPTOCOCCAL PNEUMONIA	122	0.809648	0.65553
113	HEART FAILURE	344	0.806533	0.650496
114	PULMONARY FIBROSIS	304	0.806213	0.64998
115	PLAGUE	65	0.80479	0.647686
116	NON-INSULIN-DEPENDENT DIABETES MELLITUS	85	0.80462	0.647413
117	HYPERACTIVE BEHAVIOR	403	0.803986	0.646394
118	ATOPIC DERMATITIS	46	0.803857	0.646186
119	BLIND VISION	95	0.803846	0.646168
120	VITAMIN A DEFICIENCY	57	0.801915	0.643068
121	WITHDRAWAL	64	0.800514	0.640823
122	GLAUCOMA	146	0.797842	0.636551
123	MUSCULAR ATROPHY	293	0.797544	0.636077
124	CARNITINE UPTAKE DEFECT	25	0.797004	0.635215
125	AMAUROSIS CONGENITA OF LEBER I	37	0.796177	0.633899
126	LIVER DISEASE	222	0.794861	0.631804
127	ENDOMETRIOSIS	30	0.793581	0.629771
128	DIARRHEA	219	0.793024	0.628887
129	INFERTILITY	96	0.792033	0.627317
130	INSULIN RESISTANCE	341	0.791458	0.626406
131	ASTHMA	66	0.790927	0.625565
132	HYPOSPADIAS	598	0.790819	0.625395
133	MYOTONIC DYSTROPHY	51	0.788238	0.621318
134	PAIN	603	0.787864	0.620729
135	HYPOGLYCEMIA	123	0.787799	0.620627
136	KIDNEY FAILURE	136	0.7875	0.620156
137	INTERSTITIAL PNEUMONIA	70	0.785299	0.616695
138	MYOPIA	11	0.784578	0.615562
139	PRIMARY CILIARY DYSKINESIAS	69	0.783946	0.614572
140	PNEUMONIA	336	0.783938	0.614558
141	NEUROFIBROMATOSIS TYPE 1	126	0.78335	0.613637
142	DYSOSTOSES	77	0.783196	0.613396
143	AUTONOMIC NEUROPATHY	111	0.783077	0.613209
144	PROTEINURIA	298	0.781861	0.611306
145	PRIMARY CARCINOMA OF THE LIVER CELLS	265	0.78134	0.610492
146	HYPERINSULINISM	704	0.780288	0.60885
147	NEURODEGENERATIVE DISORDER	86	0.779402	0.607468
148	CADASIL	259	0.779109	0.607011
149	ENCEPHALITIS	75	0.778791	0.606515
150	SUDDEN INFANT DEATH SYNDROME	140	0.776847	0.603491
151	ATHEROSCLEROSIS	426	0.776056	0.602263
152	MALNUTRITION	377	0.775627	0.601597
153	MUSCULAR DYSTROPHIES	487	0.775368	0.601195
154	NEUROPATHY	38	0.773602	0.598459
155	HYPERPLASIA	598	0.773361	0.598088
156	DNA FRAGMENTATION	130	0.773165	0.597784
157	COGNITIVE DISTURBANCE	133	0.772454	0.596685
158	HELMINTHIASIS	40	0.771584	0.595342
159	ADENOCARCINOMA	19	0.770732	0.594028
160	ADENOMA	405	0.770674	0.593938
161	RETINOBLASTOMA	155	0.769799	0.59259
162	TUBERCULOSIS	618	0.769196	0.591663
163	OSTEOGENESIS IMPERFECTA	96	0.768004	0.589831
164	HEMORRHAGE	132	0.767268	0.5887
165	GLUCOSE-6-PHOSPHATE DEHYDROGENASE	45	0.767084	0.588418
166	FOLLICULAR THYROID CARCINOMA	30	0.766638	0.587734
167	VIREMIA	111	0.765519	0.586019
168	HYPERTELORISM WITH ESOPHAGEAL ABNORMALITY AND HYPOSPADIAS	124	0.763197	0.58247
169	PROLACTINOMA	515	0.763115	0.582345
170	SICCA SYNDROME	59	0.762838	0.581922
171	ADENOCARCINOMA OF PROSTATE	138	0.761833	0.58039
172	AORTIC VALVE INSUFFICIENCY	327	0.760051	0.577677
173	HEPATOLENTICULAR DEGENERATION	192	0.759513	0.57686
174	MAMMARY NEOPLASMS	506	0.759304	0.576543
175	DWARFISM	133	0.757814	0.574282
176	PARKINSON DISEASE	1	0.75762	0.573987
177	PRIMARY BILIARY CIRRHOSIS	16	0.754671	0.569529
178	SKIN NEOPLASMS	770	0.754609	0.569434
179	MALIGNANT NEOPLASM OF PROSTATE	94	0.754489	0.569253
180	NEURONAL CEROID-LIPOFUSCINOSIS	220	0.753399	0.56761
181	SPINDLE CELL HEMANGIOMA	13	0.753399	0.56761
182	BACTERIAL INFECTION	469	0.752715	0.56658
183	GESTATIONAL TROPHOBLASTIC NEOPLASMS	55	0.752009	0.565517
184	PARATUBERCULOSIS	15	0.751779	0.565171
185	AUTOIMMUNE DISEASE	60	0.751733	0.565103
186	PITUITARY NEOPLASM	232	0.750745	0.563618
187	PROSTATE CARCINOMA	94	0.747948	0.559426
188	FOOD HYPERSENSITIVITY	38	0.745265	0.55542
189	DIABETES MELLITUS	99	0.744548	0.554352
190	MULTIPLE HAMARTOMA SYNDROME	66	0.743106	0.552206
191	MYCOBACTERIUM INFECTION	444	0.743102	0.5522
192	DEMENTIA	40	0.742903	0.551904
193	WILLIAMS SYNDROME	354	0.740613	0.548507
194	PITUITARY ADENOMA	426	0.739766	0.547254
195	HYPERSENSITIVITY	36	0.738889	0.545957
196	MELKERSSON-ROSENTHAL SYNDROME	298	0.738769	0.545779
197	SEPSIS	50	0.737563	0.544
198	LUPUS ERYTHEMATOSUS	123	0.735163	0.540465
199	ARTHRITIS	237	0.734342	0.539258
200	FSGS	187	0.73389	0.538594
201	FRACTURE	315	0.733708	0.538328
202	PARALYSED	280	0.733277	0.537695
203	ABSCESS	332	0.733238	0.537638
204	ADULT RESPIRATORY DISTRESS SYNDROME	22	0.732916	0.537166
205	THYROIDITIS	107	0.731897	0.535674
206	NEPHRITIS	104	0.730829	0.534111
207	PEUTZ-JEGHERS SYNDROME	230	0.730297	0.533333
208	AMYLOIDOSIS	407	0.727403	0.529115
209	PROSTATE DISEASE	41	0.725252	0.525991
210	CARCINOMA IN SITU	109	0.725048	0.525695
211	DEFORMITY	211	0.724916	0.525504
212	COMMON COLD	378	0.723023	0.522763
213	SARCOMA	653	0.721952	0.521214
214	KERATOCONJUNCTIVITIS	1	0.717882	0.515355
215	MELANOMA	235	0.715437	0.51185
216	MYOCLONUS	86	0.714986	0.511206
217	TRAUMATIC RUPTURE	32	0.713805	0.509518
218	FATTY LIVER	369	0.713642	0.509285
219	PANCREATITIS	166	0.712606	0.507808
220	TETANUS	3	0.711404	0.506095
221	CHEILOPALATOSCHISIS	21	0.710462	0.504757
222	RETINAL DISEASE	339	0.708105	0.501413
223	OVARIAN DISEASE	70	0.70794	0.50118
224	AIDS RELATED COMPLEX	113	0.705689	0.497997
225	AT/RT	525	0.705689	0.497997
226	BRADYCARDIA	71	0.705689	0.497997
227	OVERDOSE	74	0.705689	0.497997
228	RETINAL DEGENERATION	309	0.705689	0.497997
229	REYE SYNDROME	11	0.705689	0.497997
230	ANAPHYLAXIS	26	0.705012	0.497042
231	HYPERGLYCEMIA	370	0.704965	0.496975
232	ANKYLOSIS	181	0.704154	0.495833
233	BRAIN INJURIES	223	0.704154	0.495833
234	CEREBELLAR NEOPLASMS	40	0.704154	0.495833
235	CYSTIC KIDNEY	154	0.704154	0.495833
236	DACRYOADENITIS	116	0.704154	0.495833
237	LECITHIN ACYLTRANSFERASE DEFICIENCY	60	0.704154	0.495833
238	OSTEOMALACIA	27	0.704154	0.495833
239	OVARIAN DYSFUNCTION	53	0.704154	0.495833
240	PIERRE ROBIN SYNDROME	18	0.704154	0.495833
241	PLASMACYTIC LEUKEMIA	264	0.704154	0.495833
242	STEREOTYPIC MOVEMENT DISORDER	20	0.704154	0.495833
243	THROMBOPHILIA	210	0.704154	0.495833
244	VENTRICULAR ARRHYTHMIA	106	0.704154	0.495833
245	OCULAR HYPERTENSION	258	0.704154	0.495833
246	STOMATITIS	3	0.704154	0.495833
247	MYXOID CYST	594	0.702617	0.493671
248	BOVINE SPONGIFORM ENCEPHALOPATHY	130	0.702466	0.493459
249	UTERINE DISEASE	64	0.700976	0.491367
250	DISEASE OF LYMPOID SYSTEM	82	0.700476	0.490666
251	GLUCOCORTICOID-REMEDIABLE ALDOSTERONISM	48	0.699929	0.4899
252	ROTAVIRUS INFECTION	6	0.698472	0.487863
253	DISEASE OF DIAPHRAGM	470	0.697793	0.486916
254	ISCHEMIA	8	0.696703	0.485395
255	INTESTINAL DISEASE	118	0.696044	0.484477
256	ADRENAL GLAND HYPERFUNCTION	352	0.695997	0.484412
257	MALIGNANT NEOPLASM OF THYROID	304	0.694899	0.482885
258	PULMONARY TUBERCULOSIS	622	0.690533	0.476835
259	MULTIPLE SCLEROSIS	176	0.689159	0.47494
260	CARCINOMA OF THE LARGE INTESTINE	133	0.68617	0.47083
261	INTERNAL ELASTIC LAMINA	579	0.684944	0.469149
262	RETINAL DYSTROPHY	1	0.684783	0.468927
263	BONE DISEASE	65	0.683637	0.46736
264	MUSCLE SPASTICITY	138	0.683627	0.467347
265	CARCINOMA	510	0.683613	0.467327
266	HEART DISEASE	16	0.68359	0.467295
267	LEIOMYOSARCOMA	1	0.682533	0.465852
268	NEWBORN RESPIRATORY DISTRESS SYNDROME	18	0.682163	0.465347
269	VASCULITIS	101	0.681689	0.4647
270	MULTIPLE ENDOCRINE NEOPLASIA TYPE 1	518	0.68094	0.46368
271	STRUCTURE OF CORNEAL EPITHELIUM	276	0.67624	0.4573
272	PRIMARY TUMOR	249	0.673484	0.45358
273	RHEUMATOID ARTHRITIS	4	0.673427	0.453504
274	RELAPSING PANCREATITIS	166	0.672957	0.45287
275	MALIGNANT FIBROXANTHOMA	136	0.67163	0.451087
276	PRION DISEASE	487	0.67163	0.451087
277	VITILIGO	35	0.668986	0.447543
278	MYCOPLASMA PNEUMONIAE PNEUMONIA	342	0.667925	0.446123
279	DEHYDRATION	95	0.667774	0.445921
280	BONE METASTASES	256	0.667171	0.445118
281	SYNOVIAL SARCOMA	42	0.666734	0.444534
282	MYOPATHY	150	0.665691	0.443144
283	DISEASE OF THYMUS GLAND	125	0.665213	0.442508
284	HYPOGAMMAGLOBULINEMIA	139	0.665213	0.442508
285	LIVER AND INTRAHEPATIC BILIARY TRACT CARCINOMA	163	0.665213	0.442508
286	MALIGNANT NEOPLASM OF LIVER	163	0.665213	0.442508
287	CONDUCTIVE HEARING LOSS	17	0.663265	0.43992
288	METABOLIC BONE DISEASE	90	0.660264	0.435949
289	ENDOTOXEMIA	33	0.65866	0.433833
290	FOOT AND MOUTH DISEASE	31	0.658351	0.433425
291	THROMBOTIC THROMBOCYTOPENIC PURPURA	47	0.657536	0.432353
292	HEMOLYTIC ANEMIA	269	0.656681	0.431231
293	AGE RELATED MACULAR DEGENERATION	609	0.656443	0.430918
294	CONFUSION	154	0.655457	0.429624
295	OSTEOPOROSIS	19	0.655197	0.429282
296	KERATOCONJUNCTIVITIS SICCA	5	0.655181	0.429262
297	HUNTINGTON DISEASE	36	0.654449	0.428303
298	NEVUS	28	0.651381	0.424297
299	CANCER OF SKIN	101	0.650762	0.423491
300	PLEUROPULMONARY BLASTOMA	170	0.6505	0.42315
301	MENTAL DEPRESSION	6	0.649276	0.42156
302	DISEASE OF METABOLISM	3	0.648602	0.420684
303	CATARACT	161	0.648553	0.420621
304	CHOROIDEREMIA	152	0.648356	0.420365
305	HIGH BLOOD PRESSURE	692	0.647094	0.418731
306	MACULAR DEGENERATION	610	0.646229	0.417612
307	DIASTROPHIC DYSPLASIA	33	0.641121	0.411036
308	MUCOCUTANEOUS LYMPH NODE SYNDROME	147	0.639033	0.408363
309	PERIODONTITIS	15	0.63404	0.402006
310	BONE NEOPLASMS	317	0.631005	0.398168
311	CHOLECYSTOLITHIASIS	68	0.631005	0.398168
312	THYMOMA	98	0.631005	0.398168
313	LEUKODYSTROPHY	124	0.631005	0.398168
314	MALIGNANT NEOPLASM OF BREAST	257	0.630562	0.397608
315	SCLERAL DISEASE	256	0.629661	0.396473
316	KERATOSIS FOLLICULARIS	31	0.628497	0.395008
317	HYDROCEPHALUS	4	0.627921	0.394285
318	DNA DAMAGE	810	0.627044	0.393184
319	LYMPHOCYTIC CHORIOMENINGITIS	15	0.625252	0.39094
320	DISORDER OF THE OPTIC NERVE	14	0.624659	0.390199
321	CARPAL TUNNEL SYNDROME	50	0.623023	0.388158
322	PROGRESSIVE MULTIFOCAL LEUKOENCEPHALOPATHY	343	0.621975	0.386852
323	POLYCYTHEMIA VERA	125	0.619997	0.384397
324	POLYPS	311	0.61973	0.384066
325	DENTAL PLAQUE	25	0.61922	0.383434
326	TEMPOROMANDIBULAR JOINT DYSFUNCTION SYNDROME	177	0.618656	0.382736
327	VASCULAR DISEASE	673	0.617908	0.38181
328	STATUS EPILEPTICUS	70	0.615573	0.378931
329	CLEFT LIP	9	0.61382	0.376775
330	CORN OF TOE	29	0.613458	0.376331
331	BONE RESORPTION	31	0.612135	0.374709
332	DIABETIC RETINOPATHY	39	0.61206	0.374618
333	SQUAMOUS CELL CARCINOMA	355	0.609463	0.371445
334	INVASIVE CARCINOMA	58	0.609047	0.370939
335	DEGENERATIVE POLYARTHRITIS	169	0.606035	0.367278
336	ADENOVIRUS INFECTION	28	0.60522	0.366291
337	MALE INFERTILITY	22	0.605196	0.366262
338	WOUNDS AND INJURIES	2	0.604229	0.365093
339	LIVER NEOPLASMS	483	0.599147	0.358977
340	GILLES DE LA TOURETTE SYNDROME	8	0.599097	0.358918
341	PERTUSSIS	84	0.598736	0.358485
342	CHILD ATTENTION DEFICIT DISORDER	17	0.597201	0.356649
343	HYPERHOMOCYSTEINEMIA	145	0.593349	0.352063
344	PANCREAS DISEASE	55	0.590629	0.348843
345	MARIJUANA ABUSE	10	0.589825	0.347893
346	ALBUMINURIA	1	0.589787	0.347848
347	MEGAKARYOCYTIC LEUKEMIA	474	0.587553	0.345218
348	BREAST CARCINOMA	22	0.580832	0.337366
349	EOSINOPHILIA	34	0.580177	0.336605
350	ANAPLASIA	372	0.57968	0.336029
351	AUTOIMMUNE HEMOLYTIC ANEMIA	267	0.576977	0.332902
352	SEPTICEMIA	182	0.576202	0.332009
353	AUTOIMMUNE HEPATITIS	197	0.575982	0.331755
354	EPIDERMOLYSIS BULLOSA	73	0.575982	0.331755
355	CYTOMEGALOVIRUS INFECTION	21	0.573095	0.328438
356	ASPIRATION PNEUMONIA	157	0.572519	0.327778
357	CAPILLARY LEAK SYNDROME	204	0.572519	0.327778
358	DRUG ABSTINENCE SYNDROME OR SYMPTOM	98	0.572519	0.327778
359	GLYCOGEN STORAGE DISEASE TYPE VI	40	0.572519	0.327778
360	PAPILLARY ADENOCARCINOMA	185	0.572519	0.327778
361	RECURRENT TUMOR	530	0.572519	0.327778
362	SHY-DRAGER SYNDROME	5	0.572519	0.327778
363	SYNOVITIS	155	0.572519	0.327778
364	THROMBASTHENIA	25	0.572519	0.327778
365	HEARING IMPAIRMENT	8	0.571183	0.32625
366	CORNEAL DISEASE	19	0.566521	0.320946
367	TESTICULAR DYSFUNCTION	317	0.565734	0.320055
368	ENCEPHALOMYELITIS	78	0.563902	0.317985
369	PANCYTOPENIA	119	0.559204	0.312709
370	INSULINOMA	510	0.559113	0.312607
371	MELANOSIS	3	0.558225	0.311616
372	CYSTITIS	28	0.555689	0.30879
373	EPIDERMODYSPLASIA VERRUCIFORMIS	126	0.555683	0.308783
374	FOREIGN BODIES	31	0.554704	0.307697
375	PLASMACYTOMA	35	0.553399	0.30625
376	AMENORRHEA	35	0.553193	0.306023
377	LOBULAR NEOPLASIA	34	0.553136	0.305959
378	HYPEROSTOSIS	95	0.553013	0.305823
379	ATROPHIC CONDITION OF SKIN	355	0.550501	0.303051
380	LYMPHOPROLIFERATIVE DISORDER	106	0.549628	0.30209
381	LEISHMANIASIS	14	0.544063	0.296005
382	CHRONIC OBSTRUCTIVE AIRWAY DISEASE	310	0.542864	0.294701
383	ACROCEPHALOSYNDACTYLY TYPE III	45	0.539235	0.290774
384	OTITIS	82	0.535755	0.287033
385	TRICUSPID VALVE STENOSIS	8	0.535414	0.286668
386	NOONAN SYNDROME	5	0.534801	0.286012
387	SYSTEMIC LUPUS ERYTHEMATOSUS	86	0.532593	0.283656
388	LEIGH DISEASE	128	0.532375	0.283423
389	MYCOBACTERIUM AVIUM-INTRACELLULARE INFECTION	50	0.530461	0.281389
390	MEDULLOBLASTOMA	40	0.528733	0.279559
391	CHRONIC INTERSTITIAL CYSTITIS	828	0.525591	0.276246
392	OVARIAN NEOPLASM	111	0.525252	0.275889
393	ST. LOUIS ENCEPHALITIS	98	0.521	0.271441
394	VENTRICULAR SEPTAL DEFECTS	5	0.520036	0.270437
395	HYPOALBUMINEMIA	25	0.515264	0.265497
396	RHABDOID TUMOR	532	0.515264	0.265497
397	NEOPLASM METASTASIS	409	0.513786	0.263976
398	CORNEAL STROMA	13	0.513528	0.263711
399	ATRIOVENTRICULAR BLOCK	276	0.512348	0.2625
400	POLYARTERITIS NODOSA	24	0.512348	0.2625
401	SPINAL MUSCULAR ATROPHY	39	0.512348	0.2625
402	MYOCARDIAL INFARCTION	44	0.509185	0.259269
403	ARTHROPATHY	223	0.508631	0.258705
404	COLON CARCINOMA	203	0.508628	0.258702
405	MALIGNANT NEOPLASMS	49	0.508016	0.25808
406	OTITIS MEDIA	83	0.502374	0.25238
407	PULMONARY EMPHYSEMA	18	0.501364	0.251366
408	ANEURYSM	43	0.50025	0.25025
409	MUSCLE WEAKNESS	99	0.496366	0.246379
410	INTERSTITIAL LUNG DISEASE	17	0.496054	0.24607
411	EXOSTOSES	109	0.49371	0.24375
412	PELGER-HUET ANOMALY	18	0.49371	0.24375
413	DENGUE DISEASE	28	0.49371	0.24375
414	ALLERGIC ASTHMA	7	0.49371	0.24375
415	BACTERIAL PNEUMONIA	34	0.49371	0.24375
416	CONGENITAL CATARACT	26	0.49371	0.24375
417	CONTRACTURE	28	0.49371	0.24375
418	FIBROSARCOMA	224	0.49371	0.24375
419	LATERAL SCLEROSIS	631	0.49371	0.24375
420	METASTASIS TO LYMPH NODES	179	0.49371	0.24375
421	STROMAL NEOPLASM	219	0.49371	0.24375
422	NEPHROSCLEROSIS	615	0.49371	0.24375
423	GASTRIC MUCOSAL HYPERTROPHY	53	0.49371	0.24375
424	MENINGOENCEPHALITIS	40	0.493437	0.24348
425	DIPHTHERIA	45	0.49284	0.242891
426	AVIAN INFLUENZA	15	0.492098	0.24216
427	CYSTINURIA	139	0.491597	0.241667
428	HYPERGAMMAGLOBULINEMIA	176	0.489677	0.239783
429	DENGUE SHOCK SYNDROME	27	0.487539	0.237694
430	BULLA	4	0.485542	0.235751
431	SUPERINFECTION	1	0.480191	0.230583
432	PURPURA	445	0.478196	0.228671
433	HERPES ZOSTER	2	0.476953	0.227484
434	MYOCLONIC EPILEPSIES	6	0.476373	0.226932
435	CLEFT LIP AND/OR PALATE WITH MUCOUS CYSTS OF LOWER LIP	426	0.472147	0.222923
436	MALIGNANT NEOPLASM OF STOMACH	502	0.467512	0.218567
437	POLYARTHRITIS	28	0.465142	0.216357
438	EQUINE INFECTIOUS ANEMIA	308	0.464832	0.216068
439	MYASTHENIA GRAVIS	436	0.464569	0.215824
440	FASCIOLIASIS	13	0.463465	0.2148
441	CARDIOMYOPATHIES	211	0.461223	0.212727
442	DEAFNESS	12	0.460587	0.212141
443	AUTOIMMUNE POLYENDOCRINOPATHIES	79	0.458279	0.210019
444	KERATITIS	7	0.456967	0.208819
445	BENIGN NEOPLASM	439	0.456936	0.20879
446	UNSPECIFIED MYELOID LEUKEMIA	28	0.456463	0.208359
447	KIDNEY NEOPLASMS	154	0.45502	0.207044
448	EXTRAOSSEOUS EWINGS SARCOMA-PRIMITIVE NEUROEPITHELIAL TUMOR	2	0.45502	0.207044
449	PHENYLKETONURIAS	42	0.452883	0.205103
450	ACUTE HEPATITIS	11	0.452396	0.204662
451	OPTIC ATROPHY	813	0.449453	0.202008
452	URETHRAL DISEASE	2	0.448851	0.201468
453	VISCERAL LEISHMANIASIS	17	0.44753	0.200283
454	ACUTE HEMORRHAGIC LEUKOENCEPHALITIS	240	0.447214	0.2
455	CONJUNCTIVAL DISEASE	167	0.447128	0.199923
456	ACUTE LYMPHOCYTIC LEUKEMIA	13	0.44574	0.198684
457	BRAIN DISEASE	108	0.443533	0.196721
458	MALIGNANT NEOPLASM OF LUNG	53	0.443495	0.196688
459	SPINAL CORD DISEASE	67	0.443495	0.196688
460	DIABETIC NEPHROPATHY	130	0.440094	0.193682
461	BRAIN EDEMA	129	0.439697	0.193333
462	DEMYELINATING POLYNEUROPATHY	67	0.439697	0.193333
463	DISORDER OF URETER	70	0.439697	0.193333
464	HEMANGIOMA	61	0.439697	0.193333
465	LYMPHANGIOMA	41	0.439697	0.193333
466	PINEAL GLAND NEOPLASM	105	0.439697	0.193333
467	PORPHYRIA CUTANEA TARDA	319	0.439697	0.193333
468	MYOTONIA	12	0.439697	0.193333
469	DYSENTERY	220	0.439697	0.193333
470	CEREBRAL EDEMA	867	0.435116	0.189326
471	CLEFT PALATE	5	0.434781	0.189034
472	TUBEROUS SCLEROSIS	8	0.434327	0.18864
473	TERATOMA	70	0.433912	0.188279
474	DISORDER OF MIDDLE EAR	130	0.43282	0.187333
475	CRYPTOSPORIDIOSIS	38	0.428661	0.18375
476	PROGERIA	129	0.422898	0.178842
477	THROMBOSIS	151	0.421677	0.177812
478	CEREBROTENDINOUS XANTHOMATOSIS	55	0.420812	0.177083
479	ICHTHYOSES	10	0.420812	0.177083
480	HERPES SIMPLEX	1	0.417269	0.174113
481	MITRAL VALVE PROLAPSE	142	0.416581	0.17354
482	UVEITIS	3	0.416565	0.173526
483	CONGENITAL CHROMOSOMAL DISEASE	3	0.416308	0.173312
484	MALABSORPTION SYNDROME	166	0.415805	0.172893
485	CEREBRAL PALSY	4	0.415705	0.172811
486	ACUTE PANCREATITIS	2	0.414758	0.172024
487	PRE-ECLAMPSIA	57	0.412861	0.170455
488	RESPIRATORY SYSTEM INFECTION	840	0.412275	0.169971
489	BEHCET SYNDROME	2	0.412239	0.169941
490	RICKETS	7	0.411779	0.169562
491	STOMACH CARCINOMA	509	0.409718	0.167869
492	GASTROENTERITIS	40	0.40944	0.167641
493	OSTEOSARCOMA	501	0.409066	0.167335
494	DEMYELINATING DISEASE	201	0.408248	0.166667
495	ALOPECIA	214	0.408183	0.166613
496	INTERSTITIAL NEPHRITIS	110	0.407188	0.165802
497	ADENOCARCINOMA OF BREAST	24	0.406238	0.16503
498	GERM CELL TUMOR	767	0.405707	0.164598
499	CHOLANGITIS	10	0.403523	0.16283
500	TROPICAL SPASTIC PARAPARESIS	23	0.403307	0.162656
501	FRAGILE X SYNDROME	9	0.402576	0.162067
502	INTESTINAL NEOPLASMS	28	0.400835	0.160669
503	FIBROMA	89	0.399653	0.159722
504	MUCOEPIDERMOID CARCINOMA	768	0.399653	0.159722
505	MYELOFIBROSIS	253	0.399189	0.159352
506	KEARNS-SAYRE SYNDROME	6	0.39906	0.159249
507	LIPOMA	425	0.396877	0.157511
508	HERPESVIRIDAE INFECTION	26	0.396194	0.15697
509	SPONTANEOUS ABORTION	343	0.395394	0.156337
510	LUPUS VULGARIS	220	0.394409	0.155559
511	OVERNUTRITION	70	0.393236	0.154634
512	NEUROTOXICITY SYNDROMES	325	0.392694	0.154208
513	LEUKOENCEPHALOPATHY	466	0.390261	0.152303
514	LENS DISEASE	11	0.388557	0.150976
515	MULTIPLE MYELOMA	1	0.387973	0.150523
516	LUNG METASTASES	36	0.387672	0.15029
517	INFECTIOUS MONONUCLEOSIS	5	0.386158	0.149118
518	ARTERIAL OBSTRUCTION	2	0.383773	0.147282
519	HYPERTRIGLYCERIDEMIA	97	0.38244	0.146261
520	NEUTROPENIA	4	0.382116	0.146013
521	PANCREATIC CARCINOMA	234	0.379516	0.144032
522	HYPERPIGMENTATION	113	0.374808	0.140481
523	MALIGNANT NEOPLASM OF PANCREAS	234	0.373552	0.139541
524	NEPHROTIC SYNDROME	3	0.373183	0.139265
525	MYELOPROLIFERATIVE DISEASE	138	0.373124	0.139222
526	CONNECTIVE TISSUE DISEASE	102	0.368394	0.135714
527	HEMOPHILIA B	71	0.368394	0.135714
528	LUNG NEOPLASMS	2	0.368394	0.135714
529	CORNEAL PANNUS	246	0.368394	0.135714
530	LIVER METASTASES	249	0.367878	0.135334
531	HEART SEPTAL DEFECTS	4	0.366507	0.134327
532	HYPOPIGMENTATION	15	0.366273	0.134156
533	IRON OVERLOAD	112	0.36461	0.13294
534	SINUSITIS	12	0.362009	0.131051
535	UNIPOLAR DEPRESSION	1	0.359962	0.129573
536	CHOROIDAL NEOVASCULARIZATION	374	0.359634	0.129337
537	ARRHYTHMIA	67	0.357373	0.127716
538	ALLERGIC RHINITIS	324	0.354739	0.12584
539	BRAIN NEOPLASMS	485	0.354303	0.12553
540	ENDOMETRIAL CARCINOMA	109	0.353553	0.125
541	THROMBOCYTOPENIA	55	0.352203	0.124047
542	HYPERALGESIA	248	0.349806	0.122364
543	PAPILLARY THYROID CARCINOMA	19	0.349549	0.122185
544	X-LINKED ICHTHYOSIS	26	0.348745	0.121623
545	GRANULOMA	29	0.348643	0.121552
546	ANDROGEN-INSENSITIVITY SYNDROME	15	0.348073	0.121154
547	MEASLES	1	0.347469	0.120735
548	DESQUAMATIVE INTERSTITIAL PNEUMONIA	6	0.344865	0.118932
549	PROSTATE CANCER METASTATIC	24	0.344627	0.118768
550	GLUCOSE INTOLERANCE	671	0.343659	0.118101
551	ARTERITIS	280	0.343086	0.117708
552	IGA GLOMERULONEPHRITIS	229	0.343086	0.117708
553	ABSENCE EPILEPSY	40	0.343086	0.117708
554	BALKAN Y	12	0.343086	0.117708
555	PULMONARY EOSINOPHILIA	1	0.343086	0.117708
556	RENAL VASCULAR DISEASE	19	0.343086	0.117708
557	SEXUALLY TRANSMITTED VIRAL DISEASE	24	0.34308	0.117704
558	CENTRAL NERVOUS SYSTEM DISEASE	65	0.342361	0.117211
559	ESOPHAGEAL DISEASE	50	0.341337	0.116511
560	SQUAMOUS CELL CARCINOMA OF HEAD AND NECK	13	0.338584	0.114639
561	CORNEAL OPACITY	221	0.338584	0.114639
562	ATRIAL FIBRILLATION	154	0.337901	0.114177
563	VON HIPPEL-LINDAU SYNDROME	33	0.337455	0.113876
564	EPITHELIAL OVARIAN CANCER	1	0.337327	0.11379
565	LOCALIZED ADIPOSITY	95	0.336626	0.113317
566	DIABETIC NEUROPATHIES	1	0.335659	0.112667
567	SCOLIOSIS	69	0.335659	0.112667
568	MUSCLE RIGIDITY	3	0.333431	0.111177
569	LYMPHANGIOENDOTHELIOMA	384	0.332508	0.110562
570	POLIOMYELITIS	274	0.331414	0.109835
571	COLONIC DISEASE	294	0.329461	0.108545
572	GIGANTISM	595	0.329199	0.108372
573	INVASIVE CARCINOMA OF BREAST	39	0.327781	0.10744
574	FOREIGN-BODY REACTION	55	0.327256	0.107097
575	NIEMANN-PICK DISEASE TYPE C	5	0.327132	0.107016
576	ROOT RESORPTION	35	0.326667	0.106711
577	VENTRICULAR FIBRILLATION	126	0.325318	0.105832
578	YOLK SAC TUMOR	3	0.322699	0.104135
579	FUNGAL INFECTION	28	0.322285	0.103868
580	CHOLELITHIASIS	54	0.322031	0.103704
581	RHINITIS	308	0.319947	0.102366
582	DYSKINETIC SYNDROME	75	0.319917	0.102347
583	ENDOMETRIAL ADENOCARCINOMA	70	0.319465	0.102058
584	TESTICULAR NEOPLASM	108	0.316228	0.1
585	EXOPHTHALMOS	86	0.315964	0.0998334
586	HISTIOCYTOMA	145	0.314205	0.0987249
587	CHOLESTASIS	2	0.313033	0.0979895
588	LYMPHOPENIA	37	0.312833	0.0978646
589	NASOPHARYNGEAL DISEASE	1	0.311989	0.0973369
590	INFILTRATING MALIGNANT NEOPLASM	88	0.31004	0.0961247
591	EXOCRINE PANCREATIC INSUFFICIENCY	20	0.309488	0.0957826
592	RHABDOMYOSARCOMA	725	0.307937	0.0948249
593	RETINITIS	86	0.30632	0.0938317
594	VENTRICULAR DYSFUNCTION	466	0.3062	0.0937587
595	CHRONIC SIMPLE GLAUCOMA	338	0.305593	0.0933872
596	PRIMARY BREAST CANCER	143	0.304236	0.0925598
597	MYCOSIS FUNGOIDES	5	0.303885	0.0923461
598	BILIARY CIRRHOSIS	6	0.303645	0.0922001
599	PLEURAL DISEASE	50	0.301059	0.0906367
600	ALBINISM	25	0.300918	0.0905516
601	HAIRY CELL LEUKEMIA	75	0.300603	0.0903621
602	EWINGS SARCOMA	67	0.300579	0.0903478
603	ASPHYXIA	6	0.300181	0.0901086
604	PYELONEPHRITIS	88	0.299847	0.0899083
605	DISEASE OF CAPILLARIES	74	0.299604	0.0897624
606	HYPERURICEMIA	13	0.298967	0.0893814
607	HEREDITARY DISEASE	37	0.298551	0.0891325
608	RENAL CELL CARCINOMA	1	0.297624	0.0885801
609	POLYPHAGIA	128	0.297178	0.0883147
610	ENDOMETRIAL HYPERPLASIA	119	0.296872	0.0881328
611	HEMOPHAGOCYTIC SYNDROME	452	0.295074	0.0870684
612	HYPERTROPHIC CARDIOMYOPATHY	202	0.294628	0.0868056
613	GYNECOMASTIA	76	0.289514	0.0838183
614	DUCTAL CARCINOMA	339	0.289272	0.0836785
615	BRAIN ISCHEMIA	478	0.288675	0.0833333
616	BECKWITH-WIEDEMANN SYNDROME	400	0.288465	0.0832123
617	LACERATION	6	0.28593	0.0817562
618	HEREDITARY BREAST OVARIAN CANCER	178	0.285102	0.0812831
619	PEDICULUS CAPITIS INFESTATION	13	0.283473	0.0803571
620	HYPEROXALURIA	44	0.281523	0.0792549
621	HYPOTHYROIDISM	91	0.280445	0.0786492
622	SCHISTOSOMA MANSONII INFECTION	15	0.279528	0.0781359
623	SICKLE CELL ANEMIA	42	0.275515	0.0759084
624	TOXOPLASMOSIS	203	0.275126	0.0756944
625	TISSUE DISEASE	46	0.272516	0.0742652
626	HEMATURIA	270	0.272386	0.0741943
627	GALLBLADDER DISEASE	171	0.271806	0.0738785
628	PROSTATITIS	101	0.271483	0.0737029
629	VAGINAL DISEASE	93	0.270477	0.0731577
630	VARICOSITY	675	0.26959	0.0726788
631	HEMOPHILIA	94	0.269345	0.0725468
632	NERVOUS SYSTEM DISEASE	509	0.267388	0.0714963
633	CEREBELLAR DISEASE	12	0.266526	0.0710361
634	CELIAC DISEASE	2	0.265826	0.0706633
635	ENCEPHALOPATHY	529	0.265696	0.0705943
636	MYELOID SARCOMA	1	0.263117	0.0692308
637	HYPERCHOLESTEROLEMIA	274	0.26183	0.0685549
638	PRESBYCUSIS	73	0.261362	0.0683101
639	HYPERTHYROIDISM	36	0.261259	0.0682562
640	DYSPNEA	16	0.259435	0.0673064
641	NEUROFIBROMA	66	0.259331	0.0672527
642	CORONARY ARTERIOSCLEROSIS	446	0.258966	0.0670635
643	PARASITIC INTESTINAL DISEASE	16	0.254445	0.0647421
644	GOITER	11	0.252534	0.0637733
645	RABIES	27	0.252531	0.0637719
646	POISONING	106	0.252517	0.063765
647	CHARCOT-MARIE-TOOTH DISEASE	710	0.252352	0.0636816
648	LESCH-NYHAN SYNDROME	54	0.251607	0.0633063
649	PRURITUS	138	0.251206	0.0631043
650	CYSTINOSIS	69	0.249662	0.062331
651	HYPERPLASIA OF PARATHYROID	47	0.249414	0.0622072
652	HERNIA	42	0.24843	0.0617172
653	CARCINOMA OF LUNG	434	0.2468	0.0609103
654	IMMUNE SYSTEM DISEASE	1	0.244314	0.0596892
655	ADENOSQUAMOUS CARCINOMA	33	0.243529	0.0593063
656	STOMACH DISEASE	48	0.243229	0.0591605
657	PENILE DISEASE	240	0.243007	0.0590522
658	ALVEOLAR BONE LOSS	49	0.24267	0.0588889
659	ACHROMATOPSIA	1	0.24267	0.0588889
660	MANDIBULOFACIAL DYSOSTOSIS	70	0.24267	0.0588889
661	ARTERIOPATHY	437	0.23965	0.0574321
662	SCLERODERMA	44	0.239434	0.0573285
663	LYMPHANGIOLEIOMYOMATOSIS	10	0.23591	0.0556533
664	HELICOBACTER INFECTION	543	0.23389	0.0547044
665	PARESIS	18	0.233778	0.054652
666	CYSTIC FIBROSIS	61	0.232667	0.0541341
667	CONTAGIOUS PUSTULAR DERMATITIS	13	0.232632	0.0541177
668	AORTIC ANEURYSM	45	0.232242	0.0539366
669	HYPERPARATHYROIDISM	344	0.231186	0.053447
670	EXTRINSIC ALLERGIC ALVEOLITIS	1	0.230907	0.0533179
671	TESTICULAR FEMINIZATION	77	0.230907	0.0533179
672	ADENOMA OF PARATHYROID	534	0.227429	0.0517241
673	INFECTIOUS CANINE HEPATITIS	9	0.226552	0.0513257
674	HEMANGIOSARCOMA	196	0.226521	0.0513118
675	MALIGNANT NEOPLASM OF URINARY BLADDER	2	0.225898	0.0510299
676	CHRONIC GASTRITIS	37	0.2258	0.0509858
677	CARCINOMA OF BLADDER	79	0.225788	0.0509804
678	COLORECTAL NEOPLASMS	5	0.225788	0.0509804
679	REFLUX	2	0.225218	0.0507232
680	MIGRAINE	138	0.224179	0.0502564
681	SCHIZOPHRENIA	14	0.223711	0.0500465
682	MAST-CELL SARCOMA	6	0.223283	0.0498555
683	URINARY TRACT INFECTION	63	0.22297	0.0497157
684	CARDIOVASCULAR SYSTEM INFECTION	95	0.221944	0.0492589
685	LARYNGEAL DISEASE	7	0.221719	0.0491595
686	TEMPOROMANDIBULAR JOINT DISORDER	463	0.221593	0.0491034
687	VITAMIN D DEFICIENCY	6	0.220893	0.0487937
688	MENINGITIS	28	0.220011	0.048405
689	PREMATURE OVARIAN FAILURE	4	0.219885	0.0483493
690	GALLBLADDER ADENOCARCINOMA	2	0.218873	0.0479056
691	DURATION OF GESTATION	21	0.218872	0.047905
692	PRIAPISM	160	0.216621	0.0469248
693	CICATRIX	6	0.216116	0.0467063
694	KAPOSI SARCOMA	97	0.215774	0.0465584
695	ACHONDROPLASIA	110	0.215226	0.0463221
696	ATAXIA TELANGIECTASIA	574	0.21397	0.0457833
697	INTRAHEPATIC CHOLANGIOCARCINOMA	47	0.212092	0.044983
698	BARDET-BIEDL SYNDROME	117	0.211511	0.0447368
699	MOTOR NEURON DISEASE	5	0.210984	0.0445143
700	BRONCHOPULMONARY DYSPLASIA	24	0.208349	0.0434094
701	KERATOACANTHOMA	361	0.208255	0.0433702
702	CONSTIPATION	669	0.207907	0.0432255
703	GASTRITIS	5	0.207355	0.0429961
704	GLYCOGEN STORAGE DISEASE TYPE II	26	0.207328	0.0429849
705	EOSINOPHILIC ESOPHAGITIS	15	0.205479	0.0422218
706	THYROID CARCINOMA	419	0.205268	0.042135
707	MICROINVASIVE GASTRIC CANCER	3	0.205142	0.0420833
708	PERIPHERAL NERVOUS SYSTEM DISEASE	25	0.205014	0.0420309
709	ILEUS	790	0.204535	0.0418345
710	AUTOIMMUNE THYROIDITIS	30	0.202258	0.0409084
711	LIPOID DERMATOARTHRITIS	115	0.201805	0.0407255
712	LIVER CIRRHOSIS	616	0.201161	0.0404658
713	EYE DISEASE	86	0.200887	0.0403554
714	PLEURISY	37	0.20019	0.0400761
715	SILVER-RUSSELL DWARFISM	4	0.20019	0.0400761
716	POLYCYSTIC KIDNEY DISEASE	188	0.198127	0.0392542
717	EMACIATION	271	0.196504	0.0386138
718	LIVER DAMAGE	176	0.195761	0.0383222
719	SYSTEMIC SCLERODERMA	2	0.194586	0.0378638
720	BLOOM SYNDROME	90	0.193985	0.0376302
721	ENDOCRINE SYSTEM DISEASE	2	0.193154	0.0373084
722	DISSECTING ANEURYSM OF THE THORACIC AORTA	118	0.192656	0.0371162
723	SCHISTOSOMIASIS	23	0.189338	0.0358488
724	HEREDITARY HEMORRHAGIC TELANGIECTASIA	71	0.187887	0.0353015
725	CRYOGLOBULINEMIA	211	0.184793	0.0341486
726	ACQUIRED IMMUNODEFICIENCY SYNDROME	22	0.184282	0.0339597
727	HYPOPITUITARISM	14	0.183764	0.0337692
728	KERATOPATHY	3	0.183427	0.0336453
729	ISOVALERICACIDEMIA	100	0.183004	0.0334904
730	DENTAL CARIES	25	0.181722	0.0330229
731	SKIN DISEASE	44	0.180402	0.032545
732	DEGENERATIVE DISEASE	17	0.178885	0.032
733	SENSORY NEUROPATHY	308	0.177332	0.0314465
734	CORNEAL ENDOTHELIUM	50	0.176366	0.0311049
735	RENAL CARCINOMA	28	0.175285	0.030725
736	PNEUMOCYSTIS INFECTION	199	0.174496	0.0304487
737	HYPERCALCEMIA	4	0.171478	0.0294048
738	FACIAL PARALYSIS	6	0.170496	0.0290689
739	MACHADO-JOSEPH DISEASE	163	0.168955	0.0285459
740	MASTOCYTOSIS	24	0.168955	0.0285459
741	THYMIC CARCINOMA	466	0.164729	0.0271357
742	NEOPLASMS IN VASCULAR TISSUE	269	0.163238	0.0266466
743	CONGENITAL ICHTHYOSIS	3	0.161027	0.0259296
744	MALIGNANT NEOPLASM OF OVARY	1	0.157605	0.0248393
745	ENDOMETRIAL NEOPLASMS	153	0.155543	0.0241935
746	FEMINIZATION	50	0.15224	0.0231771
747	IRRITABLE BOWEL SYNDROME	77	0.151065	0.0228206
748	MULTIPLE ENDOCRINE NEOPLASIA	42	0.147507	0.0217584
749	CYTOCHROME-C OXIDASE DEFICIENCY	10	0.146026	0.0213235
750	AGITATION	13	0.145846	0.021271
751	EHLERS-DANLOS SYNDROME	13	0.144159	0.0207818
752	CEREBRAL INFARCTION	20	0.144047	0.0207495
753	REFRACTIVE ERRORS	17	0.141949	0.0201496
754	GASTRIC ULCER	713	0.137371	0.0188707
755	SYSTEMIC MASTOCYTOSIS	23	0.137371	0.0188707
756	CORONARY HEART DISEASE	1	0.132606	0.0175845
757	LORDOSIS	18	0.129904	0.016875
758	PANCREATIC NEOPLASM	8	0.129343	0.0167296
759	TRANSITIONAL CELL CARCINOMA OF BLADDER	2	0.127627	0.0162888
760	ADRENAL GLAND NEOPLASM	102	0.127073	0.0161475
761	SCHWARTZ-JAMPEL SYNDROME	33	0.126869	0.0160958
762	THYMUS NEOPLASM	38	0.122948	0.0151163
763	SEVERE ACUTE RESPIRATORY SYNDROME	3	0.119409	0.0142585
764	GLIOBLASTOMA	13	0.119381	0.0142518
765	HENOCH-SCHOENLEIN PURPURA	677	0.11696	0.0136795
766	NEUROAXONAL DYSTROPHIES	626	0.114545	0.0131206
767	MIXED CONNECTIVE TISSUE DISEASE	40	0.11276	0.0127148
768	CARCINOMA OF SKIN	3	0.10703	0.0114553
769	NEURITIS	10	0.106164	0.0112708
770	BRONCHOPNEUMONIA	6	0.105525	0.0111355
771	ACINAR CELL CARCINOMA	116	0.103401	0.0106918
772	STIFF-PERSON SYNDROME	8	0.0935792	0.00875706
773	TRIGEMINAL NEURALGIA	3	0.0923576	0.00852993
774	ADENOID CYSTIC CARCINOMA	1	0.0873001	0.00762131
775	MYELODYSPLASTIC MYELOPROLIFERATIVE DISEASE	1	0.0833333	0.00694444
776	UTERINE NEOPLASMS	56	0.0790604	0.00625055
777	SCHISTOSOMIASIS JAPONICA	30	0.075308	0.0056713
778	PLEURAL EFFUSION DISORDER	4	0.0733457	0.00537959
779	ADRENOLEUKODYSTROPHY	6	0.0702439	0.00493421
780	BLADDER NEOPLASM	11	0.0670367	0.00449392
781	GASTRIC GLANDS	14	0.0664672	0.00441788
782	MENINGOCOCCAL INFECTION	2	0.0650025	0.00422533
783	GLIOMA	1	0.0633025	0.00400721
784	BACTEREMIA	2	0.0623017	0.0038815
785	LEUKOCYTOSIS	10	0.0585998	0.00343394
786	ASTROCYTOMA	4	0.0585776	0.00343133
787	MALIGNANT TUMOR OF COLON	1	0.0581238	0.00337838
788	ASCORBIC ACID DEFICIENCY	29	0.0570675	0.0032567
789	MEGACOLON	1	0.05478	0.00300085
790	OLIGODENDROGLIOMA	17	0.0514349	0.00264555
791	ESOPHAGEAL CARCINOMA	12	0.0435574	0.00189724
792	ABETALIPOPROTEINEMIA	6	0.0435502	0.00189662
793	RECTAL DISEASE	16	0.0198848	0.000395405
794	HEPATITIS C	843	0	0
795	RESPIRATORY FAILURE	155	0	0
796	CERVIX CARCINOMA	83	0	0
797	PTOSIS	428	0	0
798	LEARNING DISABILITY	153	0	0
799	CREUTZFELDT-JAKOB SYNDROME	762	0	0
800	MICROSATELLITE INSTABILITY	99	0	0
801	SPINAL CORD INJURIES	578	0	0
802	ACIDOSIS	904	0	0
803	MYOSITIS	745	0	0
804	NEPHROBLASTOMA	583	0	0
805	NODULAR LYMPHOMA	1004	0	0
806	AMNESIA	922	0	0
807	MEDULLARY CARCINOMA OF THYROID	413	0	0
808	INTRACRANIAL HYPERTENSION	1007	0	0
809	EWINGS SARCOMA-PRIMITIVE NEUROECTODERMAL TUMOR (PNET)	111	0	0
810	RETINOSCHISIS	729	0	0
811	CANCER OF RECTUM	414	0	0
812	BASAL CELL CARCINOMA	906	0	0
813	HYDRONEPHROSIS	241	0	0
814	INTESTINAL OBSTRUCTION	10	0	0
815	PELVIC INFLAMMATORY DISEASE	775	0	0
816	ADENOCARCINOMA OF THE COLON	840	0	0
817	LOCALIZED FIBROUS TUMOR	994	0	0
818	OLIGOSPERMIA	284	0	0
819	ACNE	843	0	0
820	CRANIOMANDIBULAR DISORDER	636	0	0
821	FAMILIAL HYPERCHOLESTEROLEMIA	130	0	0
822	IDIOPATHIC INTERSTITIAL PNEUMONIA	548	0	0
823	HYPOPHOSPHATEMIA	575	0	0
824	KERATOSIS	823	0	0
825	NEUROMUSCULAR DISEASE	575	0	0
826	PSORIATIC ARTHROPATHY	710	0	0
827	ENTEROVIRUS INFECTION	428	0	0
828	FALLOPIAN TUBE DISEASE	227	0	0
829	GAIT ATAXIA	106	0	0
830	INSULINLIKE GROWTH FACTOR II	839	0	0
831	KNEE OSTEOARTHRITIS	311	0	0
832	MULTIPLE ENDOCRINE NEOPLASIA TYPE 2B	96	0	0
833	ATROPHIC GASTRITIS	541	0	0
834	CARCINOMA OF LARYNX	111	0	0
835	MALIGNANT NEOPLASM OF HARD PALATE	96	0	0
836	STOMACH NEOPLASMS	752	0	0
837	ANOVULATION	86	0	0
838	CANCER OF NECK	130	0	0
839	DIFFUSE IDIOPATHIC SKELETAL HYPEROSTOSIS	326	0	0
840	HEAD AND NECK CANCER	225	0	0
841	LYMPHOPROLIFERATIVE DISORDER OF THE SKIN	169	0	0
842	PNEUMOCOCCAL INFECTION	922	0	0
843	PNEUMOCOCCAL PNEUMONIA	714	0	0
844	SKIN MANIFESTATIONS	812	0	0
845	SPONDYLARTHROPATHIES	5	0	0
846	ACTINIC KERATOSIS	212	0	0
847	ACUTE INTERMITTENT PORPHYRIA	774	0	0
848	ALOPECIA AREATA	603	0	0
849	BREAST FIBROCYSTIC DISEASE	367	0	0
850	CARCINOMATOSIS	364	0	0
851	GLYCOGEN STORAGE DISEASE	604	0	0
852	HYPOKINESIA	839	0	0
853	IMPOTENCE	441	0	0
854	NEVUS OF OTA	816	0	0
855	OVARIAN GERM CELL TERATOMA	420	0	0
856	SKIN MELANOMA	1007	0	0
857	TRACHEAL DISEASE	296	0	0
858	UREMIA	986	0	0
859	WOLFRAM SYNDROME	394	0	0
860	AAGENAES SYNDROME	608	0	0
861	ACUTE INTERSTITIAL PNEUMONIA	459	0	0
862	ANAPLASTIC THYROID CARCINOMA	491	0	0
863	GASTROPARESIS	299	0	0
864	LIPID DISORDER	370	0	0
865	MUCOSITIS	133	0	0
866	NECROTIZING FASCIITIS	378	0	0
867	PNEUMOPERITONEUM	122	0	0
868	POLYCLONAL HYPERGAMMAGLOBULINEMIA	291	0	0
869	PRIMARY CARCINOMA	705	0	0
870	SECONDARY MALIGNANT NEOPLASM TO THE PANCREAS	919	0	0
871	SEX CORD-GONADAL STROMAL TUMOR	686	0	0
872	SPONDYLARTHRITIS	387	0	0
873	AMELOGENESIS IMPERFECTA	790	0	0
874	BERNARD-SOULIER SYNDROME	159	0	0
875	CANCER OF INTESTINES	199	0	0
876	CONTACT DERMATITIS	84	0	0
877	DEFICIENCY ANEMIAS	94	0	0
878	EPITHELIOMA	444	0	0
879	EXFOLIATION SYNDROME	988	0	0
880	GASTRINOMA	285	0	0
881	HEMATOPOIETIC NEOPLASM	679	0	0
882	HYPERAMMONEMIA	140	0	0
883	HYPOCHROMIC ANEMIA	124	0	0
884	PERINATAL INFECTION	913	0	0
885	SCLERITIS	514	0	0
886	THYROID NEOPLASM	272	0	0
887	VIRAL HEMORRHAGIC FEVER	704	0	0
